# Supplementary material for: Crystal structures of two new isocoumarin derivatives: 8-amino-6-methyl-3,4-diphenyl-1H-isochromen-1-one and 8-amino-3,4-diethyl-6-methyl-1H-isochromen-1-one
Source: Acta Crystallogr E Crystallogr Commun. 2019 Jul 9;75(Pt 8):1117–22. doi: 10.1107/S2056989019009435 (PMC6690470; doi:10.1107/S2056989019009435)
Supplement: Supplementary file 1 [file e-75-01117-sup1.cif]

##############################################################################
#                                                                            #
# This CIF contains the data in a paper accepted for publication in          #
# Acta Crystallographica Section E. It conforms to the requirements of       #
# Notes for Authors for Acta Crystallographica Section E, and has been       #
# peer reviewed under the auspices of the IUCr Commission on Journals.       #
#                                                                            #
# Full details of the Crystallographic Information File format               #
# are given in the paper "The Crystallographic Information File (CIF):       #
# a New Standard Archive File for Crystallography" by S. R. Hall, F. H.      #
# Allen and I. D. Brown [Acta Cryst. (1991), A47, 655-685].                  #
#                                                                            #
# The current version of the core CIF dictionary is obtainable from          #
# ftp://ftp.iucr.org/pub/cif_core.dic.                                       #
#                                                                            #
# Software is freely available for graphical display of the structure(s)     #
# in this CIF. For information consult the CIF software page                 #
# http://www.iucr.org/resources/cif/software.                                #
#                                                                            #
# This file may be used for bona fide research purposes within the           #
# scientific community so long as proper attribution is given to the journal # 
# article from which it was obtained.                                        #
#                                                                            #
##############################################################################
data_global
_audit_creation_method     SHELXL-2018/3
_journal_date_recd_electronic     2019-05-13
_journal_date_accepted     2019-07-01
_journal_name_full     'Acta Crystallographica, Section E'
_journal_year     2019
_journal_volume     75
_journal_issue      8
_journal_page_first     1117
_journal_page_last     1122
_journal_paper_category     GO
_journal_paper_doi     10.1107/S2056989019009435
_journal_coeditor_code     SU5498
loop_
    _publ_contact_author_name
    _publ_contact_author_address
    _publ_contact_author_email
    'Dr. M. NizamMohideen'
;
PG & Research Department of Physics
The New College (Autonomous)
University of Madras
Chennai 600 014
Tamil Nadu
India
;
 'mnizam.new@gmail.com'
_publ_contact_author_fax     ?
_publ_contact_author_phone     '91-9841459257'
_publ_section_title
;
Crystal structures of two new isocoumarin derivatives:
8-amino-6-methyl-3,4-diphenyl-1<i>H</i>-isochromen-1-one and
8-amino-3,4-diethyl-6-methyl-1<i>H</i>-isochromen-1-one
;
loop_
    _publ_author_name
    _publ_author_footnote
    _publ_author_address
    'Syed Abuthahir, S.' .
;
PG & Research Department of Physics
The New College (Autonomous)
University of Madras
Chennai 600 014
Tamil Nadu
India
;
    'NizamMohideen, M.' .
;
PG & Research Department of Physics
The New College (Autonomous)
University of Madras
Chennai 600 014
Tamil Nadu
India
;
    'Mayakrishnan, S.' .
;
Organic & Bioorganic Chemistry
CSIR--Central Leather Research Institute
Chennai 600 020
Tamilnadu
India
;
    'Uma Maheswari, N.' .
;
Organic & Bioorganic Chemistry
CSIR-Central Leather Research Institute
Chennai 600 020
Tamilnadu
India
;
    'Viswanathan, V.' .
;
Department of Biophysics
All India Institute of Medical Science
New Delhi 110 029
India
;
_publ_section_synopsis
;
The crystal structures of two new isocoumarin derivatives,
8-amino-6-methyl-3,4-diphenyl-1<i>H</i>-isochromen-1-one and
8-amino-3,4-diethyl-6-methyl-1<i>H</i>-isochromen-1-one, are described. The
intermolecular contacts in the crystals were analysed using Hirshfeld surface
analysis and two-dimensional fingerprint plots.
;
data_I
_audit_creation_method     'SHELXL-2018/3'
_database_code_depnum_ccdc_archive     'CCDC 1937677'
_chemical_name_systematic
;
8-Amino-6-methyl-3,4-diphenyl-1<i>H</i>-isochromen-1-one
;
_chemical_name_common     ?
_chemical_formula_moiety     'C22 H17 N O2'
_chemical_formula_sum     'C22 H17 N O2'
_chemical_formula_iupac     'C22 H17 N O2'
_chemical_formula_weight     327.36
_chemical_melting_point     ?
_space_group_crystal_system     monoclinic
_space_group_name_H-M_alt     'P 21/n'
_space_group_name_Hall     '-P 2yn'
loop_
    _space_group_symop_operation_xyz
    'x, y, z'
    '-x+1/2, y+1/2, -z+1/2'
    '-x, -y, -z'
    'x-1/2, -y-1/2, z-1/2'
_cell_length_a     9.1652(3)
_cell_length_b     16.9764(6)
_cell_length_c     10.9687(4)
_cell_angle_alpha     90
_cell_angle_beta     91.1560(10)
_cell_angle_gamma     90
_cell_volume     1706.30(10)
_cell_formula_units_Z     4
_cell_measurement_reflns_used     3001
_cell_measurement_theta_min     1.829
_cell_measurement_theta_max     26.897
_cell_measurement_temperature     296(2)
_exptl_crystal_description     Block
_exptl_crystal_colour     Colourless
_exptl_crystal_size_max     0.320
_exptl_crystal_size_mid     0.180
_exptl_crystal_size_min     0.120
_exptl_crystal_density_diffrn     1.274
_exptl_crystal_density_meas     ?
_exptl_crystal_density_method     ?
_exptl_crystal_F_000     688
_exptl_absorpt_coefficient_mu     0.082
_exptl_absorpt_correction_type     multi-scan
_exptl_absorpt_process_details
;
(<i>SADABS</i>; Bruker, 2008)
;
_exptl_absorpt_correction_T_min     0.756
_exptl_absorpt_correction_T_max     0.824
_diffrn_ambient_temperature     296(2)
_diffrn_source     ?
_diffrn_radiation_type     MoK\a
_diffrn_radiation_wavelength     0.71073
_diffrn_measurement_device_type     'Bruker Kappa APEXII CCD'
_diffrn_measurement_method     '\w and \f scans'
_diffrn_detector_area_resol_mean     ?
_diffrn_reflns_number     14904
_diffrn_reflns_av_R_equivalents     0.0250
_diffrn_reflns_av_unetI/netI     0.0233
_diffrn_reflns_theta_min     2.211
_diffrn_reflns_theta_max     26.780
_diffrn_reflns_theta_full     25.242
_diffrn_measured_fraction_theta_max     0.998
_diffrn_measured_fraction_theta_full     1.000
_diffrn_reflns_limit_h_min     -7
_diffrn_reflns_limit_h_max     11
_diffrn_reflns_limit_k_min     -16
_diffrn_reflns_limit_k_max     21
_diffrn_reflns_limit_l_min     -13
_diffrn_reflns_limit_l_max     13
_refine_special_details     ?
_reflns_number_total     3628
_reflns_number_gt     2719
_reflns_threshold_expression     'I > 2\s(I)'
_refine_ls_structure_factor_coef     Fsqd
_refine_ls_matrix_type     full
_refine_ls_R_factor_all     0.0585
_refine_ls_R_factor_gt     0.0395
_refine_ls_wR_factor_gt     0.1044
_refine_ls_wR_factor_ref     0.1180
_refine_ls_goodness_of_fit_ref     1.032
_refine_ls_restrained_S_all     1.032
_refine_ls_number_reflns     3628
_refine_ls_number_parameters     228
_refine_ls_number_restraints     0
_refine_ls_hydrogen_treatment     constr
_refine_ls_weighting_scheme     calc
_refine_ls_weighting_details
              'w=1/[\s^2^(Fo^2^)+(0.0561P)^2^+0.3498P] where P=(Fo^2^+2Fc^2^)/3'
_atom_sites_solution_hydrogens     geom
_atom_sites_solution_primary     direct
_atom_sites_solution_secondary     difmap
_refine_ls_shift/su_max     0.001
_refine_ls_shift/su_mean     0.000
_refine_diff_density_max     0.222
_refine_diff_density_min     -0.149
_refine_ls_extinction_method
;
(SHELXL-2018/3; Sheldrick 2015)
;
_refine_ls_extinction_coef     0.027(3)
_refine_ls_extinction_expression
                                  'Fc^*^=kFc[1+0.001xFc^2^\l^3^/sin(2\q)]^-1/4^'
loop_
    _atom_type_symbol
    _atom_type_description
    _atom_type_scat_dispersion_real
    _atom_type_scat_dispersion_imag
    _atom_type_scat_source
    'C' 'C' 0.0033 0.0016
                         'International Tables Vol C Tables 4.2.6.8 and 6.1.1.4'
    'H' 'H' 0.0000 0.0000
                         'International Tables Vol C Tables 4.2.6.8 and 6.1.1.4'
    'N' 'N' 0.0061 0.0033
                         'International Tables Vol C Tables 4.2.6.8 and 6.1.1.4'
    'O' 'O' 0.0106 0.0060
                         'International Tables Vol C Tables 4.2.6.8 and 6.1.1.4'
_computing_data_collection
;
APEX2 (Bruker, 2008)
;
_computing_cell_refinement
;
SAINT (Bruker, 2008)
;
_computing_data_reduction
;
SAINT (Bruker, 2008)
;
_computing_structure_solution
;
SHELXS2018 (Sheldrick, 2008)
;
_computing_structure_refinement
;
SHELXL2018 (Sheldrick, 2015)
;
_computing_molecular_graphics
;
ORTEP-3 for Windows (Farrugia, 2012) and Mercury (Macrae <i>et al.</i>,
2008)
;
_computing_publication_material
;
WinGX (Farrugia, 2012), publCIF (Westrip, 2010) and PLATON
(Spek, 2009)
;
loop_
    _atom_site_type_symbol
    _atom_site_label
    _atom_site_fract_x
    _atom_site_fract_y
    _atom_site_fract_z
    _atom_site_U_iso_or_equiv
    _atom_site_adp_type
    _atom_site_calc_flag
    _atom_site_occupancy
    _atom_site_disorder_assembly
    _atom_site_disorder_group
    O O1 0.30517(11) 0.50819(6) -0.13908(8) 0.0428(3) Uani d 1 . .
    O O2 0.34168(15) 0.45740(7) -0.31876(9) 0.0642(4) Uani d 1 . .
    N N1 0.29626(19) 0.30274(9) -0.35783(12) 0.0693(5) Uani d 1 . .
    H H1N 0.296082 0.260175 -0.400359 0.083 Uiso calc 1 . .
    H H2N 0.321068 0.346662 -0.390514 0.083 Uiso calc 1 . .
    C C1 0.25918(14) 0.36948(8) -0.16525(11) 0.0369(3) Uani d 1 . .
    C C2 0.30400(16) 0.44376(9) -0.21526(12) 0.0423(3) Uani d 1 . .
    C C3 0.26388(14) 0.50381(8) -0.01861(11) 0.0343(3) Uani d 1 . .
    C C4 0.22498(14) 0.43536(8) 0.03282(11) 0.0328(3) Uani d 1 . .
    C C5 0.18557(15) 0.29115(8) 0.00781(13) 0.0404(3) Uani d 1 . .
    H H5 0.162684 0.287498 0.089835 0.048 Uiso calc 1 . .
    C C6 0.18321(16) 0.22339(9) -0.06446(14) 0.0444(4) Uani d 1 . .
    C C7 0.21712(16) 0.22931(9) -0.18611(14) 0.0466(4) Uani d 1 . .
    H H7 0.213012 0.184295 -0.234375 0.056 Uiso calc 1 . .
    C C8 0.25737(16) 0.30058(9) -0.23912(12) 0.0437(4) Uani d 1 . .
    C C9 0.22152(14) 0.36370(8) -0.04094(11) 0.0338(3) Uani d 1 . .
    C C10 0.1460(2) 0.14520(10) -0.00914(18) 0.0717(6) Uani d 1 . .
    H H10A 0.063444 0.151158 0.042499 0.108 Uiso calc 1 . .
    H H10B 0.227983 0.126275 0.038250 0.108 Uiso calc 1 . .
    H H10C 0.122961 0.108174 -0.072811 0.108 Uiso calc 1 . .
    C C11 0.19198(14) 0.43298(7) 0.16566(11) 0.0341(3) Uani d 1 . .
    C C12 0.05157(16) 0.41920(9) 0.20535(13) 0.0427(3) Uani d 1 . .
    H H12 -0.022264 0.406927 0.149128 0.051 Uiso calc 1 . .
    C C13 0.02070(18) 0.42361(10) 0.32806(14) 0.0523(4) Uani d 1 . .
    H H13 -0.074106 0.415271 0.353831 0.063 Uiso calc 1 . .
    C C14 0.1301(2) 0.44033(10) 0.41240(13) 0.0530(4) Uani d 1 . .
    H H14 0.108969 0.443448 0.494830 0.064 Uiso calc 1 . .
    C C15 0.27035(18) 0.45239(9) 0.37447(13) 0.0471(4) Uani d 1 . .
    H H15 0.344296 0.463112 0.431370 0.057 Uiso calc 1 . .
    C C16 0.30160(16) 0.44859(8) 0.25200(12) 0.0395(3) Uani d 1 . .
    H H16 0.396814 0.456537 0.226936 0.047 Uiso calc 1 . .
    C C17 0.27264(14) 0.58255(8) 0.03882(12) 0.0359(3) Uani d 1 . .
    C C18 0.16250(17) 0.60991(9) 0.11333(14) 0.0465(4) Uani d 1 . .
    H H18 0.081520 0.578437 0.127440 0.056 Uiso calc 1 . .
    C C19 0.1727(2) 0.68360(9) 0.16655(15) 0.0556(4) Uani d 1 . .
    H H19 0.098591 0.701582 0.216101 0.067 Uiso calc 1 . .
    C C20 0.2924(2) 0.73034(9) 0.14627(14) 0.0547(4) Uani d 1 . .
    H H20 0.299569 0.779622 0.182915 0.066 Uiso calc 1 . .
    C C21 0.40126(18) 0.70442(9) 0.07209(15) 0.0527(4) Uani d 1 . .
    H H21 0.482036 0.736185 0.058695 0.063 Uiso calc 1 . .
    C C22 0.39120(16) 0.63116(9) 0.01716(14) 0.0447(4) Uani d 1 . .
    H H22 0.464196 0.614417 -0.034512 0.054 Uiso calc 1 . .
loop_
    _atom_site_aniso_label
    _atom_site_aniso_U_11
    _atom_site_aniso_U_22
    _atom_site_aniso_U_33
    _atom_site_aniso_U_12
    _atom_site_aniso_U_13
    _atom_site_aniso_U_23
    O1 0.0583(6) 0.0377(6) 0.0324(5) -0.0033(5) 0.0039(4) 0.0015(4)
    O2 0.1014(10) 0.0597(8) 0.0317(6) -0.0104(7) 0.0110(6) 0.0030(5)
    N1 0.1126(13) 0.0608(9) 0.0347(7) -0.0103(9) 0.0097(7) -0.0132(6)
    C1 0.0402(7) 0.0394(8) 0.0310(6) 0.0003(6) -0.0027(5) -0.0023(5)
    C2 0.0523(8) 0.0445(8) 0.0301(7) 0.0001(7) -0.0013(6) -0.0002(6)
    C3 0.0358(7) 0.0364(7) 0.0307(6) 0.0014(6) -0.0008(5) -0.0007(5)
    C4 0.0340(6) 0.0339(7) 0.0305(6) 0.0023(5) -0.0008(5) -0.0023(5)
    C5 0.0477(8) 0.0367(8) 0.0370(7) -0.0016(6) 0.0064(6) -0.0021(6)
    C6 0.0440(8) 0.0362(8) 0.0531(8) -0.0033(6) 0.0050(6) -0.0064(6)
    C7 0.0508(8) 0.0414(9) 0.0474(8) -0.0016(7) -0.0002(7) -0.0158(7)
    C8 0.0486(8) 0.0495(9) 0.0329(7) -0.0003(7) -0.0020(6) -0.0088(6)
    C9 0.0347(7) 0.0351(7) 0.0316(6) 0.0009(6) -0.0017(5) -0.0019(5)
    C10 0.0957(14) 0.0402(10) 0.0803(13) -0.0122(9) 0.0301(11) -0.0094(9)
    C11 0.0424(7) 0.0271(7) 0.0328(7) 0.0027(6) 0.0010(5) -0.0023(5)
    C12 0.0422(7) 0.0455(9) 0.0404(8) 0.0012(6) 0.0027(6) -0.0027(6)
    C13 0.0547(9) 0.0536(10) 0.0493(9) 0.0054(8) 0.0173(7) 0.0003(7)
    C14 0.0782(11) 0.0486(9) 0.0327(7) 0.0133(8) 0.0101(7) -0.0031(6)
    C15 0.0650(10) 0.0406(8) 0.0354(7) 0.0070(7) -0.0083(7) -0.0049(6)
    C16 0.0444(7) 0.0373(8) 0.0367(7) 0.0019(6) -0.0020(6) -0.0015(6)
    C17 0.0401(7) 0.0320(7) 0.0355(7) 0.0032(6) -0.0066(6) 0.0020(5)
    C18 0.0486(8) 0.0389(8) 0.0520(9) 0.0026(7) 0.0036(7) -0.0011(7)
    C19 0.0721(11) 0.0435(9) 0.0513(9) 0.0128(9) 0.0072(8) -0.0047(7)
    C20 0.0816(12) 0.0332(8) 0.0488(9) 0.0013(8) -0.0110(8) -0.0042(7)
    C21 0.0570(9) 0.0399(9) 0.0609(10) -0.0069(7) -0.0110(8) 0.0020(7)
    C22 0.0440(8) 0.0394(8) 0.0505(8) 0.0015(7) -0.0020(6) 0.0003(6)
_geom_special_details
;
 All esds (except the esd in the dihedral angle between two l.s. planes)
 are estimated using the full covariance matrix.  The cell esds are taken
 into account individually in the estimation of esds in distances, angles
 and torsion angles; correlations between esds in cell parameters are only
 used when they are defined by crystal symmetry.  An approximate (isotropic)
 treatment of cell esds is used for estimating esds involving l.s. planes.
;
loop_
    _geom_bond_atom_site_label_1
    _geom_bond_atom_site_label_2
    _geom_bond_site_symmetry_2
    _geom_bond_distance
    _geom_bond_publ_flag
    O1 C2 . 1.3763(17) ?
    O1 C3 . 1.3838(15) ?
    O2 C2 . 1.2155(16) ?
    N1 C8 . 1.3574(19) ?
    N1 H1N . 0.8600 ?
    N1 H2N . 0.8600 ?
    C1 C9 . 1.4167(18) ?
    C1 C8 . 1.4227(19) ?
    C1 C2 . 1.438(2) ?
    C3 C4 . 1.3430(18) ?
    C3 C17 . 1.4792(18) ?
    C4 C9 . 1.4611(18) ?
    C4 C11 . 1.4947(17) ?
    C5 C9 . 1.3851(19) ?
    C5 C6 . 1.397(2) ?
    C5 H5 . 0.9300 ?
    C6 C7 . 1.380(2) ?
    C6 C10 . 1.501(2) ?
    C7 C8 . 1.395(2) ?
    C7 H7 . 0.9300 ?
    C10 H10A . 0.9600 ?
    C10 H10B . 0.9600 ?
    C10 H10C . 0.9600 ?
    C11 C12 . 1.3867(19) ?
    C11 C16 . 1.3922(19) ?
    C12 C13 . 1.383(2) ?
    C12 H12 . 0.9300 ?
    C13 C14 . 1.380(2) ?
    C13 H13 . 0.9300 ?
    C14 C15 . 1.374(2) ?
    C14 H14 . 0.9300 ?
    C15 C16 . 1.3807(19) ?
    C15 H15 . 0.9300 ?
    C16 H16 . 0.9300 ?
    C17 C22 . 1.389(2) ?
    C17 C18 . 1.391(2) ?
    C18 C19 . 1.383(2) ?
    C18 H18 . 0.9300 ?
    C19 C20 . 1.375(2) ?
    C19 H19 . 0.9300 ?
    C20 C21 . 1.373(2) ?
    C20 H20 . 0.9300 ?
    C21 C22 . 1.384(2) ?
    C21 H21 . 0.9300 ?
    C22 H22 . 0.9300 ?
loop_
    _geom_angle_atom_site_label_1
    _geom_angle_atom_site_label_2
    _geom_angle_atom_site_label_3
    _geom_angle_site_symmetry_1
    _geom_angle_site_symmetry_3
    _geom_angle
    _geom_angle_publ_flag
    C2 O1 C3 . . 122.56(11) ?
    C8 N1 H1N . . 120.0 ?
    C8 N1 H2N . . 120.0 ?
    H1N N1 H2N . . 120.0 ?
    C9 C1 C8 . . 119.40(13) ?
    C9 C1 C2 . . 120.31(12) ?
    C8 C1 C2 . . 120.25(12) ?
    O2 C2 O1 . . 114.63(13) ?
    O2 C2 C1 . . 127.72(13) ?
    O1 C2 C1 . . 117.64(11) ?
    C4 C3 O1 . . 121.84(12) ?
    C4 C3 C17 . . 128.00(12) ?
    O1 C3 C17 . . 110.16(11) ?
    C3 C4 C9 . . 119.40(11) ?
    C3 C4 C11 . . 119.57(11) ?
    C9 C4 C11 . . 120.98(11) ?
    C9 C5 C6 . . 120.94(13) ?
    C9 C5 H5 . . 119.5 ?
    C6 C5 H5 . . 119.5 ?
    C7 C6 C5 . . 119.18(14) ?
    C7 C6 C10 . . 120.84(14) ?
    C5 C6 C10 . . 119.98(14) ?
    C6 C7 C8 . . 122.20(13) ?
    C6 C7 H7 . . 118.9 ?
    C8 C7 H7 . . 118.9 ?
    N1 C8 C7 . . 119.99(14) ?
    N1 C8 C1 . . 121.59(14) ?
    C7 C8 C1 . . 118.41(13) ?
    C5 C9 C1 . . 119.84(12) ?
    C5 C9 C4 . . 121.96(12) ?
    C1 C9 C4 . . 118.19(12) ?
    C6 C10 H10A . . 109.5 ?
    C6 C10 H10B . . 109.5 ?
    H10A C10 H10B . . 109.5 ?
    C6 C10 H10C . . 109.5 ?
    H10A C10 H10C . . 109.5 ?
    H10B C10 H10C . . 109.5 ?
    C12 C11 C16 . . 118.69(12) ?
    C12 C11 C4 . . 121.20(12) ?
    C16 C11 C4 . . 120.04(12) ?
    C13 C12 C11 . . 120.39(14) ?
    C13 C12 H12 . . 119.8 ?
    C11 C12 H12 . . 119.8 ?
    C14 C13 C12 . . 120.22(15) ?
    C14 C13 H13 . . 119.9 ?
    C12 C13 H13 . . 119.9 ?
    C15 C14 C13 . . 119.94(14) ?
    C15 C14 H14 . . 120.0 ?
    C13 C14 H14 . . 120.0 ?
    C14 C15 C16 . . 120.08(14) ?
    C14 C15 H15 . . 120.0 ?
    C16 C15 H15 . . 120.0 ?
    C15 C16 C11 . . 120.64(14) ?
    C15 C16 H16 . . 119.7 ?
    C11 C16 H16 . . 119.7 ?
    C22 C17 C18 . . 118.79(13) ?
    C22 C17 C3 . . 120.00(12) ?
    C18 C17 C3 . . 121.20(13) ?
    C19 C18 C17 . . 120.41(15) ?
    C19 C18 H18 . . 119.8 ?
    C17 C18 H18 . . 119.8 ?
    C20 C19 C18 . . 120.06(15) ?
    C20 C19 H19 . . 120.0 ?
    C18 C19 H19 . . 120.0 ?
    C21 C20 C19 . . 120.17(15) ?
    C21 C20 H20 . . 119.9 ?
    C19 C20 H20 . . 119.9 ?
    C20 C21 C22 . . 120.21(15) ?
    C20 C21 H21 . . 119.9 ?
    C22 C21 H21 . . 119.9 ?
    C21 C22 C17 . . 120.32(14) ?
    C21 C22 H22 . . 119.8 ?
    C17 C22 H22 . . 119.8 ?
loop_
    _geom_torsion_atom_site_label_1
    _geom_torsion_atom_site_label_2
    _geom_torsion_atom_site_label_3
    _geom_torsion_atom_site_label_4
    _geom_torsion_site_symmetry_1
    _geom_torsion_site_symmetry_2
    _geom_torsion_site_symmetry_3
    _geom_torsion_site_symmetry_4
    _geom_torsion
    _geom_torsion_publ_flag
    C3 O1 C2 O2 . . . . 179.19(13) ?
    C3 O1 C2 C1 . . . . -0.67(19) ?
    C9 C1 C2 O2 . . . . 178.61(15) ?
    C8 C1 C2 O2 . . . . 0.9(2) ?
    C9 C1 C2 O1 . . . . -1.5(2) ?
    C8 C1 C2 O1 . . . . -179.26(12) ?
    C2 O1 C3 C4 . . . . 2.49(19) ?
    C2 O1 C3 C17 . . . . -178.45(12) ?
    O1 C3 C4 C9 . . . . -1.94(19) ?
    C17 C3 C4 C9 . . . . 179.17(12) ?
    O1 C3 C4 C11 . . . . 175.51(11) ?
    C17 C3 C4 C11 . . . . -3.4(2) ?
    C9 C5 C6 C7 . . . . -0.1(2) ?
    C9 C5 C6 C10 . . . . 179.11(15) ?
    C5 C6 C7 C8 . . . . 1.6(2) ?
    C10 C6 C7 C8 . . . . -177.57(16) ?
    C6 C7 C8 N1 . . . . 176.95(15) ?
    C6 C7 C8 C1 . . . . -1.8(2) ?
    C9 C1 C8 N1 . . . . -178.25(14) ?
    C2 C1 C8 N1 . . . . -0.5(2) ?
    C9 C1 C8 C7 . . . . 0.5(2) ?
    C2 C1 C8 C7 . . . . 178.22(13) ?
    C6 C5 C9 C1 . . . . -1.2(2) ?
    C6 C5 C9 C4 . . . . -179.90(13) ?
    C8 C1 C9 C5 . . . . 0.97(19) ?
    C2 C1 C9 C5 . . . . -176.77(12) ?
    C8 C1 C9 C4 . . . . 179.73(12) ?
    C2 C1 C9 C4 . . . . 1.99(19) ?
    C3 C4 C9 C5 . . . . 178.47(13) ?
    C11 C4 C9 C5 . . . . 1.05(19) ?
    C3 C4 C9 C1 . . . . -0.26(18) ?
    C11 C4 C9 C1 . . . . -177.68(12) ?
    C3 C4 C11 C12 . . . . 111.95(15) ?
    C9 C4 C11 C12 . . . . -70.64(17) ?
    C3 C4 C11 C16 . . . . -64.84(17) ?
    C9 C4 C11 C16 . . . . 112.57(14) ?
    C16 C11 C12 C13 . . . . 2.2(2) ?
    C4 C11 C12 C13 . . . . -174.66(13) ?
    C11 C12 C13 C14 . . . . -1.2(2) ?
    C12 C13 C14 C15 . . . . -0.2(2) ?
    C13 C14 C15 C16 . . . . 0.7(2) ?
    C14 C15 C16 C11 . . . . 0.3(2) ?
    C12 C11 C16 C15 . . . . -1.7(2) ?
    C4 C11 C16 C15 . . . . 175.14(13) ?
    C4 C3 C17 C22 . . . . 136.31(15) ?
    O1 C3 C17 C22 . . . . -42.68(16) ?
    C4 C3 C17 C18 . . . . -44.8(2) ?
    O1 C3 C17 C18 . . . . 136.26(13) ?
    C22 C17 C18 C19 . . . . -1.2(2) ?
    C3 C17 C18 C19 . . . . 179.82(13) ?
    C17 C18 C19 C20 . . . . -0.2(2) ?
    C18 C19 C20 C21 . . . . 0.7(2) ?
    C19 C20 C21 C22 . . . . 0.1(2) ?
    C20 C21 C22 C17 . . . . -1.5(2) ?
    C18 C17 C22 C21 . . . . 2.0(2) ?
    C3 C17 C22 C21 . . . . -178.99(13) ?
loop_
    _geom_hbond_atom_site_label_D
    _geom_hbond_atom_site_label_H
    _geom_hbond_atom_site_label_A
    _geom_hbond_site_symmetry_A
    _geom_hbond_distance_DH
    _geom_hbond_distance_HA
    _geom_hbond_distance_DA
    _geom_hbond_angle_DHA
    _geom_hbond_publ_flag
    N1 H2N O2 . 0.86 2.05 2.6915(19) 131 yes
    N1 H1N Cg1 2_546 0.86 2.81 3.631(2) 157 yes
    C20 H20 Cg2 2_555 0.93 2.70 3.588(2) 160 yes
    C21 H21 Cg3 3_576 0.93 2.84 3.488(2) 128 yes
_shelx_space_group_comment
;
The symmetry employed for this shelxl refinement is uniquely defined
by the following loop, which should always be used as a source of
symmetry information in preference to the above space-group names.
They are only intended as comments.
;
_shelx_estimated_absorpt_T_min     0.974
_shelx_estimated_absorpt_T_max     0.990
_shelx_hkl_file
;
   3   0   0   -0.05    0.03
   4   0   0  166.67    2.83
   4   0   0  164.90    2.74
   5   0   0   -0.04    0.04
   5   0   0    0.08    0.07
   6   0   0    0.34    0.07
   6   0   0    0.35    0.10
   7   0   0   -0.03    0.10
   7   0   0   -0.05    0.06
   8   0   0    3.87    0.23
   8   0   0    3.85    0.22
   8   0   0    4.43    0.30
   9   0   0    0.12    0.10
   9   0   0    0.15    0.14
  10   0   0    2.64    0.29
  10   0   0    2.38    0.22
  11   0   0   -0.05    0.12
   0   1   0   -0.11    0.01
  -1  -1   0    0.07    0.02
  -1  -1   0    0.06    0.02
   1   1   0    0.15    0.03
   1   1   0    0.12    0.02
  -2  -1   0  281.91    4.53
   2   1   0  277.14    4.54
   2   1   0  268.62    4.58
  -3  -1   0  303.23    4.89
   3   1   0  299.26    5.01
   3   1   0  302.96    5.00
   4  -1   0    2.34    0.09
   4   1   0    2.13    0.12
   4   1   0    2.38    0.15
   5  -1   0   23.89    0.46
   5   1   0   23.25    0.51
   5   1   0   23.80    0.58
   6  -1   0   10.31    0.34
   6  -1   0   10.36    0.26
   6   1   0   10.46    0.32
   6   1   0   10.00    0.37
   7  -1   0   11.78    0.31
   7  -1   0   11.90    0.32
   7  -1   0   12.04    0.41
   7   1   0   12.33    0.44
   7   1   0   11.23    0.37
   8  -1   0    8.15    0.28
   8  -1   0    8.05    0.28
   8  -1   0    8.90    0.38
   8   1   0    8.84    0.41
   8   1   0    8.22    0.34
   8   1   0    8.40    0.33
   9  -1   0    5.81    0.35
   9  -1   0    6.10    0.27
   9   1   0    6.62    0.39
   9   1   0    6.18    0.33
  10  -1   0    1.45    0.16
  10  -1   0    1.22    0.22
  10   1   0    1.41    0.20
  10   1   0    1.39    0.25
  11  -1   0   -0.09    0.11
  11   1   0    0.15    0.14
   0   2   0  121.54    2.05
   0   2   0  123.19    2.06
   1  -2   0  245.90    3.88
   1  -2   0  248.29    3.88
  -1  -2   0  233.78    3.90
  -1  -2   0  238.80    3.90
   1   2   0  231.76    3.91
   1   2   0  233.46    3.91
  -1   2   0  242.18    3.88
  -1   2   0  216.61    3.86
   2  -2   0    1.01    0.04
  -2  -2   0    1.30    0.08
  -2  -2   0    1.04    0.09
   2   2   0    0.93    0.08
   2   2   0    0.80    0.08
  -3  -2   0  267.38    4.29
   3   2   0  260.87    4.32
   3   2   0  253.10    4.36
  -4  -2   0   10.09    0.24
   4   2   0   10.11    0.33
   4   2   0    9.49    0.29
   5  -2   0   77.62    1.32
   5   2   0   81.05    1.52
   5   2   0   77.11    1.45
   6  -2   0    0.07    0.04
   6  -2   0    0.11    0.05
   6   2   0   -0.06    0.08
   6   2   0    0.10    0.10
   7  -2   0    1.32    0.10
   7  -2   0    1.27    0.11
   7  -2   0    1.55    0.17
   7   2   0    1.28    0.16
   7   2   0    1.15    0.18
   8  -2   0    0.14    0.07
   8  -2   0    0.19    0.12
   8  -2   0   -0.04    0.07
   8   2   0    0.38    0.16
   8   2   0    0.11    0.12
   9  -2   0    0.12    0.11
   9  -2   0    0.25    0.08
   9  -2   0    0.13    0.14
   9   2   0    0.28    0.18
   9   2   0    0.03    0.13
  10  -2   0    0.24    0.16
  10  -2   0    0.06    0.09
  10   2   0    0.23    0.16
  10   2   0    0.37    0.21
  11  -2   0    0.42    0.12
  11   2   0    0.53    0.32
  11   2   0    0.64    0.19
   0  -3   0    0.10    0.05
   0  -3   0    0.26    0.07
  -1  -3   0    9.19    0.26
  -1  -3   0    9.13    0.26
   1  -3   0    9.39    0.25
   1  -3   0    9.12    0.25
   1  -3   0    9.19    0.23
   1   3   0    9.30    0.27
  -1   3   0    9.54    0.23
  -1   3   0    9.11    0.24
   1   3   0    9.40    0.27
  -2  -3   0   17.24    0.40
   2  -3   0   16.82    0.37
   2  -3   0   17.25    0.40
  -2  -3   0   17.36    0.42
  -2   3   0   17.53    0.31
   2   3   0   17.28    0.42
   2   3   0   17.63    0.43
  -2   3   0   17.80    0.31
  -3  -3   0   72.57    1.28
  -3  -3   0   71.18    1.32
   3  -3   0   71.31    1.21
   3   3   0   70.87    1.35
   3   3   0   69.94    1.32
   4  -3   0  104.82    1.73
  -4  -3   0  107.45    1.82
   4   3   0  103.24    1.89
   4   3   0  103.81    1.93
   5  -3   0   80.66    1.34
  -5  -3   0   80.17    1.40
   5   3   0   78.82    1.52
   5   3   0   80.32    1.57
   6  -3   0   -0.05    0.03
   6   3   0   -0.18    0.08
   6   3   0   -0.02    0.11
   7  -3   0    1.67    0.12
   7   3   0    1.75    0.19
   7   3   0    1.50    0.20
   8  -3   0    0.02    0.06
   8  -3   0    0.12    0.07
   8  -3   0    0.23    0.12
   8   3   0    0.15    0.15
   8   3   0   -0.29    0.12
   9  -3   0    1.57    0.14
   9  -3   0    1.74    0.16
   9  -3   0    1.68    0.20
   9   3   0    1.41    0.21
   9   3   0    1.78    0.28
  10  -3   0    6.57    0.25
  10  -3   0    6.99    0.53
  10   3   0    7.37    0.49
  10   3   0    6.24    0.42
  11  -3   0    0.15    0.13
  11   3   0    0.07    0.17
  11   3   0    0.05    0.23
   0  -4   0   52.75    0.99
   0  -4   0   51.34    1.01
   0   4   0   50.87    1.02
   0   4   0   52.06    1.01
   1  -4   0  520.03    8.36
   1  -4   0  507.20    8.37
  -1  -4   0  503.87    8.37
  -1   4   0  503.82    8.53
  -1   4   0  532.00    8.37
   1   4   0  496.27    8.39
   1   4   0  506.88    8.41
  -2  -4   0  213.13    3.69
   2  -4   0  220.79    3.66
   2  -4   0  221.76    3.66
  -2  -4   0  213.00    3.70
  -2   4   0  223.71    3.65
   2   4   0  211.06    3.72
   2   4   0  216.90    3.73
  -2   4   0  224.54    3.59
  -3  -4   0   50.78    0.99
   3  -4   0   51.76    1.02
   3  -4   0   51.42    0.95
  -3  -4   0   51.40    1.03
   3   4   0   51.84    1.06
   3   4   0   50.45    1.05
   4  -4   0   12.97    0.40
  -4  -4   0   11.69    0.38
  -4  -4   0   11.82    0.34
   4  -4   0   12.07    0.29
   4   4   0   11.87    0.41
   4   4   0   12.16    0.40
  -5  -4   0    9.26    0.29
   5  -4   0    9.32    0.24
   5  -4   0    9.68    0.38
   5   4   0    9.23    0.37
   5   4   0   10.04    0.40
   6  -4   0    5.28    0.17
  -6  -4   0    5.41    0.20
   6   4   0    5.20    0.32
   6   4   0    5.15    0.30
   7  -4   0   10.63    0.28
   7  -4   0   11.10    0.31
   7   4   0   11.04    0.46
   7   4   0   11.83    0.50
   8  -4   0    9.93    0.28
   8  -4   0    9.76    0.27
   8  -4   0   10.05    0.37
   8   4   0    9.24    0.48
   8   4   0    9.49    0.47
   9  -4   0    2.64    0.16
   9  -4   0    2.63    0.25
   9  -4   0    2.58    0.21
   9   4   0    2.79    0.33
   9   4   0    2.40    0.28
  10  -4   0    2.74    0.16
  10   4   0    2.71    0.36
  10   4   0    2.69    0.31
  11   4   0    2.53    0.38
  11   4   0    2.68    0.34
   0  -5   0   -0.03    0.05
   0  -5   0   -0.04    0.04
   0   5   0   -0.01    0.05
   0   5   0   -0.04    0.05
   1  -5   0  192.69    3.39
   1  -5   0  197.02    3.37
  -1  -5   0  196.25    3.39
  -1  -5   0  200.77    3.41
   1   5   0  199.90    3.44
  -1   5   0  198.52    3.39
   1   5   0  193.89    3.41
  -1   5   0  200.99    3.31
   2  -5   0    0.04    0.06
   2  -5   0    0.00    0.05
  -2  -5   0    0.12    0.06
  -2  -5   0    0.09    0.06
   2  -5   0   -0.06    0.05
   2   5   0   -0.05    0.07
  -2   5   0    0.02    0.05
  -2   5   0    0.01    0.04
  -2   5   0    0.03    0.04
   2   5   0    0.12    0.08
  -3  -5   0   51.61    1.05
   3  -5   0   51.67    1.02
   3  -5   0   53.61    1.05
  -3  -5   0   52.35    1.08
  -3   5   0   52.88    0.88
   3   5   0   52.92    1.12
  -3   5   0   52.67    0.88
   3   5   0   52.78    1.12
  -4  -5   0    2.90    0.18
  -4  -5   0    3.00    0.22
   4  -5   0    3.14    0.17
   4  -5   0    3.16    0.20
   4   5   0    3.03    0.23
   4   5   0    3.21    0.24
   5  -5   0   47.90    1.09
  -5  -5   0   49.75    0.99
   5  -5   0   49.26    0.94
   5   5   0   50.75    1.12
   5   5   0   48.48    1.13
   6  -5   0   18.30    0.44
   6   5   0   18.78    0.61
   6   5   0   19.49    0.64
   7  -5   0   12.42    0.34
   7   5   0   13.45    0.55
   7   5   0   12.66    0.53
   8  -5   0    0.00    0.07
   8  -5   0    0.22    0.07
   8   5   0    0.02    0.16
   8   5   0   -0.10    0.15
   9  -5   0    0.88    0.16
   9  -5   0    0.65    0.10
   9   5   0    0.60    0.21
   9   5   0    0.67    0.23
  10  -5   0    0.21    0.07
  10   5   0   -0.01    0.21
  10   5   0   -0.04    0.18
  11   5   0    0.25    0.27
  11   5   0    0.27    0.22
   0  -6   0  182.32    3.18
   0  -6   0  184.01    3.21
   0   6   0  181.89    3.23
   0   6   0  182.76    3.21
  -1  -6   0  341.94    5.73
  -1  -6   0  338.17    5.71
   1  -6   0  328.81    5.71
   1  -6   0  333.81    5.69
  -1   6   0  341.52    5.73
  -1   6   0  346.95    5.73
   1   6   0  342.48    5.75
  -1   6   0  345.97    5.62
   1   6   0  334.24    5.77
  -2  -6   0    7.08    0.29
   2  -6   0    6.86    0.27
   2  -6   0    6.84    0.28
  -2   6   0    6.59    0.26
   2   6   0    7.54    0.32
  -2   6   0    7.00    0.24
   2   6   0    7.94    0.34
  -3  -6   0    0.70    0.12
   3  -6   0    0.73    0.11
  -3  -6   0    0.67    0.10
   3  -6   0    0.63    0.10
   3   6   0    0.72    0.13
   3   6   0    0.44    0.13
  -3   6   0    0.81    0.07
  -3   6   0    0.42    0.06
   4  -6   0   16.67    0.49
  -4  -6   0   15.96    0.46
   4  -6   0   15.29    0.44
  -4  -6   0   16.48    0.50
   4   6   0   16.54    0.55
   4   6   0   16.12    0.54
   5  -6   0   28.19    0.75
   5  -6   0   27.79    0.65
  -5  -6   0   29.14    0.75
   5   6   0   27.92    0.80
   5   6   0   29.14    0.81
   6  -6   0    1.32    0.13
   6   6   0    1.05    0.19
   6   6   0    0.92    0.19
   7  -6   0    5.78    0.25
   7   6   0    6.26    0.42
   7   6   0    6.35    0.42
   8  -6   0    2.49    0.18
   8   6   0    2.72    0.34
   8   6   0    2.45    0.31
   9  -6   0   -0.08    0.08
   9   6   0    0.15    0.20
   9   6   0   -0.19    0.16
  10  -6   0    0.29    0.09
  10   6   0    0.31    0.22
  10   6   0   -0.05    0.22
  11   6   0    0.19    0.22
  11   6   0    0.23    0.27
   0  -7   0   -0.14    0.07
   0  -7   0    0.05    0.08
   0   7   0   -0.14    0.08
   0   7   0   -0.05    0.09
   1  -7   0   90.96    1.77
  -1  -7   0   93.01    1.75
   1  -7   0   90.51    1.73
  -1  -7   0   91.01    1.77
  -1   7   0   89.28    1.77
   1   7   0   92.76    1.82
  -1   7   0   91.57    1.77
   1   7   0   90.66    1.78
   2  -7   0   66.61    1.34
  -2  -7   0   67.11    1.37
  -2  -7   0   67.82    1.38
   2  -7   0   67.14    1.37
   2   7   0   69.01    1.46
   2   7   0   67.95    1.42
  -2   7   0   67.75    1.34
  -2   7   0   67.27    1.27
   3  -7   0    2.46    0.18
   3  -7   0    2.41    0.18
  -3  -7   0    2.55    0.21
   3  -7   0    2.22    0.20
  -3  -7   0    2.19    0.19
  -3   7   0    2.46    0.13
   3   7   0    1.79    0.21
  -4  -7   0   41.67    0.98
   4  -7   0   40.96    0.94
   4  -7   0   42.52    0.93
   4   7   0   41.81    1.05
   4   7   0   41.75    1.04
   5  -7   0    3.13    0.25
   5  -7   0    3.19    0.21
   5   7   0    3.04    0.30
   5   7   0    3.27    0.31
   6  -7   0   20.70    0.57
   6   7   0   22.81    0.76
   6   7   0   21.99    0.75
   7  -7   0    4.82    0.26
   7   7   0    5.45    0.42
   7   7   0    4.99    0.42
   8  -7   0    2.27    0.19
   8   7   0    2.02    0.32
   8   7   0    1.93    0.30
   9  -7   0    1.16    0.15
   9   7   0    1.14    0.26
   9   7   0    1.12    0.30
  10  -7   0    0.34    0.11
  10   7   0    0.42    0.24
  10   7   0    0.60    0.26
   0  -8   0  142.62    2.63
   0  -8   0  141.99    2.59
   0   8   0  140.21    2.66
   0   8   0  140.07    2.63
   1  -8   0   99.35    1.87
   1  -8   0   97.18    1.91
  -1  -8   0   96.99    1.88
  -1  -8   0  100.43    1.92
  -1   8   0   98.03    1.92
   1   8   0   95.69    1.97
  -1   8   0   96.84    1.92
   1   8   0   96.83    1.94
  -2  -8   0    1.59    0.17
  -2  -8   0    1.86    0.20
   2  -8   0    1.81    0.18
   2  -8   0    1.73    0.19
  -2   8   0    1.72    0.18
  -2   8   0    1.87    0.16
   2   8   0    1.33    0.19
   2   8   0    2.00    0.23
   3  -8   0   25.43    0.69
   3  -8   0   25.43    0.67
  -3  -8   0   25.44    0.70
   3   8   0   25.74    0.76
  -3   8   0   25.98    0.63
   3   8   0   26.44    0.79
  -3   8   0   25.97    0.62
  -3   8   0   25.68    0.58
   4  -8   0    0.07    0.10
   4  -8   0    0.05    0.09
   4  -8   0    0.05    0.09
   4   8   0    0.07    0.12
  -4   8   0    0.06    0.04
   4   8   0    0.16    0.13
  -4   8   0    0.03    0.04
   5  -8   0   -0.14    0.08
   5  -8   0    0.15    0.11
   5  -8   0    0.04    0.10
   5   8   0   -0.04    0.13
   5   8   0    0.04    0.14
   6  -8   0    2.18    0.21
   6   8   0    2.45    0.32
   6   8   0    1.70    0.26
   7  -8   0    0.93    0.15
   7   8   0    0.89    0.25
   7   8   0    0.79    0.23
   8   8   0    3.82    0.42
   8   8   0    3.80    0.42
   9   8   0    0.83    0.28
   9   8   0    0.46    0.23
  10  -8   0    0.40    0.13
  10   8   0    0.74    0.27
  10   8   0    0.61    0.29
   0  -9   0   -0.03    0.09
   0  -9   0   -0.10    0.09
   0   9   0    0.08    0.12
   0   9   0    0.10    0.12
  -1  -9   0   17.33    0.55
   1  -9   0   16.21    0.52
   1  -9   0   16.28    0.56
  -1  -9   0   17.15    0.57
  -1   9   0   16.38    0.57
  -1   9   0   16.04    0.57
   1   9   0   16.87    0.59
   1   9   0   16.78    0.61
   2  -9   0    0.14    0.09
  -2  -9   0    0.09    0.10
   2  -9   0    0.04    0.09
  -2   9   0    0.05    0.09
   2   9   0   -0.08    0.12
  -2   9   0    0.12    0.08
   2   9   0   -0.01    0.11
   3  -9   0    3.73    0.27
   3  -9   0    3.80    0.26
   3   9   0    3.13    0.31
   3   9   0    3.65    0.30
  -3   9   0    3.93    0.24
  -3   9   0    3.89    0.20
  -3   9   0    3.74    0.22
   4  -9   0    7.81    0.35
   4  -9   0    8.01    0.36
   4  -9   0    7.07    0.35
  -4   9   0    7.15    0.24
   4   9   0    7.27    0.44
  -4   9   0    7.23    0.22
   4   9   0    7.03    0.41
   5  -9   0    3.43    0.28
   5  -9   0    3.25    0.26
   5  -9   0    3.93    0.27
   5   9   0    4.07    0.38
   5   9   0    4.12    0.35
   6  -9   0    2.67    0.25
   6  -9   0    2.81    0.25
   6   9   0    2.95    0.36
   6   9   0    2.44    0.33
   7  -9   0    6.44    0.42
   7  -9   0    6.51    0.35
   7   9   0    5.88    0.50
   7   9   0    5.84    0.49
   8   9   0    0.24    0.21
   8   9   0    0.16    0.21
   9   9   0    4.70    0.50
   9   9   0    4.15    0.49
  10  -9   0   -0.10    0.12
  10   9   0   -0.05    0.24
  10   9   0    0.26    0.25
   0 -10   0    0.56    0.14
   0 -10   0    0.70    0.15
   0  10   0    0.58    0.16
   0  10   0    0.57    0.16
  -1 -10   0   48.50    1.31
   1 -10   0   46.95    1.11
   1 -10   0   48.16    1.17
  -1 -10   0   49.79    1.16
  -1  10   0   49.19    1.19
  -1  10   0   47.45    1.19
   1  10   0   48.78    1.21
   1  10   0   50.49    1.25
   2 -10   0    1.79    0.23
   2 -10   0    1.45    0.19
   2  10   0    1.25    0.21
  -2  10   0    1.52    0.20
   2  10   0    1.51    0.23
  -2  10   0    1.46    0.16
   3 -10   0    4.95    0.32
   3 -10   0    4.83    0.30
  -3  10   0    5.12    0.29
  -3  10   0    5.66    0.27
   3  10   0    5.42    0.41
   3  10   0    4.87    0.36
   4 -10   0    2.51    0.24
   4 -10   0    2.78    0.26
   4  10   0    2.61    0.30
  -4  10   0    2.63    0.24
   4  10   0    2.68    0.33
   5 -10   0   -0.08    0.12
   5 -10   0   -0.02    0.11
   5 -10   0    0.02    0.11
   5  10   0    0.26    0.18
   5  10   0   -0.06    0.15
   6 -10   0    0.13    0.13
   6 -10   0    0.28    0.14
   6  10   0    0.31    0.20
   6  10   0    0.53    0.22
   7  10   0    6.09    0.51
   7  10   0    4.68    0.48
   8  10   0    0.25    0.25
   8  10   0    0.15    0.24
   9  10   0    1.63    0.35
   9  10   0    2.08    0.39
  10 -10   0    1.06    0.19
  10  10   0    0.63    0.30
  10  10   0    0.43    0.31
   0 -11   0    0.07    0.13
   0  11   0    0.04    0.13
   0  11   0   -0.24    0.12
   1 -11   0   49.14    1.23
   1 -11   0   50.37    1.19
   1  11   0   51.69    1.33
  -1  11   0   50.85    1.27
   1  11   0   50.52    1.28
   2 -11   0    5.46    0.36
   2 -11   0    5.46    0.33
  -2  11   0    5.80    0.36
  -2  11   0    5.20    0.28
   2  11   0    5.40    0.42
   2  11   0    5.42    0.39
   3 -11   0   17.53    0.63
   3 -11   0   17.18    0.59
   3  11   0   17.55    0.69
   3  11   0   17.65    0.73
  -3  11   0   17.41    0.58
  -3  11   0   18.30    0.53
   4 -11   0    1.59    0.22
   4 -11   0    2.13    0.24
   4  11   0    1.36    0.26
   4  11   0    1.50    0.28
   5 -11   0    1.63    0.22
   5 -11   0    1.68    0.23
   5  11   0    1.48    0.29
   5  11   0    1.51    0.31
   6 -11   0    2.37    0.25
   6  11   0    2.53    0.38
   6  11   0    2.54    0.37
   7  11   0    0.53    0.26
   7  11   0    0.60    0.27
   8  11   0    0.19    0.26
   8  11   0    0.52    0.28
   9  11   0    0.95    0.33
   9  11   0    0.92    0.32
   0  12   0   50.42    1.32
   0  12   0   47.52    1.28
   1 -12   0   36.92    1.03
   1  12   0   35.30    1.10
   1  12   0   36.54    1.08
  -1  12   0   36.91    1.06
   2 -12   0   32.59    0.95
  -2  12   0   32.04    0.94
   2  12   0   31.82    1.00
  -2  12   0   32.61    0.79
   2  12   0   31.30    1.04
   3 -12   0    3.21    0.32
   3  12   0    3.26    0.38
  -3  12   0    2.89    0.28
   3  12   0    2.81    0.37
  -3  12   0    3.17    0.24
   4 -12   0    7.94    0.45
   4 -12   0    8.95    0.51
   4  12   0    7.85    0.57
   4  12   0    8.30    0.53
  -4  12   0    8.10    0.36
   5 -12   0    0.09    0.15
   5 -12   0    0.05    0.14
   5  12   0   -0.04    0.21
  -5  12   0    0.03    0.06
   5  12   0   -0.56    0.20
   6  12   0   -0.07    0.20
   6  12   0   -0.22    0.22
   7  12   0    1.62    0.36
   7  12   0    1.32    0.34
   8  12   0   -0.01    0.24
   8  12   0   -0.15    0.23
   9  12   0    0.06    0.29
   9  12   0   -0.19    0.26
   0  13   0    0.42    0.22
   0  13   0    0.04    0.19
  -1  13   0    4.12    0.30
   1  13   0    3.25    0.38
  -1  13   0    3.58    0.38
   1  13   0    2.69    0.36
   2 -13   0   21.64    0.78
   2  13   0   20.43    0.88
  -2  13   0   22.42    0.64
   2  13   0   22.34    0.87
  -2  13   0   21.34    0.78
   3 -13   0   16.56    0.67
  -3  13   0   15.15    0.61
  -3  13   0   15.86    0.52
   3  13   0   15.64    0.81
   3  13   0   15.38    0.75
   4 -13   0    0.18    0.16
  -4  13   0    0.22    0.14
   4  13   0    0.17    0.27
   4  13   0   -0.04    0.21
   5  13   0    2.88    0.42
   5  13   0    4.01    0.45
   6  13   0    4.05    0.47
   6  13   0    3.32    0.45
   7  13   0    0.04    0.26
   7  13   0   -0.33    0.22
   8  13   0   -0.24    0.23
   8  13   0   -0.40    0.23
   9  13   0    0.23    0.29
   9  13   0   -0.10    0.29
   0  14   0  114.76    2.54
   0  14   0  115.16    2.52
   1  14   0  173.87    3.52
  -1  14   0  172.02    3.44
  -1  14   0  170.94    3.14
   1  14   0  168.58    3.46
   2  14   0   21.63    0.91
   2  14   0   21.39    0.93
  -2  14   0   20.19    0.64
  -2  14   0   21.11    0.80
   3 -14   0   97.60    2.18
   3  14   0   98.79    2.38
  -3  14   0  101.15    2.14
   3  14   0  100.81    2.34
  -3  14   0  100.84    1.96
   4  14   0   11.93    0.75
   4  14   0   12.10    0.69
  -4  14   0   10.94    0.49
   5  14   0    4.03    0.49
   5  14   0    3.73    0.46
   6  14   0    4.08    0.52
   6  14   0    4.34    0.51
   7  14   0   -0.06    0.27
   7  14   0   -0.01    0.26
   8  14   0    0.13    0.31
   8  14   0    0.04    0.30
   0  15   0    0.61    0.26
   0  15   0    0.19    0.25
   1  15   0    0.77    0.30
  -1  15   0    0.33    0.18
   1  15   0    1.08    0.29
   2  15   0   50.24    1.49
  -2  15   0   52.80    1.43
   2  15   0   53.02    1.58
  -2  15   0   50.77    1.19
   3  15   0    0.98    0.30
  -3  15   0    1.27    0.21
   3  15   0    1.19    0.32
  -3  15   0    1.24    0.24
   4  15   0   36.58    1.27
   4  15   0   37.49    1.35
   5  15   0   11.30    0.80
   5  15   0   12.26    0.75
   6  15   0   18.92    1.01
   6  15   0   17.72    0.92
   7  15   0    1.71    0.44
   7  15   0    1.30    0.37
   8  15   0    0.28    0.32
   8  15   0    0.48    0.36
   0  16   0   26.15    1.03
   0  16   0   26.86    1.01
   1  16   0    0.56    0.25
  -1  16   0    0.43    0.23
   1  16   0    0.36    0.27
  -1  16   0    0.33    0.18
  -2  16   0   16.12    0.75
   2  16   0   14.78    0.84
   2  16   0   15.76    0.83
  -2  16   0   14.66    0.56
  -3  16   0    3.08    0.28
   3  16   0    2.91    0.45
  -3  16   0    2.81    0.34
   3  16   0    2.35    0.40
   4  16   0    3.34    0.49
   4  16   0    3.32    0.50
   5  16   0    0.94    0.37
   5  16   0    1.99    0.44
   6  16   0    1.88    0.49
   6  16   0    1.79    0.42
   7  16   0    2.99    0.54
   7  16   0    3.22    0.51
   0  17   0    0.10    0.22
  -1  17   0   -0.13    0.16
  -1  17   0   -0.14    0.19
   1  17   0    0.24    0.26
   1  17   0    0.38    0.26
  -2  17   0    9.48    0.47
   2  17   0    9.52    0.73
   2  17   0    9.61    0.67
  -2  17   0   10.26    0.63
  -3  17   0    0.73    0.37
  -3  17   0    0.04    0.14
   3  17   0    0.26    0.28
   3  17   0    0.49    0.32
   4  17   0    0.28    0.31
   4  17   0    0.81    0.34
   5  17   0    5.60    0.64
   5  17   0    6.02    0.69
   6  17   0    1.00    0.41
   6  17   0    1.84    0.46
   7  17   0    2.30    0.52
   7  17   0    2.45    0.53
   0  18   0    1.59    0.35
   1  18   0    6.23    0.62
   1  18   0    6.75    0.61
  -1  18   0    5.96    0.56
  -1  18   0    5.48    0.40
  -2  18   0    6.32    0.57
   2  18   0    8.24    0.70
  -2  18   0    6.51    0.40
   2  18   0    5.85    0.60
  -3  18   0    2.74    0.28
   3  18   0    2.75    0.45
   3  18   0    2.93    0.47
   4  18   0    0.44    0.30
   4  18   0    0.43    0.34
   5  18   0    1.00    0.39
   5  18   0    0.56    0.34
   6  18   0    3.33    0.54
   6  18   0    3.07    0.56
   0  19   0    0.00    0.24
   1  19   0    0.83    0.32
  -1  19   0    0.96    0.24
  -1  19   0    0.73    0.29
   2  19   0    2.48    0.48
   2  19   0    2.47    0.45
   3  19   0    0.40    0.34
   3  19   0    0.06    0.29
   4  19   0    9.40    0.80
   4  19   0    9.64    0.84
   5  19   0    0.71    0.39
   5  19   0    1.06    0.42
   0  20   0   -0.41    0.23
   0  20   0    0.19    0.22
   1  20   0    1.32    0.39
  -1  20   0    1.52    0.37
   2  20   0    0.93    0.39
   2  20   0    0.78    0.34
   3  20   0    0.30    0.33
   3  20   0    0.18    0.29
   4  20   0    0.65    0.40
   4  20   0    0.80    0.36
   0  21   0    0.02    0.30
   1  21   0    2.45    0.51
   2  21   0    0.31    0.34
  11   0  -1    0.72    0.16
  10   0  -1    0.12    0.11
  10   0  -1   -0.03    0.15
   9   0  -1   11.24    0.46
   9   0  -1   10.07    0.38
   8   0  -1   -0.19    0.07
   8   0  -1   -0.02    0.11
   7   0  -1    5.13    0.27
   7   0  -1    4.60    0.20
   6   0  -1    0.03    0.05
   6   0  -1    0.09    0.07
   5   0  -1   83.30    1.44
   5   0  -1   84.28    1.53
   4   0  -1    0.00    0.04
   4   0  -1   -0.02    0.03
   3   0  -1    0.23    0.03
   3   0  -1    0.21    0.04
   3   0  -1    0.16    0.03
  -2   0   1    0.00    0.02
   2   0  -1   -0.01    0.03
   2   0  -1   -0.08    0.02
   2   0  -1   -0.05    0.02
  -1   0   1   17.11    0.35
  -1   0   1   19.02    0.36
   1   0  -1   20.41    0.37
   1   0  -1   20.74    0.36
   0   0   1    0.01    0.01
   0   0  -1    0.01    0.02
   0   0   1   -0.02    0.01
   1   0   1   50.35    0.99
   1   0   1   58.35    0.98
  -1   0  -1   53.87    0.97
   1   0   1   57.35    0.97
  -1   0  -1   60.08    0.97
   2   0   1   -0.02    0.04
  -2   0  -1   -0.05    0.04
   2   0   1   -0.06    0.04
   3   0   1  817.98   13.29
   3   0   1  783.97   13.26
   4   0   1   -0.05    0.06
   4   0   1   -0.11    0.06
   5   0   1  125.31    2.16
   5   0   1  123.95    2.16
   6   0   1   -0.05    0.07
   6   0   1    0.02    0.10
   6   0   1   -0.15    0.07
   7   0   1    9.44    0.33
   7   0   1    9.60    0.32
   7   0   1    9.75    0.40
   8   0   1   -0.15    0.09
   8   0   1   -0.03    0.14
   8   0   1   -0.16    0.09
   9   0   1    5.41    0.30
   9   0   1    5.82    0.38
  10   0   1    0.09    0.12
  10   0   1    0.10    0.17
  11   0   1    0.22    0.14
  11   0   1    0.49    0.27
  11  -1  -1   -0.04    0.10
  11   1  -1   -0.09    0.13
  10  -1  -1   -0.02    0.22
  10  -1  -1    0.00    0.09
  10   1  -1   -0.09    0.16
  10   1  -1    0.00    0.12
   9  -1  -1    1.53    0.21
   9  -1  -1    1.74    0.17
   9  -1  -1    1.82    0.18
   9   1  -1    1.64    0.19
   9   1  -1    1.94    0.24
   8  -1  -1    2.58    0.16
   8  -1  -1    3.04    0.24
   8   1  -1    2.26    0.24
   8   1  -1    2.55    0.22
   7  -1  -1   10.98    0.37
   7  -1  -1   11.08    0.28
   7   1  -1   10.47    0.35
   7   1  -1   11.16    0.41
   6  -1  -1    0.11    0.07
   6  -1  -1    0.01    0.03
   6   1  -1   -0.02    0.06
   6   1  -1    0.06    0.08
   5  -1  -1    0.12    0.06
   5   1  -1    0.00    0.06
   5   1  -1   -0.07    0.05
   4  -1  -1    2.58    0.12
   4   1  -1    2.65    0.13
   4   1  -1    2.62    0.15
   3  -1  -1  109.09    1.81
  -3  -1   1  108.53    1.85
   3   1  -1  107.23    1.87
   3   1  -1  107.06    1.84
  -2  -1   1    4.18    0.12
   2  -1  -1    4.10    0.09
  -2  -1   1    3.85    0.13
   2   1  -1    4.13    0.14
   2   1  -1    4.30    0.14
   1  -1  -1   24.45    0.43
  -1  -1   1   24.15    0.47
  -1  -1   1   23.48    0.48
   1  -1  -1   25.38    0.44
   1   1  -1   23.90    0.47
   1   1  -1   24.94    0.49
  -1   1   1   24.89    0.44
   0  -1  -1  317.50    5.39
   0  -1  -1  306.27    5.48
   0   1   1  342.18    5.57
   0   1  -1  338.75    5.34
  -1  -1  -1   76.34    1.34
   1  -1   1   78.12    1.37
  -1  -1  -1   79.45    1.35
   1  -1   1   79.07    1.34
  -1   1  -1   76.89    1.37
   1   1   1   75.53    1.34
  -1   1  -1   79.58    1.33
   1   1   1   78.87    1.35
   2  -1   1  931.60   15.74
   2  -1   1 1000.00   16.14
   2  -1   1  993.30   15.76
  -2  -1  -1  902.04   15.82
   2   1   1  966.33   15.74
   2   1   1  929.65   15.93
   3  -1   1   51.72    0.96
  -3  -1  -1   52.13    0.96
   3  -1   1   52.87    0.94
   3   1   1   52.59    0.98
   3   1   1   54.68    0.98
  -4  -1  -1  270.46    4.48
   4  -1   1  270.12    4.51
   4  -1   1  274.63    4.49
   4   1   1  276.14    4.55
   4   1   1  271.67    4.53
   5  -1   1    1.04    0.10
   5  -1   1    1.44    0.12
   5   1   1    1.14    0.12
   5   1   1    0.93    0.11
   5   1   1    0.76    0.13
   6  -1   1   61.76    1.16
   6  -1   1   62.46    1.15
   6   1   1   61.90    1.29
   6   1   1   61.82    1.20
   6   1   1   62.48    1.21
   7  -1   1    1.77    0.17
   7  -1   1    1.87    0.20
   7  -1   1    1.61    0.15
   7   1   1    1.55    0.20
   7   1   1    2.11    0.18
   7   1   1    2.01    0.19
   8  -1   1    5.62    0.34
   8  -1   1    4.22    0.26
   8  -1   1    4.76    0.26
   8   1   1    5.22    0.28
   8   1   1    5.13    0.30
   8   1   1    6.24    0.39
   9  -1   1    0.25    0.16
   9  -1   1    0.21    0.11
   9   1   1    0.06    0.12
   9   1   1    0.12    0.17
  10  -1   1    0.71    0.15
  10  -1   1    0.49    0.19
  10   1   1    0.49    0.16
  10   1   1    0.54    0.22
  11  -1   1    0.08    0.12
  11   1   1    0.16    0.21
  11   1   1    0.38    0.16
  11   2  -1   -0.08    0.14
  10  -2  -1    0.50    0.10
  10   2  -1    0.59    0.18
  10   2  -1    0.48    0.21
   9  -2  -1    1.70    0.13
   9  -2  -1    1.95    0.15
   9  -2  -1    1.76    0.20
   9   2  -1    1.52    0.21
   9   2  -1    1.72    0.25
   8  -2  -1   11.70    0.29
   8  -2  -1   12.23    0.41
   8   2  -1   12.14    0.45
   8   2  -1   11.95    0.49
   7  -2  -1    0.21    0.09
   7   2  -1    0.17    0.10
   7   2  -1    0.39    0.13
   6  -2  -1   12.66    0.35
   6   2  -1   13.08    0.44
   6   2  -1   12.37    0.39
   5  -2  -1    0.19    0.06
   5   2  -1    0.13    0.08
   5   2  -1    0.01    0.07
  -4  -2   1   14.52    0.31
  -4  -2   1   15.21    0.30
  -4  -2   1   14.79    0.39
   4   2  -1   14.96    0.41
   4   2  -1   14.86    0.39
  -3  -2   1   14.07    0.35
  -3  -2   1   13.33    0.30
   3   2  -1   13.28    0.36
   3   2  -1   13.91    0.36
   2  -2  -1  137.26    2.20
  -2  -2   1  134.25    2.30
   2  -2  -1  136.49    2.21
  -2  -2   1  133.67    2.28
   2   2  -1  132.92    2.32
   2   2  -1  134.31    2.32
   1  -2  -1    7.06    0.15
  -1  -2   1    6.61    0.21
  -1  -2   1    6.72    0.20
   1  -2  -1    7.06    0.17
   1  -2  -1    6.82    0.16
   1   2  -1    6.48    0.21
  -1   2   1    6.74    0.16
   1   2  -1    6.79    0.22
  -1   2   1    6.56    0.17
  -1   2   1    6.95    0.15
   0  -2   1   30.00    0.62
   0  -2  -1   30.38    0.57
   0  -2  -1   31.20    0.59
   0  -2  -1   31.30    0.59
   0   2   1   30.79    0.59
   0   2   1   31.93    0.59
   0   2  -1   31.49    0.62
   0   2   1   31.24    0.57
  -1  -2  -1  114.84    2.06
   1  -2   1  125.25    2.09
   1  -2   1  122.33    2.08
   1   2   1  118.89    2.07
  -1   2  -1  125.03    2.09
  -1   2  -1  125.67    2.07
   1   2   1  121.83    2.07
   1   2   1  121.29    2.07
   2  -2   1  282.27    4.73
   2  -2   1  284.29    4.65
  -2  -2  -1  286.79    4.68
   2   2   1  281.59    4.70
   2   2   1  279.95    4.69
   2   2   1  285.13    4.69
   3  -2   1  229.64    3.85
   3  -2   1  237.92    3.99
  -3  -2  -1  238.71    3.90
   3   2   1  233.61    3.92
   3   2   1  231.26    3.95
   4  -2   1    0.73    0.10
  -4  -2  -1    0.66    0.08
   4  -2   1    1.00    0.09
   4   2   1    0.67    0.12
   4   2   1    0.74    0.10
   5  -2   1  171.84    2.93
   5  -2   1  174.74    2.90
  -5  -2  -1  174.56    2.90
   5   2   1  171.75    2.99
   5   2   1  171.18    3.00
   5   2   1  173.49    3.06
   6  -2   1   29.94    0.64
   6  -2   1   30.43    0.62
   6   2   1   29.75    0.71
   6   2   1   29.74    0.71
   6   2   1   31.36    0.78
   7  -2   1    3.98    0.21
   7  -2   1    3.76    0.19
   7   2   1    4.18    0.30
   7   2   1    3.74    0.25
   7   2   1    4.19    0.26
   8  -2   1   43.93    0.91
   8  -2   1   45.74    0.92
   8  -2   1   45.87    1.05
   8   2   1   45.31    1.12
   8   2   1   44.40    1.01
   8   2   1   44.43    1.03
   9  -2   1    0.40    0.17
   9  -2   1    0.33    0.11
   9   2   1    0.46    0.19
   9   2   1    0.30    0.14
  10  -2   1    6.72    0.31
  10  -2   1    7.31    0.42
  10   2   1    7.61    0.49
  10   2   1    7.10    0.41
  11  -2   1    0.22    0.12
  11   2   1    0.31    0.17
  11   2   1    0.30    0.23
  11   3  -1   -0.04    0.16
  10   3  -1    0.47    0.21
  10   3  -1    0.45    0.18
   9  -3  -1    0.02    0.05
   9  -3  -1    0.11    0.05
   9  -3  -1   -0.09    0.11
   9   3  -1    0.13    0.17
   9   3  -1    0.02    0.14
   8  -3  -1    0.43    0.11
   8   3  -1    0.05    0.13
   8   3  -1    0.47    0.17
   7  -3  -1    1.20    0.13
   7   3  -1    1.25    0.17
   7   3  -1    1.19    0.19
   6  -3  -1    0.02    0.06
   6   3  -1   -0.04    0.09
   6   3  -1   -0.08    0.08
  -5  -3   1    1.92    0.10
  -5  -3   1    2.29    0.12
   5   3  -1    2.44    0.21
   5   3  -1    2.09    0.18
  -4  -3   1   43.79    0.81
  -4  -3   1   42.67    0.89
   4   3  -1   43.04    0.93
   4   3  -1   42.79    0.91
   3  -3  -1   16.99    0.32
  -3  -3   1   16.85    0.43
  -3  -3   1   16.81    0.40
   3  -3  -1   17.02    0.31
   3   3  -1   17.01    0.45
   3   3  -1   16.57    0.45
  -2  -3   1   14.70    0.38
   2  -3  -1   14.80    0.31
   2  -3  -1   15.19    0.31
   2  -3  -1   15.16    0.33
  -2  -3   1   14.99    0.39
   2   3  -1   15.15    0.41
   2   3  -1   15.01    0.40
   1  -3  -1  257.41    4.28
   1  -3  -1  258.05    4.31
  -1  -3   1  258.97    4.39
   1  -3  -1  261.15    4.29
   1  -3  -1  269.04    4.33
  -1  -3   1  263.83    4.38
   1   3  -1  260.58    4.39
   1   3  -1  256.36    4.40
  -1   3   1  261.25    4.33
  -1   3   1  267.14    4.30
  -1   3   1  267.67    4.30
   0  -3  -1   26.47    0.52
   0  -3   1   26.69    0.58
   0  -3  -1   26.55    0.55
   0  -3  -1   26.06    0.54
   0  -3   1   26.52    0.58
   0   3   1   26.78    0.54
   0   3   1   26.54    0.53
   0   3  -1   26.70    0.59
   0   3   1   26.64    0.55
   1  -3   1   29.32    0.61
   1  -3   1   29.36    0.61
  -1  -3  -1   28.76    0.59
  -1  -3  -1   29.18    0.59
   1   3   1   29.08    0.60
   1   3   1   28.61    0.60
  -1   3  -1   29.54    0.60
   1   3   1   29.29    0.60
  -1   3  -1   29.69    0.61
  -2  -3  -1   25.90    0.57
   2  -3   1   26.39    0.59
  -2  -3  -1   26.01    0.55
   2  -3   1   25.98    0.55
   2   3   1   25.12    0.57
  -2   3  -1   25.90    0.58
   2   3   1   26.61    0.58
  -2   3  -1   26.06    0.51
  -3  -3  -1    4.30    0.18
   3  -3   1    3.96    0.21
   3  -3   1    4.36    0.16
   3   3   1    4.22    0.21
   3   3   1    3.59    0.19
  -4  -3  -1    9.86    0.30
   4  -3   1   10.38    0.26
   4  -3   1   10.26    0.37
   4   3   1    9.98    0.35
   4   3   1    9.19    0.33
  -5  -3  -1   39.56    0.79
   5  -3   1   39.89    0.95
   5  -3   1   39.51    0.76
   5   3   1   37.74    0.86
   5   3   1   41.19    0.93
   6  -3   1    2.99    0.18
   6  -3   1    2.90    0.16
   6   3   1    2.31    0.21
   6   3   1    2.59    0.22
   6   3   1    3.44    0.27
   7  -3   1    1.35    0.14
   7  -3   1    1.38    0.13
   7   3   1    1.36    0.21
   7   3   1    1.12    0.18
   7   3   1    1.48    0.18
   8  -3   1    0.89    0.12
   8  -3   1    1.16    0.14
   8   3   1    0.40    0.16
   8   3   1    1.31    0.24
   8   3   1    0.29    0.18
   9  -3   1    1.15    0.14
   9  -3   1    0.86    0.18
   9   3   1    0.97    0.20
   9   3   1    0.75    0.23
  10  -3   1    0.11    0.10
  10  -3   1    0.33    0.17
  10   3   1    0.05    0.16
  10   3   1    0.22    0.21
  11  -3   1    0.15    0.11
  11   3   1   -0.08    0.23
  11   3   1    0.18    0.18
  11   4  -1    0.21    0.20
  10   4  -1    0.43    0.20
  10   4  -1    0.66    0.24
   9  -4  -1    0.50    0.12
   9   4  -1    0.33    0.18
   9   4  -1    0.36    0.20
   8  -4  -1    0.56    0.11
   8   4  -1    0.97    0.21
   8   4  -1    0.56    0.18
   7  -4  -1    6.30    0.24
   7   4  -1    6.45    0.37
   7   4  -1    7.67    0.41
  -6  -4   1   30.42    0.59
  -6  -4   1   30.62    0.62
   6   4  -1   30.97    0.82
   6   4  -1   30.47    0.80
  -5  -4   1   -0.07    0.07
  -5  -4   1   -0.11    0.04
   5   4  -1   -0.02    0.09
   5   4  -1   -0.11    0.08
   4  -4  -1  132.31    2.23
  -4  -4   1  134.31    2.39
  -4  -4   1  133.51    2.31
   4  -4  -1  135.37    2.20
   4   4  -1  130.65    2.43
   4   4  -1  132.53    2.43
  -3  -4   1    9.76    0.32
  -3  -4   1    9.65    0.30
   3  -4  -1    9.85    0.23
   3  -4  -1    9.50    0.25
   3   4  -1    9.70    0.35
   3   4  -1   10.12    0.35
   2  -4  -1    4.91    0.17
  -2  -4   1    4.88    0.22
  -2  -4   1    4.82    0.21
   2  -4  -1    4.95    0.18
   2  -4  -1    4.79    0.16
   2  -4  -1    4.99    0.16
   2   4  -1    5.04    0.23
  -2   4   1    4.90    0.14
   2   4  -1    4.76    0.23
   1  -4  -1   89.47    1.57
   1  -4  -1   90.09    1.60
  -1  -4   1   89.09    1.65
   1  -4  -1   87.91    1.59
  -1  -4   1   91.98    1.67
  -1   4   1   89.70    1.58
  -1   4   1   91.83    1.50
  -1   4   1   90.03    1.61
  -1   4   1   91.76    1.57
   1   4  -1   90.14    1.68
   1   4  -1   89.97    1.67
   0  -4   1  571.88    9.44
   0  -4  -1  569.61    9.36
   0  -4  -1  561.38    9.38
   0  -4   1  592.81    9.43
   0   4   1  564.92    9.37
   0   4  -1  582.37    9.45
   0   4   1  574.01    9.37
   0   4   1  569.29    9.40
   1  -4   1   26.26    0.60
  -1  -4  -1   25.77    0.56
  -1  -4  -1   25.47    0.57
  -1   4  -1   25.78    0.57
   1   4   1   24.56    0.57
   1   4   1   24.74    0.58
  -1   4  -1   26.74    0.59
  -2  -4  -1   32.88    0.69
   2  -4   1   32.22    0.69
  -2  -4  -1   33.40    0.70
   2  -4   1   33.60    0.71
  -2   4  -1   33.17    0.66
   2   4   1   31.45    0.71
   2   4   1   31.82    0.71
  -2   4  -1   32.01    0.70
   3  -4   1   14.69    0.38
  -3  -4  -1   14.31    0.39
   3  -4   1   14.87    0.43
   3   4   1   14.01    0.42
   3   4   1   15.63    0.44
  -3   4  -1   14.34    0.30
   4  -4   1    1.39    0.12
  -4  -4  -1    1.46    0.14
   4  -4   1    1.41    0.16
   4   4   1    1.54    0.17
   4   4   1    1.05    0.14
   5  -4   1   25.72    0.56
   5  -4   1   25.39    0.71
  -5  -4  -1   25.83    0.59
   5   4   1   26.13    0.71
   5   4   1   25.98    0.67
   6  -4   1    3.27    0.17
  -6  -4  -1    3.22    0.19
   6   4   1    3.57    0.29
   6   4   1    3.40    0.27
   7  -4   1   14.94    0.42
   7  -4   1   14.49    0.39
  -7  -4  -1   14.37    0.34
   7   4   1   14.18    0.51
   7   4   1   14.75    0.57
   7   4   1   13.93    0.53
   8  -4   1    2.68    0.19
   8  -4   1    2.63    0.20
   8   4   1    1.66    0.31
   8   4   1    2.71    0.31
   8   4   1    1.76    0.26
   9  -4   1    0.49    0.15
   9  -4   1    0.53    0.12
   9   4   1    0.34    0.18
   9   4   1    0.50    0.21
  10  -4   1    1.37    0.22
  10  -4   1    1.34    0.15
  10   4   1    1.16    0.28
  10   4   1    1.08    0.25
  11  -4   1    1.19    0.15
  11   4   1    0.42    0.27
  11   4   1    1.03    0.25
  11   5  -1    0.19    0.26
  11   5  -1   -0.04    0.20
  10   5  -1    0.20    0.20
  10   5  -1    0.20    0.19
   9  -5  -1    0.55    0.17
   9   5  -1    0.49    0.21
   9   5  -1    0.35    0.19
   8  -5  -1    2.82    0.18
   8   5  -1    2.26    0.28
   8   5  -1    3.06    0.33
  -7  -5   1   -0.12    0.04
   7  -5  -1    0.11    0.05
  -7  -5   1   -0.08    0.05
   7   5  -1   -0.08    0.12
   7   5  -1    0.00    0.14
  -6  -5   1    5.09    0.24
   6  -5  -1    4.75    0.17
   6   5  -1    5.01    0.34
   6   5  -1    4.83    0.33
  -5  -5   1    9.37    0.31
   5  -5  -1    8.89    0.25
  -5  -5   1    8.77    0.35
   5   5  -1    9.15    0.41
   5   5  -1    8.56    0.40
   4  -5  -1  112.22    2.01
  -4  -5   1  109.49    2.05
  -4  -5   1  109.91    1.99
   4  -5  -1  109.04    1.92
   4   5  -1  112.31    2.13
   4   5  -1  110.85    2.12
  -3  -5   1   32.30    0.75
   3  -5  -1   32.78    0.68
   3  -5  -1   32.53    0.66
   3  -5  -1   32.41    0.68
  -3  -5   1   32.53    0.74
   3   5  -1   33.27    0.81
   3   5  -1   33.07    0.80
  -2  -5   1   32.64    0.75
   2  -5  -1   32.21    0.63
  -2  -5   1   31.95    0.74
   2  -5  -1   32.65    0.69
   2  -5  -1   31.69    0.65
   2   5  -1   32.40    0.77
  -2   5   1   31.89    0.62
  -2   5   1   32.11    0.67
   2   5  -1   33.04    0.79
  -1  -5   1  286.87    4.82
  -1  -5   1  282.56    4.79
   1  -5  -1  277.96    4.71
   1  -5  -1  281.25    4.75
  -1   5   1  278.25    4.76
  -1   5   1  280.75    4.62
  -1   5   1  286.24    4.71
  -1   5   1  285.22    4.73
   1   5  -1  286.25    4.85
   1   5  -1  285.00    4.82
   0  -5  -1    0.88    0.11
   0  -5   1    0.82    0.11
   0  -5  -1    0.67    0.09
   0  -5   1    0.81    0.11
   0   5   1    0.83    0.10
   0   5   1    0.56    0.09
   0   5  -1    0.84    0.12
   0   5   1    0.56    0.09
   1  -5   1    2.00    0.16
  -1  -5  -1    2.23    0.14
  -1  -5  -1    2.81    0.16
   1  -5   1    2.25    0.16
  -1   5  -1    2.29    0.16
   1   5   1    2.05    0.15
   1   5   1    2.20    0.17
  -1   5  -1    2.58    0.18
   2  -5   1    1.90    0.16
  -2  -5  -1    1.92    0.14
   2  -5   1    1.90    0.15
  -2  -5  -1    1.81    0.14
   2   5   1    2.01    0.17
  -2   5  -1    2.09    0.15
  -2   5  -1    1.86    0.13
   2   5   1    1.70    0.15
  -3  -5  -1    1.97    0.17
   3  -5   1    2.11    0.17
  -3  -5  -1    2.12    0.15
   3  -5   1    2.05    0.15
   3   5   1    2.05    0.18
  -3   5  -1    2.01    0.16
   3   5   1    1.93    0.17
   4  -5   1   34.33    0.75
  -4  -5  -1   34.44    0.77
   4  -5   1   35.05    0.84
   4   5   1   35.20    0.83
   4   5   1   34.15    0.84
   5  -5   1   -0.11    0.09
   5  -5   1   -0.06    0.06
   5   5   1    0.10    0.11
   5   5   1    0.04    0.10
   6  -5   1    1.67    0.15
   6   5   1    1.73    0.22
   6   5   1    1.54    0.23
   7  -5   1   11.48    0.40
   7  -5   1   11.82    0.37
   7   5   1   12.51    0.55
   7   5   1   12.10    0.49
   7   5   1   11.25    0.51
   8  -5   1    1.93    0.18
   8  -5   1    1.99    0.19
   8   5   1    1.81    0.28
   8   5   1    1.21    0.23
   9  -5   1   10.74    0.37
   9   5   1   10.45    0.55
   9   5   1   10.38    0.58
  10  -5   1    0.12    0.10
  10  -5   1   -0.17    0.22
  10   5   1    0.28    0.23
  10   5   1   -0.21    0.17
  11  -5   1    0.35    0.13
  11   5   1    0.26    0.22
  11   5   1   -0.09    0.25
  11   6  -1    0.51    0.25
  11   6  -1    0.17    0.26
  10   6  -1    0.80    0.27
  10   6  -1    0.59    0.23
   9   6  -1   -0.07    0.18
   9   6  -1    0.04    0.17
   8  -6  -1    0.14    0.08
   8  -6  -1    0.24    0.07
   8   6  -1    0.09    0.17
   8   6  -1   -0.01    0.17
   7  -6  -1    0.38    0.07
   7   6  -1    0.25    0.17
   7   6  -1    0.12    0.16
   6  -6  -1    6.33    0.23
   6   6  -1    6.89    0.40
   6   6  -1    6.35    0.39
   5  -6  -1   29.68    0.74
  -5  -6   1   30.15    0.77
   5  -6  -1   29.22    0.64
   5   6  -1   28.53    0.83
   5   6  -1   29.86    0.83
   4  -6  -1   75.67    1.43
  -4  -6   1   76.96    1.50
   4  -6  -1   77.59    1.47
  -4  -6   1   76.11    1.54
   4  -6  -1   75.94    1.42
   4   6  -1   77.93    1.61
   4   6  -1   78.94    1.63
  -3  -6   1   26.91    0.68
   3  -6  -1   27.59    0.61
   3  -6  -1   27.68    0.64
   3  -6  -1   27.40    0.60
  -3  -6   1   27.69    0.70
   3   6  -1   26.75    0.74
  -3   6   1   26.89    0.51
   3   6  -1   28.11    0.76
  -3   6   1   26.83    0.54
   2  -6  -1   88.75    1.67
  -2  -6   1   91.07    1.73
   2  -6  -1   88.83    1.63
  -2  -6   1   89.26    1.73
  -2   6   1   89.83    1.66
   2   6  -1   87.80    1.76
   2   6  -1   91.96    1.80
  -2   6   1   92.07    1.60
   1  -6  -1  105.16    1.88
  -1  -6   1  105.62    1.99
   1  -6  -1  103.67    1.92
  -1  -6   1  105.92    1.96
   1   6  -1  105.90    2.02
  -1   6   1  105.62    1.91
  -1   6   1  103.99    1.87
  -1   6   1  104.49    1.94
   1   6  -1  103.90    1.99
  -1   6   1  104.06    1.78
   0  -6  -1   12.42    0.37
   0  -6  -1   12.91    0.40
   0  -6   1   12.31    0.40
   0  -6   1   12.46    0.43
   0   6   1   13.04    0.42
   0   6  -1   12.68    0.44
   0   6  -1   12.90    0.43
   0   6   1   12.20    0.37
   0   6   1   12.26    0.39
   1  -6   1  157.01    2.82
   1  -6   1  154.85    2.79
  -1  -6  -1  155.90    2.75
  -1  -6  -1  159.42    2.78
  -1   6  -1  153.89    2.80
  -1   6  -1  157.70    2.74
   1   6   1  156.93    2.81
   1   6   1  156.93    2.79
   2  -6   1    4.85    0.26
  -2  -6  -1    5.52    0.25
  -2  -6  -1    5.73    0.26
  -2   6  -1    6.09    0.25
   2   6   1    5.28    0.27
  -2   6  -1    5.38    0.24
   3  -6   1    0.11    0.09
  -3  -6  -1    0.15    0.09
  -3  -6  -1    0.19    0.07
   3  -6   1    0.12    0.07
  -3   6  -1    0.08    0.05
   3   6   1    0.04    0.08
  -3   6  -1    0.18    0.08
   3   6   1    0.31    0.11
   4  -6   1    4.35    0.27
   4  -6   1    3.69    0.22
  -4  -6  -1    3.53    0.24
  -4  -6  -1    3.75    0.25
   4   6   1    3.81    0.27
   4   6   1    4.07    0.28
   5  -6   1    3.93    0.32
   5  -6   1    3.63    0.22
   5   6   1    3.79    0.28
   5   6   1    3.70    0.29
   6  -6   1    1.93    0.18
   6   6   1    1.80    0.22
   6   6   1    1.70    0.24
   7  -6   1   10.19    0.37
   7   6   1   11.33    0.48
   7   6   1   10.45    0.53
   7   6   1   10.17    0.51
   8  -6   1   -0.11    0.09
   8  -6   1   -0.04    0.10
   8   6   1    0.25    0.20
   8   6   1   -0.01    0.16
   9  -6   1    0.25    0.12
   9   6   1   -0.29    0.16
   9   6   1    0.26    0.23
  10  -6   1    0.02    0.11
  10   6   1   -0.25    0.21
  10   6   1   -0.10    0.19
  11   6   1    0.19    0.25
  11   6   1    0.09    0.20
  10   7  -1   -0.34    0.17
  10   7  -1   -0.04    0.21
   9   7  -1    0.01    0.18
   9   7  -1    0.35    0.23
   8  -7  -1    0.36    0.09
   8   7  -1    0.43    0.20
   8   7  -1    0.11    0.18
   7  -7  -1    0.98    0.12
   7   7  -1    1.06    0.23
   7   7  -1    1.30    0.25
   6  -7  -1    9.97    0.35
   6  -7  -1   10.05    0.34
   6   7  -1   10.96    0.52
   6   7  -1   11.03    0.54
   5  -7  -1    0.35    0.10
   5  -7  -1    0.23    0.10
   5  -7  -1    0.29    0.09
   5   7  -1    0.36    0.15
   5   7  -1    0.35    0.15
  -4  -7   1    4.88    0.29
   4  -7  -1    5.50    0.25
   4  -7  -1    4.66    0.24
   4  -7  -1    5.33    0.24
   4   7  -1    5.12    0.35
   4   7  -1    5.02    0.33
  -3  -7   1   27.34    0.73
   3  -7  -1   27.89    0.62
  -3  -7   1   27.07    0.72
   3  -7  -1   27.65    0.64
   3  -7  -1   26.96    0.67
   3   7  -1   29.15    0.80
  -3   7   1   27.79    0.56
   3   7  -1   27.94    0.80
  -2  -7   1   73.02    1.50
  -2  -7   1   73.75    1.49
   2  -7  -1   71.71    1.38
   2  -7  -1   72.30    1.44
  -2   7   1   73.16    1.35
  -2   7   1   73.82    1.30
   2   7  -1   72.23    1.53
  -2   7   1   72.24    1.43
   2   7  -1   74.33    1.57
  -1  -7   1   26.90    0.72
  -1  -7   1   27.13    0.70
   1  -7  -1   27.09    0.64
   1  -7  -1   27.31    0.68
   1   7  -1   27.60    0.76
  -1   7   1   27.06    0.55
  -1   7   1   27.37    0.70
   1   7  -1   26.44    0.74
  -1   7   1   26.61    0.63
  -1   7   1   27.05    0.67
   0  -7   1   11.64    0.42
   0  -7  -1   12.07    0.41
   0  -7   1   12.61    0.45
   0  -7  -1   12.30    0.39
   0   7   1   12.01    0.39
   0   7   1   12.66    0.45
   0   7  -1   12.67    0.46
   0   7   1   12.63    0.42
   0   7  -1   12.53    0.46
   1  -7   1   26.02    0.69
  -1  -7  -1   23.93    0.62
   1  -7   1   24.24    0.65
  -1  -7  -1   24.94    0.65
  -1   7  -1   24.94    0.68
   1   7   1   24.03    0.68
   1   7   1   25.02    0.67
  -2  -7  -1    8.25    0.33
   2  -7   1    7.95    0.34
   2  -7   1    7.17    0.33
  -2  -7  -1    8.01    0.33
  -2   7  -1    8.02    0.33
   2   7   1    8.42    0.36
  -2   7  -1    7.61    0.31
   2   7   1    8.61    0.38
   3  -7   1    2.86    0.22
   3  -7   1    2.94    0.21
  -3  -7  -1    2.65    0.20
  -3  -7  -1    2.60    0.20
  -3   7  -1    2.70    0.17
   3   7   1    2.66    0.24
  -3   7  -1    2.86    0.20
   3   7   1    2.61    0.23
   4  -7   1    1.92    0.19
   4  -7   1    2.27    0.23
  -4  -7  -1    2.07    0.21
   4   7   1    1.68    0.22
  -4   7  -1    2.03    0.10
  -4   7  -1    1.77    0.10
   4   7   1    1.90    0.22
   5  -7   1    0.98    0.15
   5   7   1    0.88    0.20
   5   7   1    0.85    0.17
   6  -7   1    2.01    0.20
   6   7   1    2.03    0.27
   6   7   1    1.80    0.27
   7  -7   1    1.51    0.18
   7   7   1    2.32    0.31
   7   7   1    1.89    0.29
   7   7   1    1.34    0.22
   8   7   1    6.21    0.47
   8   7   1    7.09    0.50
   9  -7   1   -0.06    0.11
   9   7   1    0.41    0.24
   9   7   1   -0.13    0.18
  10  -7   1   -0.05    0.11
  10   7   1   -0.07    0.20
  10   7   1    0.06    0.24
  10   8  -1    0.61    0.27
  10   8  -1   -0.02    0.21
   9   8  -1    0.17    0.23
   9   8  -1   -0.17    0.19
   8   8  -1    0.14    0.19
   8   8  -1   -0.08    0.18
   7  -8  -1    2.28    0.20
   7  -8  -1    2.16    0.19
   7   8  -1    2.12    0.30
   7   8  -1    2.19    0.33
   6  -8  -1    4.10    0.33
   6  -8  -1    4.17    0.24
   6  -8  -1    3.99    0.24
   6   8  -1    4.15    0.39
   6   8  -1    4.31    0.39
   5  -8  -1   36.00    0.82
   5  -8  -1   36.51    0.88
   5  -8  -1   36.80    0.85
   5   8  -1   37.01    1.04
   5   8  -1   37.33    1.06
   4  -8  -1    1.82    0.18
   4  -8  -1    1.59    0.15
   4  -8  -1    1.91    0.18
   4   8  -1    1.62    0.24
   4   8  -1    1.51    0.24
   3  -8  -1   21.59    0.56
  -3  -8   1   21.90    0.65
   3  -8  -1   21.17    0.60
  -3   8   1   20.74    0.55
   3   8  -1   22.16    0.73
   3   8  -1   22.43    0.71
  -3   8   1   22.72    0.50
   2  -8  -1    8.80    0.36
  -2  -8   1    9.00    0.38
   2  -8  -1    8.96    0.33
  -2  -8   1    9.48    0.41
   2   8  -1    9.22    0.45
  -2   8   1    8.70    0.26
  -2   8   1    8.68    0.36
   2   8  -1    8.04    0.40
  -2   8   1    8.95    0.31
  -1  -8   1   79.91    1.64
   1  -8  -1   78.71    1.52
  -1  -8   1   77.50    1.59
   1  -8  -1   80.18    1.58
  -1   8   1   77.34    1.60
  -1   8   1   78.78    1.41
  -1   8   1   77.39    1.51
   1   8  -1   78.68    1.65
  -1   8   1   79.07    1.58
   1   8  -1   77.77    1.68
   0  -8  -1    1.96    0.18
   0  -8   1    1.52    0.18
   0  -8  -1    1.83    0.20
   0  -8   1    2.17    0.20
   0   8  -1    2.01    0.23
   0   8   1    2.36    0.22
   0   8  -1    1.77    0.22
   0   8   1    1.30    0.19
  -1  -8  -1   50.71    1.14
  -1  -8  -1   52.53    1.11
   1  -8   1   50.29    1.15
   1  -8   1   51.87    1.18
  -1   8  -1   51.84    1.18
   1   8   1   52.71    1.17
   1   8   1   51.87    1.20
  -2  -8  -1   31.71    0.79
  -2  -8  -1   31.19    0.79
   2  -8   1   31.85    0.81
   2  -8   1   31.14    0.82
   2   8   1   31.62    0.86
  -2   8  -1   32.18    0.80
  -2   8  -1   29.94    0.74
   2   8   1   31.38    0.83
  -3  -8  -1    4.63    0.28
   3  -8   1    4.53    0.28
   3  -8   1    4.54    0.28
  -3   8  -1    4.44    0.25
   3   8   1    4.74    0.32
  -3   8  -1    4.80    0.25
   3   8   1    4.39    0.32
   4  -8   1    0.82    0.15
   4  -8   1    0.96    0.16
   4   8   1    0.77    0.18
  -4   8  -1    0.89    0.10
   4   8   1    0.94    0.19
  -4   8  -1    1.06    0.10
   5  -8   1    1.21    0.17
   5   8   1    1.47    0.23
   5   8   1    1.09    0.20
   6  -8   1    0.83    0.16
   6   8   1    0.92    0.22
   6   8   1    1.07    0.25
   7  -8   1   11.69    0.46
   7   8   1   11.70    0.60
   7   8   1   12.29    0.62
   7   8   1   12.74    0.56
   8   8   1    0.88    0.27
   8   8   1    0.82    0.24
   9  -8   1    1.46    0.20
   9   8   1    1.76    0.35
   9   8   1    1.66    0.33
  10  -8   1    0.11    0.14
  10   8   1    0.25    0.23
  10   8   1   -0.26    0.24
  10   9  -1    0.37    0.26
  10   9  -1   -0.04    0.25
   9   9  -1    2.79    0.42
   9   9  -1    3.56    0.44
   8   9  -1    0.22    0.23
   8   9  -1    0.32    0.23
   7  -9  -1   12.39    0.44
   7   9  -1   12.52    0.67
   7   9  -1   13.79    0.67
   6  -9  -1    2.01    0.19
   6  -9  -1    1.92    0.19
   6   9  -1    2.05    0.31
   6   9  -1    1.27    0.26
   5  -9  -1   17.68    0.55
   5  -9  -1   17.81    0.52
   5  -9  -1   18.57    0.56
   5   9  -1   18.64    0.72
   5   9  -1   17.89    0.73
   4  -9  -1   13.87    0.44
   4  -9  -1   13.90    0.48
   4  -9  -1   13.23    0.43
  -4   9   1   12.84    0.33
  -4   9   1   13.09    0.31
   4   9  -1   13.80    0.58
   4   9  -1   14.19    0.62
   3  -9  -1    0.28    0.10
   3  -9  -1    0.13    0.10
  -3   9   1    0.25    0.08
  -3   9   1    0.20    0.09
   3   9  -1    0.07    0.14
   3   9  -1    0.01    0.13
   2  -9  -1   12.59    0.46
   2  -9  -1   12.88    0.43
  -2  -9   1   12.76    0.49
   2   9  -1   12.97    0.54
   2   9  -1   12.75    0.56
  -2   9   1   13.24    0.35
  -2   9   1   15.20    0.44
  -2   9   1   13.12    0.48
   1  -9  -1   57.20    1.25
  -1  -9   1   55.15    1.26
  -1  -9   1   55.94    1.29
   1  -9  -1   56.12    1.19
   1   9  -1   56.62    1.35
  -1   9   1   55.68    1.20
  -1   9   1   57.82    1.26
   1   9  -1   55.14    1.31
  -1   9   1   56.62    1.28
   0  -9   1  122.84    2.35
   0  -9  -1  119.87    2.28
   0  -9  -1  125.18    2.35
   0  -9   1  125.20    2.40
   0   9  -1  124.37    2.43
   0   9  -1  119.53    2.40
   0   9   1  121.34    2.35
   0   9   1  122.52    2.39
   1  -9   1    3.03    0.24
  -1  -9  -1    3.37    0.26
   1  -9   1    3.35    0.27
  -1  -9  -1    3.73    0.25
   1   9   1    3.67    0.28
  -1   9  -1    3.39    0.28
   1   9   1    2.99    0.29
  -2  -9  -1    1.15    0.16
   2  -9   1    1.21    0.18
   2  -9   1    1.30    0.19
  -2   9  -1    1.24    0.17
  -2   9  -1    1.35    0.17
   2   9   1    1.11    0.19
   2   9   1    0.84    0.16
   3  -9   1    4.04    0.28
   3  -9   1    3.72    0.28
   3   9   1    3.40    0.32
  -3   9  -1    4.06    0.26
   3   9   1    4.09    0.31
  -3   9  -1    3.60    0.24
   4  -9   1    0.23    0.11
   4  -9   1    0.03    0.10
   4  -9   1    0.19    0.12
   4   9   1    0.26    0.15
   4   9   1    0.16    0.15
  -4   9  -1    0.27    0.07
   5  -9   1    1.31    0.19
   5   9   1    1.19    0.24
   5   9   1    1.29    0.25
   6  -9   1    4.82    0.32
   6   9   1    4.82    0.43
   6   9   1    3.57    0.37
   7   9   1    0.70    0.25
   7   9   1    1.00    0.24
   8   9   1    5.54    0.52
   8   9   1    6.50    0.54
   9  -9   1    0.16    0.14
   9   9   1   -0.15    0.20
   9   9   1   -0.03    0.25
  10  -9   1    0.19    0.16
  10   9   1    0.25    0.29
  10   9   1    0.10    0.24
  10  10  -1    0.16    0.27
  10  10  -1    0.15    0.25
   9  10  -1    2.82    0.44
   9  10  -1    2.72    0.42
   8  10  -1   -0.20    0.20
   8  10  -1    0.14    0.21
   7  10  -1    8.77    0.61
   7  10  -1    8.55    0.58
   6 -10  -1    4.47    0.29
   6 -10  -1    4.66    0.27
   6  10  -1    4.88    0.48
   6  10  -1    4.66    0.43
   5 -10  -1   11.11    0.44
   5 -10  -1   10.92    0.41
   5 -10  -1   10.77    0.43
   5  10  -1   11.29    0.59
   5  10  -1   11.67    0.63
   4 -10  -1    8.91    0.36
   4 -10  -1    8.78    0.40
   4  10  -1    8.60    0.49
  -4  10   1    8.58    0.30
   4  10  -1    8.48    0.53
  -4  10   1    8.40    0.26
   3 -10  -1   34.07    0.90
   3 -10  -1   36.56    0.86
   3  10  -1   34.48    1.05
  -3  10   1   34.79    0.86
   3  10  -1   35.45    1.03
   2 -10  -1   21.69    0.67
   2 -10  -1   22.06    0.62
  -2  10   1   22.11    0.68
  -2  10   1   21.90    0.52
   2  10  -1   21.59    0.75
   2  10  -1   21.98    0.78
   1 -10  -1   19.89    0.59
   1 -10  -1   20.92    0.65
  -1  10   1   19.15    0.64
   1  10  -1   19.97    0.71
  -1  10   1   20.70    0.67
   1  10  -1   19.47    0.72
   0 -10  -1   23.26    0.66
   0 -10   1   21.75    0.68
   0 -10  -1   22.74    0.69
   0 -10   1   21.77    0.72
   0  10   1   23.27    0.72
   0  10  -1   22.21    0.76
   0  10   1   23.07    0.74
   0  10  -1   22.24    0.74
   1 -10   1    5.95    0.34
  -1 -10  -1    7.21    0.44
  -1 -10  -1    5.71    0.32
   1 -10   1    5.55    0.36
   1  10   1    6.19    0.36
   1  10   1    6.00    0.39
  -1  10  -1    5.81    0.37
   2 -10   1   -0.07    0.10
   2 -10   1    0.07    0.12
   2  10   1   -0.02    0.11
   2  10   1   -0.18    0.10
  -2  10  -1   -0.11    0.08
  -2  10  -1    0.07    0.11
   3 -10   1   13.70    0.54
   3 -10   1   13.67    0.53
  -3  10  -1   13.41    0.47
   3  10   1   13.42    0.58
   3  10   1   12.87    0.59
  -3  10  -1   13.41    0.48
   4 -10   1    0.40    0.15
   4 -10   1    0.14    0.13
   4  10   1    0.29    0.19
   4  10   1    0.08    0.16
  -4  10  -1    0.29    0.12
  -4  10  -1    0.10    0.08
   5 -10   1    0.77    0.18
   5 -10   1    0.77    0.17
   5  10   1    0.47    0.21
   5  10   1    0.71    0.22
   6 -10   1    1.84    0.25
   6 -10   1    1.92    0.25
   6  10   1    1.84    0.32
   6  10   1    1.92    0.33
   7  10   1    3.89    0.43
   7  10   1    3.07    0.40
   8  10   1    0.50    0.28
   8  10   1    0.49    0.27
   9  10   1    7.07    0.62
   9  10   1    7.07    0.63
  10 -10   1    0.54    0.19
  10  10   1    0.25    0.28
  10  10   1   -0.01    0.28
   9  11  -1    0.18    0.29
   9  11  -1    0.03    0.26
   8  11  -1    0.40    0.28
   8  11  -1    0.41    0.28
   7  11  -1    0.16    0.21
   7  11  -1    0.21    0.23
   6 -11  -1   13.02    0.50
   6  11  -1   13.13    0.73
   6  11  -1   12.73    0.67
   5 -11  -1    6.84    0.38
   5 -11  -1    6.78    0.34
   5  11  -1    6.34    0.52
   5  11  -1    6.41    0.47
   4 -11  -1    0.31    0.12
   4 -11  -1    0.63    0.14
   4  11  -1    0.54    0.22
   4  11  -1    0.55    0.22
   3 -11  -1    2.57    0.24
   3 -11  -1    2.65    0.26
   3  11  -1    1.87    0.28
  -3  11   1    2.23    0.23
   3  11  -1    1.95    0.30
   2 -11  -1    5.08    0.31
   2 -11  -1    5.48    0.34
   2  11  -1    5.10    0.42
  -2  11   1    5.25    0.24
  -2  11   1    4.93    0.33
   2  11  -1    5.05    0.38
   1 -11  -1    0.39    0.14
   1 -11  -1    0.07    0.11
  -1  11   1    0.12    0.11
   1  11  -1    0.24    0.17
  -1  11   1    0.33    0.15
   1  11  -1    0.04    0.15
  -1  11   1    0.16    0.09
   0 -11  -1   34.15    0.93
   0 -11  -1   33.56    1.00
   0 -11   1   33.77    1.11
   0  11  -1   34.45    1.01
   0  11  -1   32.57    0.98
   0  11   1   33.55    0.95
   0  11   1   33.76    0.99
   1 -11   1   47.99    1.22
   1  11   1   46.61    1.25
   1  11   1   46.59    1.21
  -1  11  -1   47.51    1.23
   2 -11   1   31.98    1.01
   2 -11   1   30.76    0.91
  -2  11  -1   30.81    0.89
   2  11   1   29.48    0.92
   2  11   1   31.02    0.97
  -2  11  -1   30.38    0.80
   3 -11   1    0.25    0.14
   3 -11   1    0.90    0.21
   3  11   1    0.13    0.17
  -3  11  -1    0.61    0.15
   3  11   1    0.39    0.18
  -3  11  -1    0.39    0.14
   4 -11   1   -0.13    0.14
   4 -11   1    0.23    0.14
  -4  11  -1   -0.06    0.08
  -4  11  -1   -0.11    0.11
   4  11   1    0.04    0.16
   4  11   1    0.11    0.16
   5 -11   1    3.85    0.34
   5  11   1    3.74    0.42
  -5  11  -1    4.03    0.17
   5  11   1    3.59    0.41
   6  11   1    0.39    0.24
   6  11   1    0.29    0.24
   7  11   1    0.01    0.23
   7  11   1    0.25    0.27
   8  11   1    0.62    0.30
   8  11   1    0.26    0.28
   9  11   1    1.39    0.36
   9  11   1    1.71    0.40
   9  12  -1    0.65    0.35
   9  12  -1    0.74    0.32
   8  12  -1   -0.01    0.27
   8  12  -1    0.05    0.24
   7  12  -1    4.18    0.52
   7  12  -1    4.01    0.49
   6  12  -1    0.23    0.24
   6  12  -1    0.24    0.24
   5 -12  -1   17.10    0.57
   5 -12  -1   16.40    0.63
   5  12  -1   16.76    0.83
   5  12  -1   17.78    0.80
   4 -12  -1    0.88    0.17
   4 -12  -1    0.70    0.16
   4  12  -1    0.69    0.23
  -4  12   1    0.57    0.12
   4  12  -1    0.71    0.26
   3 -12  -1   11.06    0.46
   3 -12  -1   11.36    0.51
   3  12  -1   10.88    0.63
   3  12  -1   11.32    0.60
  -3  12   1   11.39    0.48
   2 -12  -1    1.35    0.20
   2 -12  -1    1.62    0.23
  -2  12   1    1.21    0.20
   2  12  -1    1.72    0.28
   2  12  -1    1.34    0.30
  -2  12   1    1.49    0.16
   1 -12  -1    3.47    0.32
   1  12  -1    3.43    0.39
  -1  12   1    3.58    0.33
  -1  12   1    4.05    0.35
   1  12  -1    2.99    0.34
  -1  12   1    3.40    0.23
   0  12   1   33.13    0.99
   0  12  -1   32.73    1.04
   0  12   1   34.75    1.04
   1 -12   1    5.82    0.50
   1  12   1    6.54    0.47
   1  12   1    5.71    0.41
  -1  12  -1    5.43    0.42
   2 -12   1   10.32    0.53
  -2  12  -1   11.20    0.46
   2  12   1   10.80    0.55
   2  12   1   11.35    0.61
  -2  12  -1   10.77    0.53
   3 -12   1   19.47    0.72
  -3  12  -1   19.43    0.67
  -3  12  -1   18.77    0.62
   3  12   1   20.23    0.78
   3  12   1   19.12    0.81
   4 -12   1    0.48    0.20
  -4  12  -1    0.24    0.17
  -4  12  -1    0.59    0.15
   4  12   1    0.32    0.24
   4  12   1    0.33    0.22
   5 -12   1   65.36    1.60
  -5  12  -1   60.63    1.19
   5  12   1   62.86    1.71
   5  12   1   63.56    1.67
   6  12   1    4.36    0.50
   6  12   1    4.35    0.46
   7  12   1    2.03    0.40
   7  12   1    2.36    0.39
   8  12   1    1.58    0.37
   8  12   1    1.86    0.38
   9  12   1    1.57    0.38
   9  12   1    2.68    0.48
   9  13  -1   -0.02    0.30
   9  13  -1   -0.08    0.28
   8  13  -1   -0.36    0.24
   8  13  -1   -0.17    0.23
   7  13  -1    2.75    0.46
   7  13  -1    4.13    0.49
   6  13  -1   -0.16    0.22
   6  13  -1   -0.14    0.21
   5 -13  -1   -0.20    0.13
   5  13  -1   -0.03    0.19
   5  13  -1   -0.15    0.23
   4 -13  -1   30.92    0.92
   4  13  -1   30.47    1.13
   4  13  -1   30.91    1.09
  -4  13   1   30.15    0.81
   3 -13  -1    6.94    0.44
  -3  13   1    7.18    0.30
   3  13  -1    8.21    0.58
  -3  13   1    7.86    0.43
   3  13  -1    6.11    0.58
   2 -13  -1   16.34    0.64
  -2  13   1   15.96    0.65
  -2  13   1   15.74    0.47
   2  13  -1   14.98    0.76
   2  13  -1   16.34    0.74
  -1  13   1   14.16    0.46
   1  13  -1   13.42    0.71
  -1  13   1   14.10    0.61
   1  13  -1   13.41    0.68
  -1  13   1   13.93    0.64
   0  13   1    4.72    0.43
   0  13  -1    4.27    0.44
   0  13   1    4.51    0.42
   1  13   1   61.80    1.61
   1  13   1   62.28    1.57
  -1  13  -1   61.73    1.57
  -1  13  -1   61.46    1.39
   2 -13   1   26.44    1.07
   2  13   1   25.94    0.98
   2  13   1   26.59    0.94
  -2  13  -1   25.93    0.78
  -2  13  -1   26.09    0.89
   3 -13   1   98.55    2.16
  -3  13  -1   96.63    1.97
   3  13   1   96.13    2.22
  -3  13  -1   97.90    2.07
   3  13   1  100.79    2.31
   4 -13   1    9.25    0.54
   4  13   1   10.13    0.67
  -4  13  -1    9.82    0.46
   4  13   1    9.15    0.60
  -4  13  -1    9.85    0.45
   5  13   1    2.95    0.40
   5  13   1    2.21    0.40
   6  13   1   15.79    0.86
   6  13   1   15.47    0.79
   7  13   1    4.59    0.54
   7  13   1    4.47    0.53
   8  13   1    1.17    0.37
   8  13   1    1.08    0.37
   9  13   1    0.29    0.29
   9  13   1    0.18    0.30
   8  14  -1   -0.01    0.31
   8  14  -1    0.80    0.37
   7  14  -1    0.20    0.30
   7  14  -1    0.50    0.30
   6  14  -1    0.23    0.29
   6  14  -1    0.28    0.29
   5  14  -1    4.33    0.52
   5  14  -1    6.31    0.57
  -4  14   1    2.58    0.27
   4  14  -1    2.01    0.41
   4  14  -1    1.42    0.32
   3 -14  -1    4.83    0.40
  -3  14   1    4.34    0.25
  -3  14   1    4.54    0.37
   3  14  -1    4.02    0.52
   3  14  -1    4.28    0.48
   2  14  -1   -0.41    0.20
  -2  14   1    0.11    0.12
   2  14  -1    0.27    0.25
  -2  14   1    0.09    0.16
  -1  14   1    6.18    0.47
  -1  14   1    5.70    0.32
  -1  14   1    6.02    0.48
   1  14  -1    5.38    0.52
   1  14  -1    5.44    0.54
   0  14  -1   23.55    0.94
   0  14   1   24.42    0.93
   0  14   1   22.46    0.87
  -1  14  -1   -0.07    0.18
  -1  14  -1    0.31    0.24
   1  14   1    0.51    0.24
   1  14   1    0.23    0.28
  -2  14  -1   10.49    0.59
   2  14   1   10.64    0.67
   2  14   1    9.05    0.60
  -2  14  -1   10.07    0.49
   3 -14   1    9.02    0.91
  -3  14  -1    7.95    0.43
  -3  14  -1    7.17    0.48
   3  14   1    8.73    0.64
   3  14   1    7.99    0.61
   4  14   1    1.68    0.35
  -4  14  -1    1.13    0.21
   4  14   1    0.63    0.28
  -4  14  -1    1.22    0.22
   5  14   1    1.39    0.34
   5  14   1    1.54    0.35
   6  14   1    0.16    0.27
   6  14   1    0.12    0.26
   7  14   1    0.99    0.33
   7  14   1    0.88    0.34
   8  14   1    0.80    0.39
   8  14   1    0.96    0.37
   8  15  -1    0.05    0.31
   8  15  -1   -0.27    0.29
   7  15  -1    2.24    0.46
   7  15  -1    2.08    0.47
   6  15  -1   -0.22    0.27
   6  15  -1   -0.26    0.24
   5  15  -1    7.91    0.64
   5  15  -1    7.70    0.71
   4  15  -1    0.16    0.25
   4  15  -1   -0.09    0.27
   3  15  -1   -0.35    0.22
  -3  15   1    0.20    0.17
   3  15  -1    0.00    0.23
  -3  15   1    0.07    0.10
  -2  15   1   10.01    0.39
   2  15  -1    9.45    0.69
  -2  15   1   10.59    0.59
   2  15  -1    9.00    0.62
   1  15  -1    0.25    0.26
   1  15  -1    0.51    0.28
  -1  15   1    1.37    0.28
  -1  15   1    1.31    0.29
  -1  15   1    0.64    0.17
   0  15  -1   38.31    1.26
   0  15   1   39.65    1.23
   0  15   1   38.16    1.24
  -1  15  -1   13.91    0.73
   1  15   1   13.80    0.73
   1  15   1   15.33    0.78
  -1  15  -1   13.99    0.59
  -2  15  -1   30.06    0.88
   2  15   1   31.00    1.11
   2  15   1   32.44    1.16
  -2  15  -1   29.37    1.03
   3  15   1    3.44    0.46
  -3  15  -1    4.12    0.41
   3  15   1    3.25    0.43
  -3  15  -1    3.36    0.32
  -4  15  -1   12.47    0.54
   4  15   1   12.91    0.81
  -4  15  -1   12.98    0.70
   4  15   1   12.60    0.74
   5  15   1    4.64    0.56
   5  15   1    3.31    0.47
   6  15   1   18.80    1.01
   6  15   1   18.98    0.97
   7  15   1    1.89    0.42
   7  15   1    1.70    0.43
   8  15   1    0.86    0.38
   8  15   1    0.38    0.36
   7  16  -1   -0.06    0.28
   7  16  -1   -0.34    0.30
   6  16  -1    1.49    0.39
   6  16  -1    0.60    0.36
   5  16  -1    0.52    0.33
   5  16  -1    0.08    0.31
   4  16  -1    0.22    0.30
   4  16  -1    0.51    0.30
   3  16  -1    5.07    0.56
   3  16  -1    4.28    0.51
  -3  16   1    4.56    0.41
  -3  16   1    4.70    0.26
   2  16  -1    0.80    0.31
  -2  16   1    0.35    0.21
   2  16  -1   -0.01    0.26
  -2  16   1    0.72    0.16
   1  16  -1    2.86    0.45
  -1  16   1    2.81    0.26
  -1  16   1    2.31    0.34
   0  16   1    0.43    0.22
   0  16  -1    0.16    0.22
   0  16   1    0.36    0.22
   1  16   1    2.29    0.37
   1  16   1    2.83    0.42
  -1  16  -1    2.78    0.32
  -1  16  -1    2.43    0.35
   2  16   1   29.64    1.11
   2  16   1   26.69    1.10
  -2  16  -1   27.43    0.85
  -2  16  -1   28.07    1.02
   3  16   1   -0.21    0.21
  -3  16  -1    0.23    0.19
   3  16   1    0.42    0.26
  -3  16  -1    0.03    0.17
  -4  16  -1   12.93    0.56
   4  16   1   13.04    0.77
   4  16   1   12.40    0.83
   5  16   1    5.16    0.60
   5  16   1    5.09    0.61
   6  16   1   15.80    0.99
   6  16   1   15.03    0.92
   7  16   1    2.31    0.50
   7  16   1    1.91    0.45
   7  17  -1    0.48    0.38
   7  17  -1    0.57    0.41
   6  17  -1    0.14    0.35
   6  17  -1    0.05    0.32
   5  17  -1    0.07    0.33
   5  17  -1   -0.15    0.30
   4  17  -1    1.32    0.38
   4  17  -1    0.58    0.32
   3  17  -1    2.07    0.41
   3  17  -1    1.17    0.35
  -2  17   1    0.15    0.21
   2  17  -1   -0.20    0.23
   2  17  -1    0.23    0.28
  -2  17   1   -0.02    0.12
  -1  17   1    1.16    0.30
  -1  17   1    1.63    0.22
   1  17  -1    1.53    0.35
   0  17  -1    0.49    0.25
   0  17   1    0.74    0.29
   0  17   1    0.92    0.29
   1  17   1    1.01    0.32
   1  17   1    1.03    0.30
  -1  17  -1    0.86    0.23
  -1  17  -1    1.03    0.29
   2  17   1    7.20    0.62
  -2  17  -1    7.18    0.56
  -2  17  -1    7.90    0.47
   2  17   1    8.26    0.69
  -3  17  -1    1.29    0.25
   3  17   1    1.06    0.33
  -3  17  -1    1.64    0.37
   3  17   1    1.17    0.36
   4  17   1    4.49    0.56
   4  17   1    4.30    0.55
  -4  17  -1    5.21    0.39
   5  17   1    1.57    0.43
   5  17   1    2.28    0.48
   6  17   1    0.33    0.35
   6  17   1   -0.07    0.30
   7  17   1    0.83    0.38
   7  17   1    1.18    0.44
   6  18  -1   -0.50    0.29
   6  18  -1    0.01    0.33
   5  18  -1   -0.08    0.29
   5  18  -1    0.32    0.33
   4  18  -1   -0.17    0.26
   4  18  -1   -0.08    0.28
   3  18  -1    1.63    0.39
   3  18  -1    2.12    0.42
   2  18  -1    0.16    0.29
   2  18  -1    0.35    0.30
  -2  18   1    0.11    0.21
  -1  18   1    1.47    0.22
   1  18  -1    1.46    0.37
  -1  18   1    1.78    0.35
   0  18   1    1.86    0.37
   0  18   1    2.39    0.41
   0  18  -1    2.04    0.41
  -1  18  -1    0.50    0.21
  -1  18  -1    0.44    0.26
   1  18   1    0.40    0.27
   1  18   1    0.66    0.30
  -2  18  -1    0.07    0.22
   2  18   1    0.01    0.27
   2  18   1   -0.38    0.23
  -2  18  -1   -0.12    0.18
   3  18   1    2.03    0.41
  -3  18  -1    2.32    0.30
   3  18   1    2.13    0.44
  -4  18  -1    0.84    0.20
   4  18   1    0.68    0.33
   4  18   1    0.47    0.31
   5  18   1    0.17    0.30
   5  18   1    0.03    0.33
   6  18   1    0.94    0.39
   6  18   1    1.12    0.41
   5  19  -1    1.18    0.41
   5  19  -1    0.46    0.35
   4  19  -1    1.30    0.45
   4  19  -1    0.86    0.36
   3  19  -1    2.15    0.44
   3  19  -1    1.48    0.41
   2  19  -1    0.60    0.32
  -1  19   1    1.10    0.33
   1  19  -1    0.81    0.35
   0  19  -1    0.71    0.30
   0  19   1    0.71    0.31
   0  19   1    0.48    0.19
  -1  19  -1    0.30    0.25
  -1  19  -1    0.49    0.22
   1  19   1    0.03    0.27
   1  19   1    0.01    0.27
   2  19   1   -0.07    0.25
  -2  19  -1    0.09    0.21
   2  19   1    0.31    0.28
  -3  19  -1    0.24    0.19
   3  19   1    0.46    0.34
   3  19   1    0.12    0.29
   4  19   1    0.39    0.32
   4  19   1    0.40    0.34
   5  19   1    0.95    0.42
   5  19   1    0.79    0.38
   4  20  -1    1.37    0.46
   4  20  -1    1.58    0.45
   3  20  -1   -0.12    0.31
   2  20  -1    4.27    0.60
  -1  20   1    0.06    0.46
   1  20  -1    0.12    0.32
   0  20  -1    4.05    0.55
   0  20   1    4.05    0.55
   0  20  -1    4.64    0.45
  -1  20  -1    0.21    0.24
   1  20   1    0.51    0.32
   1  20   1    0.91    0.33
  -1  20  -1   -0.05    0.28
   2  20   1    3.88    0.54
   2  20   1    4.38    0.62
   3  20   1    0.36    0.34
   3  20   1    0.37    0.33
   4  20   1   -0.01    0.29
   4  20   1   -0.18    0.33
   2  21  -1    0.13    0.33
   1  21  -1    0.42    0.34
   0  21   1    0.75    0.35
   0  21  -1    1.23    0.38
   0  21  -1    0.53    0.40
   1  21   1    0.27    0.30
   2  21   1    0.12    0.37
   2  21   1    0.54    0.37
  11   0  -2    0.04    0.13
  10   0  -2    1.29    0.18
   9   0  -2    0.02    0.12
   9   0  -2   -0.10    0.10
   8   0  -2   12.63    0.44
   8   0  -2   12.52    0.40
   7   0  -2    0.14    0.08
   7   0  -2   -0.09    0.08
   6   0  -2   -0.04    0.07
   6   0  -2   -0.05    0.06
   5   0  -2    0.11    0.06
   5   0  -2    0.00    0.05
   4   0  -2   79.70    1.42
   4   0  -2   80.10    1.42
   4   0  -2   80.50    1.42
  -3   0   2    0.03    0.03
   3   0  -2   -0.01    0.03
   3   0  -2    0.00    0.03
   3   0  -2   -0.01    0.04
   2   0  -2   30.46    0.59
  -2   0   2   30.18    0.57
  -2   0   2   30.46    0.58
   2   0  -2   30.07    0.61
   1   0  -2   -0.07    0.04
   1   0  -2   -0.06    0.03
  -1   0   2    0.08    0.04
  -1   0   2   -0.07    0.03
   0   0   2   13.34    0.32
   0   0   2   12.92    0.31
   0   0  -2   13.15    0.32
   0   0  -2   13.06    0.32
  -1   0  -2   -0.05    0.04
   1   0   2    0.03    0.05
  -1   0  -2   -0.02    0.04
  -1   0  -2   -0.09    0.03
   1   0   2   -0.03    0.04
   2   0   2    3.86    0.17
   2   0   2    3.97    0.20
  -2   0  -2    3.76    0.17
  -2   0  -2    3.50    0.16
   2   0   2    3.64    0.17
   3   0   2   -0.07    0.06
  -3   0  -2    0.00    0.06
  -3   0  -2   -0.06    0.06
   3   0   2    0.00    0.06
   4   0   2    4.38    0.20
   4   0   2    4.16    0.21
   5   0   2    0.01    0.07
   5   0   2    0.03    0.09
   6   0   2   34.67    0.77
   6   0   2   35.05    0.78
   7   0   2   -0.03    0.09
   7   0   2    0.00    0.09
   8   0   2    4.08    0.29
   8   0   2    4.79    0.36
   8   0   2    4.13    0.27
   9   0   2    0.02    0.12
   9   0   2    0.08    0.17
  10   0   2    2.39    0.25
  10   0   2    2.57    0.32
  11   0   2   -0.17    0.19
  11   0   2   -0.10    0.13
  11  -1  -2    0.19    0.13
  11   1  -2    0.14    0.15
  10  -1  -2    0.19    0.10
  10   1  -2    0.28    0.14
   9  -1  -2    0.07    0.10
   9  -1  -2    0.18    0.12
   9   1  -2    0.22    0.13
   9   1  -2    0.16    0.15
   8  -1  -2    1.40    0.16
   8  -1  -2    1.27    0.13
   8   1  -2    0.91    0.16
   8   1  -2    1.10    0.18
   7  -1  -2    0.11    0.09
   7  -1  -2    0.05    0.06
   7   1  -2    0.22    0.11
   7   1  -2    0.08    0.09
   6  -1  -2    0.06    0.05
   6  -1  -2    0.01    0.06
   6   1  -2   -0.13    0.07
   6   1  -2    0.00    0.07
   5  -1  -2    0.03    0.04
   5  -1  -2    0.10    0.05
   5  -1  -2    0.06    0.04
   5   1  -2    0.11    0.07
   5   1  -2   -0.01    0.06
   4  -1  -2   48.19    0.83
   4  -1  -2   46.84    0.85
  -4  -1   2   47.46    0.89
   4  -1  -2   46.29    0.85
   4   1  -2   47.61    0.93
   4   1  -2   46.84    0.93
   3  -1  -2   18.22    0.36
   3  -1  -2   18.11    0.35
   3  -1  -2   18.24    0.39
  -3  -1   2   17.81    0.40
  -3  -1   2   18.00    0.36
   3   1  -2   18.23    0.43
   3   1  -2   18.48    0.44
  -2  -1   2   91.43    1.62
   2  -1  -2   93.89    1.60
   2  -1  -2   94.56    1.58
  -2  -1   2   90.60    1.61
  -2  -1   2   92.91    1.63
   2   1  -2   93.05    1.66
  -2   1   2   94.45    1.57
   1  -1  -2   17.95    0.38
  -1  -1   2   16.70    0.41
   1  -1  -2   17.53    0.37
  -1  -1   2   17.22    0.40
   1   1  -2   17.48    0.41
   1   1  -2   16.77    0.41
  -1   1   2   16.93    0.38
  -1   1   2   17.39    0.36
   0  -1   2  533.12    8.10
   0  -1  -2  451.46    8.05
   0  -1  -2  517.92    8.16
   0  -1   2  467.77    8.08
   0  -1  -2  501.53    8.10
   0   1   2  514.68    8.06
   0   1   2  454.05    8.05
   0   1  -2  497.75    8.09
   0   1  -2  506.56    8.10
  -1  -1  -2   22.96    0.50
  -1  -1  -2   24.19    0.51
   1  -1   2   23.21    0.52
  -1  -1  -2   23.84    0.51
   1  -1   2   23.88    0.53
   1  -1   2   23.88    0.51
   1   1   2   23.89    0.51
  -1   1  -2   23.70    0.53
   1   1   2   23.89    0.51
  -1   1  -2   24.21    0.53
   1   1   2   24.16    0.51
  -1   1  -2   24.14    0.51
  -2  -1  -2  645.28   10.69
  -2  -1  -2  651.54   10.90
   2  -1   2  660.35   10.65
   2  -1   2  675.87   10.61
   2  -1   2  635.08   10.61
  -2   1  -2  644.62   10.63
  -2   1  -2  658.53   10.85
   2   1   2  640.97   10.74
   2   1   2  629.65   10.73
  -3  -1  -2  256.70    4.29
   3  -1   2  255.21    4.30
  -3  -1  -2  257.02    4.28
   3  -1   2  248.47    4.37
   3  -1   2  258.48    4.27
  -3   1  -2  259.65    4.24
   3   1   2  256.94    4.30
   3   1   2  258.16    4.29
  -4  -1  -2   80.15    1.46
   4  -1   2   77.89    1.58
   4  -1   2   81.55    1.45
   4  -1   2   77.83    1.47
   4   1   2   81.46    1.48
   4   1   2   80.00    1.48
   5  -1   2   86.38    1.59
  -5  -1  -2   86.64    1.57
   5  -1   2   90.51    1.62
   5   1   2   85.63    1.62
   5   1   2   87.81    1.62
   6  -1   2    2.73    0.21
   6  -1   2    2.70    0.21
   6   1   2    3.11    0.22
   6   1   2    3.53    0.24
   7  -1   2    9.56    0.35
   7  -1   2    9.91    0.37
   7   1   2   10.02    0.45
   7   1   2    9.70    0.37
   7   1   2    9.96    0.39
   8  -1   2    8.70    0.39
   8  -1   2    8.42    0.36
   8   1   2    9.11    0.40
   8   1   2    8.66    0.38
   8   1   2    8.79    0.47
   9  -1   2    1.86    0.25
   9  -1   2    1.47    0.19
   9   1   2    1.81    0.27
   9   1   2    1.38    0.19
  10  -1   2   -0.02    0.13
  10  -1   2    0.02    0.17
  10   1   2    0.00    0.13
  10   1   2    0.10    0.20
  11  -1   2    0.30    0.15
  11  -1   2    0.70    0.25
  11   1   2    0.33    0.24
  11   1   2    0.61    0.18
  11   2  -2    0.17    0.16
  10  -2  -2    4.23    0.22
  10   2  -2    4.48    0.35
  10   2  -2    4.91    0.38
   9  -2  -2    3.17    0.18
   9  -2  -2    3.01    0.22
   9   2  -2    3.29    0.30
   9   2  -2    3.50    0.31
   8  -2  -2    0.72    0.09
   8  -2  -2    0.76    0.13
   8   2  -2    0.66    0.17
   8   2  -2    0.51    0.15
   7  -2  -2   13.15    0.31
   7  -2  -2   13.29    0.37
   7   2  -2   13.03    0.46
   7   2  -2   14.07    0.48
   6  -2  -2    1.00    0.10
   6  -2  -2    0.83    0.07
   6   2  -2    1.00    0.15
   6   2  -2    0.81    0.13
   5  -2  -2    1.25    0.08
   5  -2  -2    1.11    0.07
  -5  -2   2    1.15    0.12
   5   2  -2    0.94    0.13
   5   2  -2    1.00    0.13
  -4  -2   2    6.55    0.18
  -4  -2   2    6.39    0.23
   4  -2  -2    6.46    0.17
  -4  -2   2    6.66    0.17
   4  -2  -2    6.33    0.15
   4  -2  -2    6.51    0.15
   4   2  -2    6.33    0.26
   4   2  -2    6.70    0.27
  -3  -2   2   47.54    0.92
  -3  -2   2   46.69    0.90
   3  -2  -2   47.68    0.83
  -3  -2   2   48.18    0.89
   3  -2  -2   47.27    0.85
   3   2  -2   46.93    0.96
   3   2  -2   47.09    0.95
   2  -2  -2    4.40    0.15
  -2  -2   2    4.31    0.18
  -2  -2   2    4.60    0.18
  -2  -2   2    4.44    0.19
   2  -2  -2    4.31    0.14
   2   2  -2    4.53    0.20
  -2   2   2    4.49    0.13
   2   2  -2    4.39    0.19
   1  -2  -2  110.03    1.89
   1  -2  -2  113.98    1.90
  -1  -2   2  110.99    1.97
   1   2  -2  111.56    1.98
  -1   2   2  108.86    1.89
  -1   2   2  110.15    1.88
   0  -2  -2   36.66    0.71
   0  -2  -2   35.69    0.70
   0  -2  -2   36.70    0.65
   0  -2   2   35.86    0.75
   0   2   2   36.11    0.70
   0   2   2   37.04    0.71
   0   2  -2   35.27    0.74
   0   2   2   36.09    0.65
  -1  -2  -2  324.04    5.46
   1  -2   2  337.74    5.50
  -1  -2  -2  310.06    5.45
   1  -2   2  338.30    5.49
   1   2   2  329.14    5.43
  -1   2  -2  341.54    5.50
   1   2   2  338.08    5.47
  -1   2  -2  342.79    5.47
   1   2   2  311.67    5.45
  -2  -2  -2  331.23    5.39
  -2  -2  -2  322.01    5.39
   2  -2   2  328.74    5.43
   2  -2   2  325.38    5.45
   2  -2   2  319.64    5.38
  -2   2  -2  334.94    5.45
   2   2   2  318.03    5.39
  -2   2  -2  326.50    5.35
   2   2   2  317.28    5.39
   3  -2   2    1.61    0.12
  -3  -2  -2    1.63    0.13
   3  -2   2    1.33    0.13
   3  -2   2    1.56    0.16
  -3   2  -2    1.58    0.10
   3   2   2    1.48    0.14
   3   2   2    1.85    0.15
  -4  -2  -2  315.29    5.30
   4  -2   2  322.62    5.44
   4  -2   2  314.99    5.27
   4  -2   2  319.79    5.32
   4   2   2  312.94    5.32
   4   2   2  320.01    5.33
   5  -2   2    1.28    0.13
   5  -2   2    1.14    0.14
  -5  -2  -2    1.30    0.13
   5   2   2    1.22    0.15
   5   2   2    1.18    0.18
   5   2   2    1.21    0.15
   6  -2   2  205.90    3.56
  -6  -2  -2  208.35    3.49
   6  -2   2  207.13    3.54
   6   2   2  209.71    3.69
   6   2   2  204.23    3.60
   6   2   2  206.37    3.61
   7  -2   2   12.70    0.42
   7  -2   2   12.67    0.40
   7   2   2   12.64    0.51
   7   2   2   13.04    0.46
   7   2   2   12.86    0.45
   8  -2   2   70.87    1.40
   8  -2   2   67.96    1.38
   8   2   2   72.46    1.59
   8   2   2   69.82    1.47
   8   2   2   69.82    1.48
   9  -2   2    1.30    0.22
   9  -2   2    1.49    0.19
   9   2   2    1.28    0.21
   9   2   2    1.48    0.26
  10  -2   2    3.72    0.30
  10  -2   2    4.37    0.38
  10   2   2    4.59    0.37
  10   2   2    4.33    0.41
  11  -2   2    0.24    0.14
  11  -2   2    0.20    0.26
  11   2   2    0.27    0.18
  11   2   2    0.41    0.25
  11   3  -2    0.62    0.21
  10   3  -2    1.51    0.26
  10   3  -2    1.68    0.26
   9   3  -2    0.50    0.17
   9   3  -2    0.32    0.18
   8  -3  -2    1.05    0.12
   8   3  -2    0.83    0.19
   8   3  -2    1.18    0.19
   7  -3  -2   -0.06    0.06
   7   3  -2    0.01    0.11
   7   3  -2    0.03    0.11
   6  -3  -2   -0.02    0.04
   6   3  -2   -0.05    0.09
   6   3  -2    0.01    0.09
  -5  -3   2    0.66    0.07
  -5  -3   2    0.60    0.10
  -5  -3   2    0.61    0.06
   5  -3  -2    0.67    0.06
   5   3  -2    0.45    0.12
   5   3  -2    0.48    0.12
   4  -3  -2   39.28    0.69
   4  -3  -2   39.67    0.70
  -4  -3   2   32.81    0.78
  -4  -3   2   40.74    0.83
  -4  -3   2   40.63    0.77
   4   3  -2   39.82    0.88
   4   3  -2   39.57    0.87
   3  -3  -2   19.03    0.39
   3  -3  -2   18.94    0.39
  -3  -3   2   18.50    0.48
  -3  -3   2   19.64    0.47
   3   3  -2   18.83    0.50
   3   3  -2   18.79    0.52
   2  -3  -2   57.42    1.03
   2  -3  -2   58.11    1.03
  -2  -3   2   57.80    1.12
  -2  -3   2   58.36    1.13
   2   3  -2   57.77    1.14
   2   3  -2   57.14    1.16
  -2   3   2   57.53    1.01
  -2   3   2   57.38    0.98
   1  -3  -2   62.58    1.14
   1  -3  -2   64.97    1.15
  -1  -3   2   63.32    1.21
  -1  -3   2   63.28    1.23
  -1   3   2   61.09    1.13
  -1   3   2   64.21    1.10
  -1   3   2   63.75    1.15
   1   3  -2   62.04    1.23
   0  -3   2    0.31    0.08
   0  -3  -2    0.27    0.05
   0  -3  -2    0.27    0.06
   0   3   2    0.28    0.06
   0   3  -2    0.23    0.07
   0   3   2    0.31    0.06
   0   3   2    0.41    0.04
   0   3   2    0.33    0.05
  -1  -3  -2  647.48   10.41
  -1  -3  -2  564.19   10.22
   1  -3   2  675.77   10.29
   1   3   2  595.00   10.34
   1   3   2  562.03   10.21
   1   3   2  640.38   10.59
  -1   3  -2  650.42   10.27
  -1   3  -2  671.14   10.26
  -2  -3  -2   32.08    0.68
  -2  -3  -2   30.93    0.69
   2  -3   2   30.83    0.68
   2  -3   2   32.92    0.73
   2   3   2   32.10    0.69
  -2   3  -2   31.98    0.66
   2   3   2   32.41    0.69
  -2   3  -2   31.35    0.72
   2   3   2   31.53    0.69
   3  -3   2   58.61    1.20
   3  -3   2   56.65    1.10
  -3  -3  -2   59.14    1.12
   3   3   2   57.30    1.14
   3   3   2   56.07    1.13
  -3   3  -2   58.08    1.05
  -4  -3  -2   75.53    1.41
   4  -3   2   75.14    1.39
   4  -3   2   74.22    1.44
   4  -3   2   75.82    1.53
  -4   3  -2   74.31    1.28
   4   3   2   75.34    1.45
   4   3   2   76.23    1.49
   4   3   2   74.69    1.45
   5  -3   2   43.09    0.93
   5  -3   2   43.27    0.89
  -5  -3  -2   44.42    0.91
   5   3   2   44.49    0.97
   5   3   2   44.64    0.97
   5   3   2   43.80    1.01
   6  -3   2    6.17    0.29
   6  -3   2    6.18    0.26
  -6  -3  -2    6.23    0.26
   6   3   2    6.19    0.33
   6   3   2    5.96    0.32
   6   3   2    6.03    0.36
   7  -3   2   21.25    0.58
   7  -3   2   20.10    0.54
   7   3   2   21.52    0.62
   7   3   2   20.19    0.68
   7   3   2   21.19    0.63
   8  -3   2   52.78    1.09
   8  -3   2   49.00    1.07
   8   3   2   51.43    1.52
   8   3   2   52.03    1.28
   8   3   2   49.91    1.19
   9  -3   2    5.90    0.32
   9   3   2    6.42    0.41
   9   3   2    6.86    0.46
  10  -3   2   13.32    0.57
  10  -3   2   13.26    0.47
  10   3   2   12.99    0.64
  10   3   2   13.24    0.60
  11  -3   2    3.05    0.28
  11   3   2    3.43    0.35
  11   3   2    2.88    0.40
  11   4  -2    0.25    0.20
  10   4  -2    0.00    0.16
  10   4  -2    0.23    0.20
   9   4  -2    2.92    0.31
   9   4  -2    3.23    0.33
   8  -4  -2    2.52    0.14
   8   4  -2    2.93    0.29
   8   4  -2    2.81    0.29
   7  -4  -2    3.62    0.15
   7   4  -2    4.48    0.32
   7   4  -2    3.19    0.30
   6  -4  -2    0.38    0.05
  -6  -4   2    0.23    0.06
  -6  -4   2    0.29    0.10
  -6  -4   2    0.38    0.06
   6   4  -2    0.19    0.13
   6   4  -2    0.35    0.14
  -5  -4   2   23.38    0.52
   5  -4  -2   23.47    0.45
   5  -4  -2   23.38    0.46
   5  -4  -2   22.70    0.43
  -5  -4   2   23.82    0.61
   5   4  -2   24.19    0.67
   5   4  -2   24.37    0.68
  -4  -4   2   21.22    0.52
  -4  -4   2   21.75    0.56
   4  -4  -2   21.96    0.44
   4  -4  -2   21.84    0.45
   4   4  -2   22.18    0.61
   4   4  -2   21.58    0.62
  -3  -4   2   23.12    0.57
   3  -4  -2   23.42    0.49
   3  -4  -2   23.77    0.48
  -3  -4   2   22.91    0.58
   3  -4  -2   23.27    0.41
   3   4  -2   23.00    0.63
   3   4  -2   23.47    0.61
  -2  -4   2   -0.02    0.05
   2  -4  -2    0.12    0.05
   2  -4  -2    0.02    0.02
  -2  -4   2   -0.02    0.05
   2  -4  -2    0.01    0.03
  -2   4   2    0.01    0.03
  -2   4   2    0.05    0.03
   2   4  -2   -0.04    0.06
   2   4  -2    0.05    0.06
  -2   4   2    0.03    0.03
   1  -4  -2   16.37    0.40
   1  -4  -2   16.87    0.36
  -1  -4   2   16.94    0.46
   1  -4  -2   16.43    0.40
   1   4  -2   15.53    0.48
  -1   4   2   16.96    0.38
  -1   4   2   16.94    0.39
  -1   4   2   16.22    0.41
   0  -4  -2  102.93    1.87
   0  -4  -2  105.22    1.88
   0  -4   2  106.87    1.96
   0  -4  -2  106.51    1.84
   0   4  -2  107.32    1.96
   0   4   2  107.27    1.85
   0   4   2  104.03    1.86
   0   4   2  104.78    1.88
   1  -4   2  225.39    3.89
  -1  -4  -2  223.13    3.83
  -1  -4  -2  217.47    3.85
  -1   4  -2  228.98    3.87
  -1   4  -2  233.33    3.88
   1   4   2  222.36    3.83
   1   4   2  230.10    3.83
   1   4   2  230.09    3.85
  -2  -4  -2  113.53    2.00
   2  -4   2  113.88    2.05
   2  -4   2  110.67    2.03
   2   4   2  106.19    2.01
   2   4   2  109.00    2.01
  -2   4  -2  113.98    1.98
  -2   4  -2  111.87    2.04
   2   4   2  113.19    2.02
   3  -4   2    2.31    0.16
   3  -4   2    2.62    0.21
  -3  -4  -2    2.29    0.16
   3   4   2    2.37    0.18
  -3   4  -2    2.29    0.13
  -3   4  -2    2.03    0.18
   3   4   2    2.19    0.17
   3   4   2    2.44    0.18
   4  -4   2    0.79    0.11
   4  -4   2    0.75    0.15
  -4  -4  -2    0.64    0.10
   4   4   2    0.81    0.13
  -4   4  -2    0.68    0.06
   4   4   2    0.48    0.11
   4   4   2    0.65    0.13
  -5  -4  -2   31.50    0.81
   5  -4   2   29.18    0.68
   5  -4   2   28.62    0.72
   5   4   2   29.45    0.75
   5   4   2   29.47    0.75
   5   4   2   29.29    0.78
   6  -4   2    0.05    0.07
   6  -4   2   -0.02    0.09
   6   4   2   -0.16    0.09
   6   4   2    0.07    0.14
   6   4   2    0.01    0.09
   7  -4   2   76.15    1.51
   7  -4   2   73.97    1.48
   7   4   2   78.00    1.60
   7   4   2   78.14    1.61
   7   4   2   78.65    1.69
   8  -4   2    0.79    0.15
   8  -4   2    0.67    0.14
   8   4   2    0.32    0.18
   8   4   2    0.74    0.23
   9  -4   2    3.59    0.28
   9   4   2    3.52    0.34
   9   4   2    3.48    0.37
  10  -4   2    3.54    0.34
  10  -4   2    4.35    0.29
  10   4   2    3.65    0.42
  10   4   2    3.36    0.36
  11  -4   2    1.94    0.21
  11   4   2    1.80    0.36
  11   4   2    2.11    0.32
  11   5  -2    0.20    0.22
  10   5  -2    0.01    0.18
  10   5  -2    0.01    0.20
   9   5  -2    0.14    0.18
   9   5  -2   -0.07    0.15
   8  -5  -2   -0.02    0.05
   8   5  -2    0.05    0.16
   8   5  -2    0.11    0.16
   7  -5  -2    1.19    0.08
   7  -5  -2    1.13    0.08
   7   5  -2    0.65    0.18
   7   5  -2    0.89    0.19
  -6  -5   2    0.47    0.10
  -6  -5   2    0.58    0.13
  -6  -5   2    0.53    0.11
   6  -5  -2    0.45    0.06
   6  -5  -2    0.49    0.05
   6  -5  -2    0.47    0.06
   6  -5  -2    0.54    0.07
   6   5  -2    0.48    0.15
   6   5  -2    0.50    0.16
   5  -5  -2    7.86    0.19
  -5  -5   2    8.40    0.34
   5  -5  -2    8.22    0.23
   5  -5  -2    8.20    0.24
  -5  -5   2    8.28    0.29
   5   5  -2    8.12    0.39
   5   5  -2    8.24    0.41
  -4  -5   2   13.69    0.42
   4  -5  -2   13.67    0.34
  -4  -5   2   13.51    0.44
   4  -5  -2   13.85    0.33
   4  -5  -2   12.86    0.28
   4   5  -2   12.90    0.47
   4   5  -2   12.43    0.49
   3  -5  -2    0.13    0.06
  -3  -5   2   -0.02    0.07
   3  -5  -2    0.00    0.05
   3  -5  -2   -0.02    0.03
  -3  -5   2    0.10    0.08
   3   5  -2    0.15    0.10
   3   5  -2    0.09    0.10
   2  -5  -2    7.46    0.21
   2  -5  -2    7.49    0.25
  -2  -5   2    8.10    0.32
   2  -5  -2    7.13    0.25
   2  -5  -2    7.50    0.18
  -2  -5   2    7.40    0.32
  -2   5   2    7.63    0.25
   2   5  -2    8.02    0.35
  -2   5   2    7.90    0.23
  -2   5   2    7.50    0.23
   2   5  -2    7.74    0.33
   1  -5  -2   83.96    1.53
   1  -5  -2   83.75    1.47
  -1  -5   2   83.02    1.62
  -1  -5   2   82.86    1.60
   1  -5  -2   82.38    1.52
  -1   5   2   82.78    1.54
  -1   5   2   84.43    1.50
   1   5  -2   81.15    1.64
  -1   5   2   81.45    1.49
   0  -5   2    1.13    0.14
   0  -5  -2    1.54    0.14
   0  -5   2    1.34    0.15
   0  -5  -2    1.26    0.11
   0  -5  -2    1.50    0.12
   0   5  -2    1.15    0.14
   0   5   2    1.29    0.13
   1  -5   2    0.39    0.10
  -1  -5  -2    0.32    0.07
  -1  -5  -2    0.29    0.07
  -1   5  -2    0.28    0.10
   1   5   2    0.30    0.08
  -1   5  -2    0.15    0.08
   1   5   2    0.44    0.08
   1   5   2    0.46    0.09
   2  -5   2    0.22    0.09
   2  -5   2    0.05    0.09
  -2  -5  -2    0.03    0.05
  -2   5  -2    0.07    0.06
   2   5   2    0.05    0.07
  -2   5  -2    0.10    0.09
   2   5   2   -0.03    0.06
   2   5   2    0.05    0.07
   3  -5   2    0.00    0.06
  -3  -5  -2    0.04    0.06
   3  -5   2   -0.05    0.08
   3   5   2   -0.02    0.07
  -3   5  -2    0.09    0.05
   3   5   2   -0.06    0.06
   3   5   2    0.01    0.08
  -3   5  -2    0.15    0.10
   4  -5   2   57.51    1.25
  -4  -5  -2   57.53    1.17
   4  -5   2   54.84    1.15
   4   5   2   56.87    1.20
   4   5   2   55.88    1.20
   4   5   2   55.92    1.22
  -4   5  -2   55.90    1.01
   5  -5   2    2.57    0.19
   5   5   2    3.09    0.27
   5   5   2    2.85    0.24
   5   5   2    2.58    0.24
   6  -5   2    4.21    0.24
   6  -5   2    3.99    0.27
   6   5   2    4.23    0.31
   6   5   2    4.36    0.29
   6   5   2    4.17    0.33
   7  -5   2    0.10    0.10
   7  -5   2    0.22    0.13
   7   5   2    0.42    0.17
   7   5   2    0.40    0.15
   7   5   2    0.23    0.18
   8  -5   2    0.65    0.15
   8  -5   2    0.90    0.17
   8   5   2    0.81    0.23
   8   5   2    0.49    0.20
   9  -5   2    0.35    0.15
   9   5   2    0.14    0.19
   9   5   2    0.28    0.23
  10  -5   2    1.52    0.19
  10   5   2    0.99    0.26
  10   5   2    1.12    0.29
  11  -5   2    0.23    0.13
  11   5   2    0.08    0.21
  11   5   2   -0.20    0.26
  11   6  -2    0.18    0.23
  10   6  -2    0.75    0.25
  10   6  -2    0.47    0.24
   9   6  -2   -0.12    0.18
   9   6  -2    0.07    0.18
   8   6  -2    0.84    0.22
   8   6  -2    0.58    0.21
   7  -6  -2    2.57    0.10
   7  -6  -2    2.75    0.14
  -7  -6   2    2.73    0.19
   7   6  -2    2.60    0.30
   7   6  -2    2.55    0.29
   6  -6  -2    2.41    0.14
   6  -6  -2    2.37    0.14
   6  -6  -2    2.15    0.10
   6   6  -2    1.74    0.24
   6   6  -2    2.67    0.30
  -5  -6   2   22.42    0.64
   5  -6  -2   22.36    0.50
   5  -6  -2   22.46    0.51
   5  -6  -2   21.07    0.44
   5   6  -2   21.78    0.70
   5   6  -2   22.39    0.73
  -4  -6   2   12.51    0.44
   4  -6  -2   12.06    0.35
   4  -6  -2   12.70    0.35
   4  -6  -2   12.01    0.36
   4  -6  -2   12.13    0.29
   4   6  -2   11.92    0.49
   4   6  -2   12.27    0.51
   3  -6  -2   39.10    0.76
   3  -6  -2   40.69    0.83
   3  -6  -2   39.59    0.77
   3  -6  -2   39.58    0.83
  -3  -6   2   40.15    0.93
  -3  -6   2   40.45    0.94
  -3   6   2   39.59    0.73
  -3   6   2   40.32    0.77
   3   6  -2   38.82    0.97
   3   6  -2   40.37    1.01
   2  -6  -2   44.75    0.91
  -2  -6   2   43.89    0.99
  -2  -6   2   42.61    1.01
   2  -6  -2   44.40    0.91
   2  -6  -2   43.90    0.85
  -2   6   2   43.58    0.89
   2   6  -2   44.74    1.04
   2   6  -2   43.27    1.05
  -2   6   2   43.92    0.92
  -2   6   2   44.56    0.86
   1  -6  -2    7.93    0.29
   1  -6  -2    7.49    0.29
   1  -6  -2    7.67    0.25
  -1  -6   2    7.20    0.34
  -1  -6   2    7.47    0.33
  -1   6   2    7.40    0.30
  -1   6   2    7.77    0.27
  -1   6   2    7.54    0.27
   1   6  -2    8.05    0.37
   0  -6  -2   36.81    0.82
   0  -6   2   37.99    0.89
   0  -6  -2   37.84    0.78
   0  -6   2   37.24    0.90
   0   6   2   36.79    0.85
   0   6   2   36.48    0.81
   0   6  -2   37.17    0.90
  -1  -6  -2    5.93    0.26
  -1  -6  -2    5.86    0.24
   1  -6   2    5.93    0.30
   1   6   2    5.73    0.26
   1   6   2    5.81    0.26
   1   6   2    6.16    0.29
  -1   6  -2    5.85    0.29
  -1   6  -2    6.01    0.29
  -2  -6  -2    0.27    0.08
   2  -6   2    0.36    0.10
  -2  -6  -2    0.17    0.08
   2   6   2    0.19    0.08
   2   6   2    0.22    0.09
  -2   6  -2    0.11    0.09
  -2   6  -2    0.13    0.08
   2   6   2    0.74    0.12
   3  -6   2    5.08    0.27
   3  -6   2    5.50    0.29
   3   6   2    5.10    0.28
   3   6   2    5.21    0.29
  -3   6  -2    4.97    0.28
   3   6   2    5.06    0.29
  -3   6  -2    5.33    0.23
   4  -6   2   18.96    0.60
   4  -6   2   18.32    0.55
   4   6   2   19.24    0.58
   4   6   2   19.00    0.60
   4   6   2   18.95    0.59
   5  -6   2    0.98    0.14
   5   6   2    0.86    0.17
   5   6   2    0.93    0.18
   5   6   2    0.87    0.16
   6  -6   2    1.76    0.19
   6   6   2    1.90    0.26
   6   6   2    2.14    0.23
   6   6   2    1.76    0.24
   7  -6   2   15.00    0.50
   7  -6   2   14.01    0.52
   7   6   2   14.82    0.57
   7   6   2   14.80    0.60
   7   6   2   15.23    0.63
   8  -6   2    0.16    0.13
   8   6   2    0.24    0.18
   8   6   2    0.26    0.21
   9  -6   2    2.41    0.24
   9   6   2    2.61    0.34
   9   6   2    2.39    0.35
  10  -6   2    0.16    0.14
  10   6   2    0.12    0.23
  10   6   2    0.02    0.21
  10   7  -2    0.15    0.22
  10   7  -2    0.29    0.24
   9   7  -2    0.90    0.26
   9   7  -2    0.55    0.23
   8  -7  -2    0.42    0.07
   8   7  -2    0.24    0.19
   8   7  -2    0.23    0.19
   7  -7  -2    1.20    0.09
   7  -7  -2    1.09    0.11
   7  -7  -2    1.18    0.08
   7   7  -2    1.43    0.27
   7   7  -2    1.30    0.25
   6  -7  -2    0.05    0.05
   6  -7  -2    0.09    0.09
   6  -7  -2    0.14    0.07
   6   7  -2    0.07    0.16
   6   7  -2    0.12    0.15
   5  -7  -2    8.33    0.30
   5  -7  -2    8.59    0.25
   5  -7  -2    8.67    0.33
   5   7  -2    9.58    0.50
   5   7  -2    9.35    0.46
   4  -7  -2   27.86    0.65
   4  -7  -2   27.06    0.62
   4  -7  -2   27.41    0.57
  -4  -7   2   26.81    0.74
   4   7  -2   26.95    0.83
   4   7  -2   26.51    0.80
   3  -7  -2  271.03    4.62
   3  -7  -2  276.54    4.74
   3  -7  -2  274.19    4.65
  -3  -7   2  308.97    5.36
  -3  -7   2  274.75    4.85
   3   7  -2  272.58    4.96
  -3   7   2  278.26    4.62
   3   7  -2  278.45    4.93
  -2  -7   2  178.19    3.22
   2  -7  -2  176.29    3.10
   2  -7  -2  177.43    3.02
  -2  -7   2  173.93    3.19
  -2   7   2  178.79    3.08
   2   7  -2  170.06    3.23
  -2   7   2  179.66    3.03
  -2   7   2  176.41    3.11
   2   7  -2  176.13    3.28
  -1  -7   2  405.16    6.81
   1  -7  -2  403.78    6.65
  -1  -7   2  405.26    6.84
   1  -7  -2  396.09    6.71
  -1   7   2  407.72    6.68
   1   7  -2  401.64    6.88
  -1   7   2  394.86    6.48
  -1   7   2  395.43    6.75
  -1   7   2  395.32    6.69
   0  -7  -2   88.44    1.70
   0  -7   2   91.20    1.80
   0  -7   2   86.71    1.76
   0  -7  -2   89.24    1.65
   0   7   2   87.38    1.68
   0   7   2   89.57    1.70
   0   7   2   87.38    1.73
   0   7  -2   87.89    1.80
  -1  -7  -2  288.60    5.01
  -1  -7  -2  296.85    4.99
   1  -7   2  292.62    5.10
   1  -7   2  296.94    5.12
   1   7   2  295.22    5.09
   1   7   2  290.51    5.02
  -1   7  -2  292.86    5.09
   1   7   2  297.95    5.04
  -2  -7  -2    0.10    0.08
  -2  -7  -2   -0.09    0.08
   2  -7   2    0.10    0.09
  -2   7  -2    0.19    0.09
   2   7   2   -0.22    0.09
  -2   7  -2    0.12    0.10
   2   7   2    0.01    0.10
   2   7   2    0.02    0.09
   3  -7   2    0.16    0.11
   3  -7   2    0.10    0.09
  -3  -7  -2    0.23    0.10
   3   7   2    0.36    0.13
  -3   7  -2    0.34    0.09
  -3   7  -2    0.24    0.11
   3   7   2    0.19    0.11
   3   7   2    0.17    0.13
   4  -7   2    6.37    0.35
   4  -7   2    6.78    0.33
   4   7   2    6.40    0.35
   4   7   2    6.85    0.38
   4   7   2    7.18    0.38
  -4   7  -2    6.93    0.35
   5  -7   2    2.80    0.23
   5   7   2    2.57    0.27
   5   7   2    3.06    0.30
   5   7   2    2.63    0.26
   6  -7   2   11.54    0.45
   6   7   2   10.91    0.53
   6   7   2   11.14    0.52
   6   7   2   10.77    0.48
   7  -7   2    0.91    0.17
   7   7   2    1.12    0.21
   7   7   2    0.91    0.24
   7   7   2    0.88    0.22
   8  -7   2    0.16    0.14
   8   7   2   -0.01    0.19
   8   7   2   -0.11    0.17
   9  -7   2   10.37    0.46
   9   7   2   11.08    0.63
   9   7   2    9.88    0.62
  10  -7   2    0.10    0.14
  10   7   2   -0.15    0.25
  10   7   2   -0.06    0.21
  10   8  -2    0.19    0.23
  10   8  -2    0.12    0.26
   9   8  -2    0.92    0.28
   9   8  -2    0.70    0.26
   8   8  -2    0.17    0.20
   8   8  -2    0.12    0.19
   7  -8  -2    4.83    0.17
   7  -8  -2    5.11    0.24
   7   8  -2    4.85    0.42
   7   8  -2    4.76    0.45
   6  -8  -2    1.25    0.14
   6  -8  -2    1.09    0.10
   6  -8  -2    1.28    0.18
   6   8  -2    1.16    0.24
   6   8  -2    1.00    0.23
   5  -8  -2   31.94    0.67
   5  -8  -2   31.44    0.75
   5  -8  -2   32.04    0.76
   5   8  -2   33.58    1.01
   5   8  -2   33.39    0.97
   4  -8  -2    2.75    0.21
   4  -8  -2    2.69    0.17
   4  -8  -2    2.75    0.18
   4   8  -2    2.87    0.31
   4   8  -2    2.42    0.29
  -3  -8   2   29.76    0.82
   3  -8  -2   30.68    0.68
   3  -8  -2   32.09    0.76
   3   8  -2   32.00    0.91
  -3   8   2   31.17    0.65
  -3   8   2   29.90    0.71
   3   8  -2   31.22    0.93
  -2  -8   2    0.47    0.13
   2  -8  -2    0.37    0.10
   2  -8  -2    0.47    0.09
  -2  -8   2    0.76    0.16
   2   8  -2    0.49    0.15
   2   8  -2    0.40    0.15
  -2   8   2    0.42    0.09
  -2   8   2    0.44    0.11
  -2   8   2    0.42    0.11
  -1  -8   2    2.84    0.24
   1  -8  -2    2.83    0.22
   1  -8  -2    2.59    0.18
  -1  -8   2    2.62    0.25
  -1   8   2    3.07    0.21
  -1   8   2    2.96    0.11
  -1   8   2    2.94    0.24
  -1   8   2    2.92    0.22
   1   8  -2    2.08    0.24
   1   8  -2    2.46    0.26
   0  -8  -2  162.01    2.87
   0  -8   2  162.72    3.03
   0  -8  -2  163.38    2.92
   0  -8   2  157.77    2.98
   0   8  -2  162.01    3.04
   0   8   2  162.51    2.93
   0   8   2  161.39    2.89
   0   8   2  162.26    2.98
   1  -8   2   24.37    0.72
  -1  -8  -2   24.70    0.65
  -1  -8  -2   24.42    0.67
   1  -8   2   25.67    0.75
  -1   8  -2   24.55    0.73
   1   8   2   25.24    0.68
   1   8   2   25.94    0.74
   1   8   2   25.35    0.70
  -2  -8  -2   30.32    0.75
  -2  -8  -2   29.33    0.76
   2  -8   2   28.79    0.81
   2   8   2   28.91    0.82
  -2   8  -2   29.88    0.77
  -2   8  -2   28.44    0.77
   2   8   2   29.45    0.80
   3  -8   2   26.96    0.77
  -3   8  -2   27.05    0.73
   3   8   2   27.18    0.78
  -3   8  -2   27.66    0.69
   3   8   2   26.53    0.80
   3   8   2   26.43    0.75
   4  -8   2    0.21    0.11
   4   8   2   -0.14    0.10
  -4   8  -2    0.11    0.07
  -4   8  -2   -0.24    0.10
   4   8   2    0.03    0.12
   4   8   2    0.00    0.12
   5  -8   2    1.14    0.18
   5   8   2    1.17    0.23
  -5   8  -2    1.37    0.08
   5   8   2    1.01    0.20
  -5   8  -2    1.35    0.08
   5   8   2    1.16    0.20
   6  -8   2    9.67    0.44
   6   8   2    9.26    0.51
   6   8   2    9.83    0.51
   6   8   2    9.38    0.47
   7  -8   2    2.05    0.27
   7   8   2    1.98    0.32
   7   8   2    1.97    0.29
   7   8   2    2.07    0.31
   8  -8   2    2.93    0.29
   8   8   2    3.15    0.38
   8   8   2    2.42    0.37
   9  -8   2    0.28    0.16
   9   8   2    0.37    0.23
   9   8   2    0.18    0.25
  10  -8   2    0.10    0.15
  10   8   2   -0.06    0.21
  10   8   2    0.07    0.25
  10   9  -2    0.06    0.24
  10   9  -2    0.24    0.27
   9   9  -2    1.02    0.31
   9   9  -2    0.32    0.27
   8   9  -2    0.14    0.21
   8   9  -2    0.56    0.25
   7  -9  -2    0.85    0.13
   7   9  -2    0.67    0.24
   7   9  -2    0.59    0.24
   6  -9  -2    4.65    0.26
   6  -9  -2    4.94    0.29
   6  -9  -2    4.86    0.21
   6   9  -2    4.74    0.45
   6   9  -2    4.79    0.40
   5  -9  -2    1.00    0.12
   5  -9  -2    1.23    0.16
   5  -9  -2    1.22    0.16
   5   9  -2    1.22    0.26
   5   9  -2    1.22    0.25
   4  -9  -2   30.19    0.68
   4  -9  -2   29.67    0.76
   4  -9  -2   29.46    0.68
   4   9  -2   29.98    0.93
  -4   9   2   29.80    0.61
   4   9  -2   30.80    0.97
  -4   9   2   29.24    0.57
   3  -9  -2   17.11    0.53
   3  -9  -2   16.67    0.47
  -3   9   2   17.04    0.44
   3   9  -2   15.99    0.67
   3   9  -2   17.00    0.66
  -3   9   2   16.74    0.51
   2  -9  -2    3.45    0.20
  -2  -9   2    3.45    0.35
   2  -9  -2    3.05    0.23
  -2   9   2    3.34    0.24
   2   9  -2    3.29    0.33
  -2   9   2    2.88    0.23
   2   9  -2    3.13    0.31
   1  -9  -2    0.17    0.10
   1  -9  -2   -0.03    0.07
  -1  -9   2   -0.13    0.09
  -1  -9   2    0.03    0.10
  -1   9   2   -0.02    0.04
   1   9  -2    0.01    0.12
  -1   9   2   -0.01    0.08
  -1   9   2    0.07    0.09
   0  -9   2    1.07    0.18
   0  -9   2    1.15    0.20
   0  -9  -2    1.24    0.17
   0  -9  -2    1.42    0.17
   0   9  -2    0.91    0.19
   0   9   2    1.51    0.21
   0   9   2    1.30    0.19
  -1  -9  -2   25.12    0.67
   1  -9   2   25.15    0.75
   1  -9   2   24.60    0.77
  -1  -9  -2   24.16    0.70
  -1   9  -2   24.65    0.76
   1   9   2   25.92    0.74
   1   9   2   25.58    0.77
   2  -9   2   50.33    1.19
   2  -9   2   48.73    1.20
  -2  -9  -2   49.25    1.21
   2   9   2   47.53    1.17
  -2   9  -2   49.44    1.16
   2   9   2   50.83    1.22
  -2   9  -2   47.99    1.12
   3  -9   2    3.28    0.29
  -3   9  -2    3.58    0.25
   3   9   2    2.43    0.26
   3   9   2    3.31    0.33
  -3   9  -2    2.97    0.26
   4  -9   2    1.76    0.22
   4   9   2    1.35    0.22
  -4   9  -2    1.84    0.17
   4   9   2    1.59    0.24
  -4   9  -2    1.52    0.20
   5  -9   2    0.33    0.14
  -5   9  -2    0.24    0.06
   5   9   2    0.04    0.16
   5   9   2    0.16    0.17
  -5   9  -2    0.08    0.05
   6  -9   2    0.79    0.18
   6   9   2    0.39    0.20
   6   9   2    0.97    0.25
   7   9   2    1.11    0.29
   7   9   2    1.49    0.30
   8   9   2    2.56    0.37
   8   9   2    2.32    0.38
   9  -9   2    1.43    0.24
   9   9   2    1.46    0.34
   9   9   2    1.70    0.37
  10  -9   2    0.13    0.17
  10   9   2   -0.06    0.26
  10   9   2    0.66    0.33
  10  10  -2    0.38    0.28
  10  10  -2    0.12    0.29
   9  10  -2    0.94    0.32
   9  10  -2    1.36    0.34
   8  10  -2   -0.14    0.21
   8  10  -2   -0.01    0.22
   7  10  -2    0.66    0.26
   7  10  -2    0.69    0.28
   6 -10  -2    0.27    0.11
   6 -10  -2    0.26    0.09
   6 -10  -2    0.05    0.11
   6  10  -2    0.14    0.20
   6  10  -2    0.26    0.20
   5 -10  -2   10.55    0.42
   5 -10  -2   11.03    0.36
   5 -10  -2   10.83    0.39
   5  10  -2   11.59    0.61
   5  10  -2   10.99    0.63
   4 -10  -2    2.64    0.20
   4 -10  -2    3.00    0.25
   4  10  -2    2.79    0.35
  -4  10   2    2.84    0.18
   4  10  -2    2.20    0.30
  -4  10   2    2.78    0.15
   3 -10  -2    7.06    0.31
   3 -10  -2    6.74    0.35
   3  10  -2    6.75    0.47
   3  10  -2    6.73    0.44
  -3  10   2    6.70    0.33
   2 -10  -2    0.31    0.12
   2 -10  -2    0.37    0.11
   2  10  -2    0.15    0.14
  -2  10   2    0.32    0.12
   2  10  -2    0.14    0.14
  -2  10   2    0.29    0.12
   1 -10  -2    3.76    0.24
   1 -10  -2    3.78    0.28
  -1  10   2    4.17    0.30
  -1  10   2    4.13    0.17
   1  10  -2    3.93    0.36
  -1  10   2    3.92    0.28
   0 -10   2    6.49    0.39
   0 -10  -2    5.93    0.31
   0 -10  -2    5.78    0.33
   0  10   2    6.52    0.38
   0  10  -2    5.66    0.40
   0  10   2    5.63    0.34
   1 -10   2    3.18    0.34
   1 -10   2    2.63    0.27
  -1 -10  -2    2.74    0.23
   1  10   2    2.80    0.26
  -1  10  -2    2.50    0.27
   1  10   2    2.29    0.26
   2 -10   2   43.96    1.14
   2 -10   2   44.91    1.24
   2  10   2   43.40    1.12
  -2  10  -2   43.34    1.10
  -2  10  -2   43.08    1.05
   2  10   2   43.98    1.16
   3 -10   2    5.06    0.42
   3 -10   2    4.56    0.35
   3  10   2    4.95    0.38
  -3  10  -2    5.31    0.33
  -3  10  -2    4.86    0.31
   4 -10   2    6.13    0.40
  -4  10  -2    6.36    0.30
   4  10   2    6.62    0.44
  -4  10  -2    6.57    0.37
   5 -10   2    5.68    0.39
  -5  10  -2    5.40    0.21
   5  10   2    5.78    0.43
   5  10   2    4.98    0.45
   6 -10   2    4.29    0.37
   6  10   2    3.61    0.39
   6  10   2    4.26    0.43
   7  10   2    6.18    0.54
   7  10   2    6.18    0.53
   8  10   2   14.12    0.77
   8  10   2   13.35    0.76
   9 -10   2    0.22    0.19
   9  10   2    0.00    0.26
   9  10   2   -0.10    0.25
  10 -10   2    2.30    0.29
  10  10   2    2.27    0.48
  10  10   2    2.20    0.42
   9  11  -2    0.02    0.26
   9  11  -2   -0.31    0.24
   8  11  -2   -0.39    0.22
   8  11  -2   -0.26    0.21
   7  11  -2    1.90    0.36
   7  11  -2    2.70    0.42
   6  11  -2   -0.25    0.18
   6  11  -2   -0.06    0.21
   5 -11  -2    9.34    0.42
   5 -11  -2   10.04    0.36
   5  11  -2    9.87    0.60
   5  11  -2    9.45    0.62
   4 -11  -2   -0.01    0.10
   4 -11  -2    0.02    0.11
   4  11  -2    0.24    0.21
  -4  11   2   -0.07    0.07
   4  11  -2    0.03    0.19
   3 -11  -2    5.42    0.33
   3 -11  -2    4.71    0.27
  -3  11   2    5.37    0.32
   3  11  -2    5.16    0.41
   3  11  -2    4.94    0.45
   2 -11  -2    1.82    0.19
   2 -11  -2    1.82    0.22
   2  11  -2    1.84    0.30
  -2  11   2    1.82    0.23
  -2  11   2    1.74    0.11
  -2  11   2    1.41    0.20
   2  11  -2    1.77    0.27
   1 -11  -2    5.77    0.34
   1 -11  -2    5.96    0.31
  -1  11   2    5.81    0.36
  -1  11   2    6.06    0.38
   1  11  -2    5.93    0.44
  -1  11   2    5.90    0.22
   0 -11  -2   -0.02    0.11
   0 -11  -2    0.12    0.12
   0  11  -2    0.13    0.16
   0  11   2   -0.02    0.12
   0  11   2   -0.05    0.13
   1 -11   2    4.50    0.37
   1  11   2    4.63    0.37
   1  11   2    4.25    0.33
  -1  11  -2    4.55    0.38
   2 -11   2    3.44    0.33
   2  11   2    2.63    0.31
   2  11   2    2.92    0.31
  -2  11  -2    3.05    0.32
   3 -11   2   12.47    0.57
   3  11   2   12.72    0.62
  -3  11  -2   11.86    0.50
   3  11   2   12.70    0.59
  -3  11  -2   12.14    0.51
   4 -11   2    4.69    0.39
   4  11   2    4.73    0.45
   4  11   2    5.28    0.45
  -4  11  -2    4.79    0.30
  -4  11  -2    4.81    0.35
   5 -11   2   49.01    1.28
   5  11   2   49.88    1.40
   5  11   2   50.30    1.39
  -5  11  -2   46.99    0.97
   6  11   2    1.08    0.28
   6  11   2    0.72    0.27
   7  11   2   26.15    1.03
   7  11   2   26.61    1.05
   8  11   2    1.16    0.35
   8  11   2    1.04    0.33
   9  11   2    5.03    0.58
   9  11   2    6.16    0.63
   9  12  -2    1.41    0.40
   9  12  -2    2.42    0.44
   8  12  -2    1.89    0.40
   8  12  -2    2.92    0.45
   7  12  -2   -0.06    0.23
   7  12  -2    0.32    0.28
   6  12  -2    3.36    0.43
   6  12  -2    4.21    0.48
   5 -12  -2    6.12    0.31
   5 -12  -2    6.32    0.51
   5  12  -2    6.93    0.52
   5  12  -2    6.80    0.60
   4 -12  -2    4.49    0.33
   4 -12  -2    4.62    0.29
   4  12  -2    4.95    0.45
   4  12  -2    5.40    0.52
   3 -12  -2   17.83    0.63
   3 -12  -2   17.88    0.56
   3  12  -2   17.57    0.80
  -3  12   2   18.22    0.63
   3  12  -2   18.78    0.79
   2 -12  -2    2.02    0.24
   2 -12  -2    1.45    0.19
  -2  12   2    1.28    0.21
   2  12  -2    0.93    0.25
  -2  12   2    1.42    0.12
  -2  12   2    1.38    0.23
   2  12  -2    1.35    0.28
   1 -12  -2    7.26    0.41
  -1  12   2    7.41    0.43
  -1  12   2    7.16    0.26
   1  12  -2    7.11    0.50
  -1  12   2    7.51    0.44
   0  12   2    0.09    0.15
   0  12  -2   -0.35    0.14
   0  12   2    0.03    0.14
  -1  12  -2    2.82    0.34
   1  12   2    3.27    0.35
   1  12   2    2.29    0.30
   2 -12   2   83.95    1.90
   2  12   2   84.29    1.94
  -2  12  -2   80.24    1.83
  -2  12  -2   82.29    1.75
   2  12   2   81.19    1.87
   3 -12   2   82.13    1.92
  -3  12  -2   85.03    1.80
   3  12   2   84.15    1.95
  -3  12  -2   85.17    1.83
   3  12   2   86.69    2.02
   4 -12   2   22.74    0.83
  -4  12  -2   21.34    0.68
   4  12   2   22.79    0.87
  -4  12  -2   21.72    0.74
   4  12   2   22.77    0.91
   5  12   2   75.28    1.87
  -5  12  -2   72.51    1.44
   5  12   2   76.07    1.92
   6  12   2    2.49    0.42
   6  12   2    2.47    0.41
   7  12   2   22.83    1.02
   7  12   2   23.26    1.01
   8  12   2    2.94    0.46
   8  12   2    2.01    0.40
   9  12   2    1.15    0.36
   9  12   2    0.59    0.35
   9  13  -2    0.00    0.29
   9  13  -2    0.42    0.31
   8  13  -2    0.36    0.29
   8  13  -2    0.43    0.33
   7  13  -2    0.29    0.29
   7  13  -2    0.35    0.29
   6  13  -2    0.55    0.29
   6  13  -2    0.27    0.29
   5  13  -2    0.40    0.28
   5  13  -2    0.00    0.21
   4 -13  -2    3.69    0.33
   4 -13  -2    3.15    0.27
  -4  13   2    3.16    0.26
   4  13  -2    2.99    0.41
   4  13  -2    3.45    0.47
   3 -13  -2    1.19    0.21
   3 -13  -2    1.11    0.22
   3  13  -2    0.76    0.28
   3  13  -2    0.80    0.26
  -3  13   2    0.70    0.18
   2 -13  -2   21.05    0.72
  -2  13   2   20.34    0.47
  -2  13   2   20.00    0.74
  -2  13   2   21.98    0.76
   2  13  -2   20.05    0.85
   2  13  -2   19.76    0.88
  -1  13   2    4.65    0.38
  -1  13   2    5.03    0.41
  -1  13   2    4.73    0.23
   1  13  -2    4.02    0.44
   0  13  -2   11.79    0.65
   0  13   2   11.42    0.58
   0  13   2   12.82    0.63
  -1  13  -2    7.80    0.48
  -1  13  -2    8.16    0.55
   1  13   2    7.35    0.51
   1  13   2    9.15    0.57
   2  13   2   58.18    1.57
   2  13   2   55.18    1.49
  -2  13  -2   59.20    1.38
  -2  13  -2   57.22    1.46
   3 -13   2   16.23    0.74
   3  13   2   16.38    0.75
  -3  13  -2   16.54    0.67
   3  13   2   17.54    0.81
  -3  13  -2   16.72    0.65
   4 -13   2   18.45    0.78
   4  13   2   19.83    0.85
   4  13   2   18.36    0.86
  -4  13  -2   18.26    0.69
  -4  13  -2   18.18    0.64
   5  13   2   22.37    0.94
   5  13   2   22.42    0.97
   6  13   2   13.25    0.77
   6  13   2   13.35    0.80
   7  13   2    1.53    0.39
   7  13   2    0.68    0.33
   8  13   2    6.17    0.66
   8  13   2    5.99    0.64
   9  13   2    0.56    0.36
   9  13   2    0.18    0.31
   8  14  -2    0.03    0.28
   8  14  -2   -0.15    0.28
   7  14  -2    0.82    0.36
   7  14  -2    0.77    0.32
   6  14  -2    0.23    0.28
   6  14  -2    0.62    0.31
   5  14  -2    1.16    0.33
   5  14  -2    1.16    0.34
   4  14  -2    0.68    0.29
   4  14  -2    0.23    0.25
  -4  14   2    0.88    0.18
   3 -14  -2    1.99    0.27
   3  14  -2    1.24    0.33
  -3  14   2    1.76    0.25
   3  14  -2    1.59    0.33
  -2  14   2   28.96    0.63
  -2  14   2   29.47    0.96
   2  14  -2   29.49    1.11
   2  14  -2   29.59    1.09
  -2  14   2   29.62    0.95
  -1  14   2    1.24    0.15
   1  14  -2    0.93    0.31
  -1  14   2    1.31    0.28
  -1  14   2    1.22    0.25
   0  14   2   32.41    1.05
   0  14  -2   32.76    1.13
   0  14   2   33.21    1.09
   1  14   2    7.30    0.53
  -1  14  -2    7.72    0.49
  -1  14  -2    6.95    0.55
   1  14   2    8.47    0.57
   2  14   2    9.96    0.62
   2  14   2   10.61    0.64
  -2  14  -2   10.21    0.59
  -2  14  -2    9.68    0.51
  -3  14  -2    5.18    0.41
   3  14   2    5.27    0.53
  -3  14  -2    4.38    0.40
   3  14   2    5.04    0.50
  -4  14  -2   -0.17    0.15
   4  14   2   -0.23    0.22
   4  14   2    0.07    0.23
  -4  14  -2    0.02    0.15
   5  14   2    0.47    0.29
   5  14   2    0.00    0.25
   6  14   2    2.31    0.40
   6  14   2    1.75    0.38
   7  14   2   -0.05    0.26
   7  14   2    0.16    0.31
   8  14   2    0.99    0.36
   8  14   2    0.62    0.35
   8  15  -2    0.08    0.33
   8  15  -2   -0.30    0.27
   7  15  -2    0.83    0.35
   7  15  -2    0.91    0.38
   6  15  -2    1.21    0.38
   6  15  -2    1.75    0.39
   5  15  -2    3.72    0.54
   5  15  -2    3.16    0.48
   4  15  -2    0.19    0.24
   4  15  -2    0.07    0.27
   3  15  -2    1.60    0.36
  -3  15   2    1.58    0.26
   3  15  -2    2.21    0.42
  -2  15   2    0.59    0.10
   2  15  -2    0.62    0.27
  -2  15   2    0.62    0.21
  -1  15   2   19.44    0.53
   1  15  -2   19.24    0.90
  -1  15   2   20.75    0.85
  -1  15   2   19.83    0.81
   0  15  -2    1.70    0.33
   0  15   2    2.29    0.35
   0  15   2    2.16    0.33
   1  15   2    4.27    0.46
  -1  15  -2    4.02    0.38
  -1  15  -2    4.69    0.48
   1  15   2    3.66    0.42
  -2  15  -2    3.36    0.39
   2  15   2    3.44    0.42
  -2  15  -2    2.93    0.33
   2  15   2    3.03    0.41
  -3  15  -2    6.23    0.47
   3  15   2    6.21    0.52
   3  15   2    6.59    0.59
  -3  15  -2    6.66    0.44
  -4  15  -2    0.80    0.26
   4  15   2    0.50    0.30
  -4  15  -2    0.48    0.20
   4  15   2    0.53    0.29
   5  15   2    4.42    0.56
   5  15   2    3.68    0.48
   6  15   2    0.15    0.28
   6  15   2    0.30    0.28
   7  15   2   -0.08    0.32
   7  15   2    0.65    0.34
   8  15   2    1.63    0.45
   8  15   2    0.97    0.40
   7  16  -2    0.10    0.31
   7  16  -2   -0.52    0.27
   6  16  -2   -0.20    0.30
   6  16  -2   -0.15    0.27
   5  16  -2    0.73    0.34
   5  16  -2    0.42    0.33
   4  16  -2    9.71    0.73
   4  16  -2    8.71    0.74
   3  16  -2    0.13    0.30
  -3  16   2    0.51    0.19
   3  16  -2    0.30    0.28
  -2  16   2    8.45    0.29
  -2  16   2    8.19    0.56
   2  16  -2    8.34    0.67
  -1  16   2    2.59    0.22
  -1  16   2    2.62    0.37
  -1  16   2    2.30    0.36
   1  16  -2    2.37    0.38
   0  16   2    0.48    0.24
   0  16  -2    0.27    0.23
   0  16   2    0.20    0.20
   1  16   2    0.36    0.25
  -1  16  -2    0.34    0.20
   1  16   2    0.09    0.22
  -1  16  -2    0.43    0.23
   2  16   2    1.13    0.30
   2  16   2    1.64    0.37
  -2  16  -2    0.72    0.25
  -2  16  -2    0.99    0.24
   3  16   2    0.33    0.27
   3  16   2    0.69    0.29
  -3  16  -2    0.35    0.21
  -3  16  -2    0.77    0.24
   4  16   2   13.93    0.85
  -4  16  -2   12.47    0.60
   4  16   2   12.21    0.77
   5  16   2   19.29    1.01
   5  16   2   18.58    0.94
   6  16   2   16.67    0.97
   6  16   2   16.70    1.00
   7  16   2    9.34    0.77
   7  16   2    9.52    0.83
   6  17  -2    1.20    0.40
   6  17  -2    1.34    0.46
   5  17  -2    0.04    0.27
   5  17  -2   -0.17    0.28
   4  17  -2   -0.20    0.29
   4  17  -2    0.13    0.28
   3  17  -2    2.24    0.43
   3  17  -2    2.85    0.49
   2  17  -2    4.93    0.58
  -2  17   2    5.79    0.51
   1  17  -2    1.59    0.36
  -1  17   2    1.67    0.18
  -1  17   2    1.56    0.31
  -1  17   2    1.74    0.34
   0  17  -2    4.59    0.50
   0  17   2    4.78    0.52
   0  17   2    4.66    0.49
  -1  17  -2    2.52    0.39
   1  17   2    2.38    0.39
  -1  17  -2    2.72    0.35
   1  17   2    2.17    0.39
   2  17   2    6.13    0.60
   2  17   2    4.86    0.55
  -2  17  -2    5.77    0.53
  -2  17  -2    5.11    0.44
   3  17   2   -0.37    0.23
  -3  17  -2    0.08    0.25
  -3  17  -2   -0.30    0.17
   3  17   2   -0.03    0.25
  -4  17  -2    0.15    0.20
   4  17   2    0.47    0.28
   4  17   2    0.37    0.30
   5  17   2    0.34    0.32
   5  17   2    0.47    0.31
   6  17   2    0.76    0.35
   6  17   2    0.61    0.35
   6  18  -2   -0.17    0.32
   6  18  -2   -0.21    0.32
   5  18  -2    0.54    0.35
   5  18  -2    0.14    0.32
   4  18  -2   -0.17    0.28
   4  18  -2   -0.02    0.28
   3  18  -2    0.36    0.28
   2  18  -2    2.01    0.41
  -2  18   2    2.60    0.44
  -1  18   2    2.25    0.40
  -1  18   2    2.71    0.42
   1  18  -2    2.83    0.46
   0  18   2    0.71    0.27
   0  18  -2    0.79    0.30
   0  18   2    0.66    0.29
  -1  18  -2    0.80    0.26
   1  18   2    0.19    0.24
   1  18   2    0.81    0.31
  -1  18  -2    0.52    0.28
   2  18   2    0.15    0.28
   2  18   2    0.24    0.24
  -2  18  -2    0.06    0.20
  -2  18  -2   -0.21    0.21
  -3  18  -2    0.99    0.27
   3  18   2    1.16    0.34
   3  18   2    1.59    0.40
   4  18   2    2.54    0.47
   4  18   2    2.75    0.50
  -4  18  -2    2.63    0.33
   5  18   2    0.74    0.36
   5  18   2    0.63    0.38
   6  18   2    0.91    0.42
   6  18   2    0.65    0.37
   5  19  -2    0.07    0.32
   5  19  -2   -0.01    0.34
   4  19  -2    0.10    0.31
   3  19  -2    0.13    0.31
   2  19  -2   -0.28    0.26
   1  19  -2   -0.07    0.26
  -1  19   2    0.10    0.23
   0  19   2    0.07    0.25
   0  19  -2   -0.31    0.22
   0  19   2   -0.14    0.21
   1  19   2    9.68    0.76
  -1  19  -2    8.19    0.56
  -1  19  -2    9.64    0.72
   1  19   2    9.57    0.72
   2  19   2    1.79    0.42
  -2  19  -2    1.86    0.33
   2  19   2    1.20    0.35
   3  19   2    5.76    0.63
   3  19   2    6.63    0.72
  -3  19  -2    5.92    0.48
   4  19   2    2.03    0.49
   4  19   2    2.05    0.48
  -4  19  -2    2.65    0.33
   5  19   2    1.02    0.38
   5  19   2    1.80    0.48
   3  20  -2   -0.05    0.32
   2  20  -2    1.30    0.40
   1  20  -2    0.87    0.35
   0  20  -2    0.30    0.32
   0  20   2   -0.17    0.25
   0  20  -2   -0.18    0.22
   0  20   2    0.12    0.29
  -1  20  -2    0.31    0.29
   1  20   2    0.29    0.31
  -1  20  -2   -0.06    0.24
   1  20   2   -0.08    0.28
   2  20   2    0.01    0.32
   2  20   2    0.29    0.30
  -2  20  -2    0.08    0.25
   3  20   2    0.40    0.34
   3  20   2    0.24    0.33
  -3  20  -2    0.66    0.30
   1  21  -2    1.40    0.43
   0  21   2    6.01    0.89
   0  21  -2    5.32    0.66
   0  21  -2    6.13    0.56
  -1  21  -2    1.59    0.36
   1  21   2    2.17    0.45
   1  21   2    1.01    0.40
  11   0  -3    0.05    0.14
  10   0  -3    0.05    0.12
   9   0  -3    4.57    0.29
   9   0  -3    4.91    0.28
   8   0  -3    0.11    0.12
   8   0  -3   -0.01    0.10
   7   0  -3   21.63    0.57
   7   0  -3   20.50    0.54
   6   0  -3   -0.05    0.06
   6   0  -3    0.09    0.09
   5   0  -3    9.67    0.33
   5   0  -3    9.59    0.29
   4   0  -3    0.05    0.06
   4   0  -3    0.39    0.08
  -4   0   3   -0.01    0.03
  -3   0   3   13.22    0.31
  -3   0   3   12.92    0.32
   3   0  -3   13.22    0.37
   3   0  -3   12.95    0.35
  -2   0   3   -0.06    0.03
   2   0  -3   -0.02    0.04
   2   0  -3    0.04    0.05
  -2   0   3   -0.04    0.04
  -1   0   3   30.62    0.64
   1   0  -3   30.52    0.66
  -1   0   3   30.95    0.68
   1   0  -3   31.11    0.67
   0   0  -3   -0.15    0.08
   0   0  -3   -0.05    0.07
   0   0   3   -0.07    0.07
   0   0  -3   -0.15    0.06
   0   0   3   -0.09    0.06
   1   0   3  255.66    4.22
   1   0   3  252.40    4.22
  -1   0  -3  248.62    4.22
   1   0   3  240.92    4.21
  -1   0  -3  246.45    4.20
  -1   0  -3  255.88    4.24
   2   0   3   -0.01    0.07
  -2   0  -3    0.07    0.05
   2   0   3    0.02    0.05
  -2   0  -3    0.01    0.05
  -2   0  -3    0.00    0.06
   2   0   3    0.10    0.07
   3   0   3   19.03    0.49
  -3   0  -3   18.97    0.47
   3   0   3   19.44    0.50
  -3   0  -3   19.05    0.51
   3   0   3   18.90    0.54
  -4   0  -3    0.01    0.06
   4   0   3   -0.01    0.08
   4   0   3   -0.05    0.06
   4   0   3   -0.14    0.07
  -4   0  -3    0.37    0.10
   5   0   3   18.34    0.51
   5   0   3   18.47    0.53
   6   0   3   -0.04    0.08
   6   0   3    0.08    0.10
   7   0   3   18.68    0.57
   7   0   3   18.04    0.55
   8   0   3    0.03    0.12
   9   0   3    1.03    0.19
   9   0   3    1.34    0.25
  10   0   3   -0.23    0.18
  10   0   3   -0.17    0.13
  11   0   3    0.45    0.27
  11   0   3    0.78    0.19
  11   1  -3   -0.22    0.13
  10  -1  -3    0.63    0.14
  10   1  -3    0.61    0.17
   9  -1  -3    4.95    0.28
   9   1  -3    5.37    0.33
   9   1  -3    5.36    0.34
   8  -1  -3   21.72    0.54
   8  -1  -3   22.02    0.57
   8   1  -3   22.33    0.65
   8   1  -3   23.33    0.64
   7  -1  -3   27.17    0.63
   7  -1  -3   26.93    0.60
   7   1  -3   26.62    0.68
   7   1  -3   27.97    0.71
   6  -1  -3   21.64    0.53
   6  -1  -3   21.84    0.48
   6   1  -3   22.38    0.57
   6   1  -3   22.71    0.60
  -5  -1   3    7.87    0.25
   5  -1  -3    8.06    0.28
   5  -1  -3    7.97    0.26
   5   1  -3    8.39    0.33
   5   1  -3    8.14    0.29
  -4  -1   3    0.10    0.03
   4  -1  -3    0.08    0.04
  -4  -1   3    0.07    0.03
  -4  -1   3    0.05    0.05
   4  -1  -3    0.03    0.05
   4   1  -3    0.00    0.07
  -3  -1   3    6.85    0.21
   3  -1  -3    7.06    0.22
   3  -1  -3    6.91    0.24
  -3  -1   3    6.86    0.23
  -3  -1   3    6.97    0.23
   3   1  -3    7.32    0.27
  -3   1   3    7.03    0.17
  -3   1   3    7.04    0.17
   3   1  -3    6.99    0.27
  -3   1   3    6.71    0.19
  -2  -1   3    2.62    0.14
   2  -1  -3    2.56    0.13
  -2  -1   3    2.33    0.14
  -2  -1   3    2.45    0.16
   2  -1  -3    2.52    0.15
  -2   1   3    2.51    0.12
   2   1  -3    2.48    0.16
  -2   1   3    2.51    0.14
   2   1  -3    2.37    0.16
   1  -1  -3   95.85    1.72
  -1  -1   3   93.60    1.76
   1  -1  -3   99.29    1.72
  -1  -1   3   96.87    1.74
  -1   1   3   95.41    1.72
   1   1  -3   95.39    1.76
  -1   1   3   98.64    1.70
   1   1  -3   95.78    1.76
   0  -1   3   28.91    0.64
   0  -1   3   28.52    0.65
   0  -1  -3   29.22    0.60
   0  -1  -3   28.79    0.62
   0  -1  -3   28.00    0.62
   0   1  -3   29.18    0.66
   0   1   3   28.80    0.62
   0   1  -3   28.96    0.64
   0   1   3   27.90    0.62
  -1  -1  -3  225.26    3.74
  -1  -1  -3  223.73    3.72
   1  -1   3  212.47    3.74
   1  -1   3  215.43    3.75
  -1  -1  -3  207.29    3.72
   1  -1   3  227.90    3.76
  -1   1  -3  225.74    3.78
   1   1   3  224.22    3.73
   1   1   3  219.01    3.72
  -1   1  -3  218.72    3.73
  -1   1  -3  227.49    3.77
   1   1   3  213.96    3.72
   2  -1   3   35.35    0.80
   2  -1   3   33.73    0.77
  -2  -1  -3   35.42    0.76
   2  -1   3   35.49    0.76
  -2  -1  -3   35.66    0.75
  -2   1  -3   35.01    0.79
  -2   1  -3   35.43    0.79
   2   1   3   35.68    0.78
  -2   1  -3   35.50    0.74
   2   1   3   35.26    0.76
   2   1   3   35.35    0.75
   3  -1   3   16.42    0.46
   3  -1   3   16.83    0.45
  -3  -1  -3   15.48    0.45
   3  -1   3   16.47    0.50
  -3  -1  -3   16.45    0.44
   3   1   3   16.68    0.45
  -3   1  -3   16.57    0.42
   3   1   3   16.08    0.48
   3   1   3   16.22    0.44
   4  -1   3   79.83    1.52
   4  -1   3   81.15    1.63
  -4  -1  -3   79.12    1.49
   4  -1   3   75.84    1.49
  -4  -1  -3   78.82    1.51
   4   1   3   78.99    1.51
  -4   1  -3   79.63    1.45
   4   1   3   80.30    1.60
   4   1   3   80.23    1.52
  -5  -1  -3   54.72    1.12
   5  -1   3   55.82    1.14
   5  -1   3   54.76    1.12
   5   1   3   54.11    1.13
   5   1   3   55.22    1.15
   6  -1   3    8.77    0.36
   6  -1   3    8.76    0.34
   6   1   3    8.51    0.35
   6   1   3    8.70    0.36
   7  -1   3   13.86    0.48
   7  -1   3   13.16    0.45
   7   1   3   13.55    0.48
   7   1   3   13.09    0.47
   8  -1   3   10.04    0.43
   8   1   3    9.22    0.50
   8   1   3    9.78    0.44
   9  -1   3    0.59    0.17
   9  -1   3    0.61    0.20
   9   1   3    0.62    0.17
   9   1   3    0.52    0.21
  10  -1   3    0.05    0.14
  10  -1   3    0.05    0.19
  10   1   3    0.23    0.16
  10   1   3   -0.09    0.20
  11  -1   3    0.07    0.15
  11  -1   3   -0.10    0.21
  11   1   3   -0.24    0.21
  11   1   3    0.01    0.16
  11   2  -3    0.36    0.18
  10  -2  -3    3.75    0.22
  10   2  -3    3.93    0.35
   9  -2  -3    0.83    0.13
   9   2  -3    1.04    0.20
   9   2  -3    1.01    0.20
   8  -2  -3   10.21    0.33
   8  -2  -3   10.03    0.27
   8   2  -3   10.75    0.46
   8   2  -3   10.01    0.44
   7  -2  -3    0.37    0.10
   7   2  -3    0.44    0.14
   7   2  -3    0.47    0.14
   6  -2  -3    2.01    0.15
   6  -2  -3    1.91    0.13
  -6  -2   3    2.34    0.17
   6   2  -3    1.80    0.18
   6   2  -3    1.80    0.19
  -5  -2   3   10.32    0.32
   5  -2  -3   10.21    0.30
   5  -2  -3   10.22    0.27
   5   2  -3   10.17    0.36
   5   2  -3   10.67    0.39
  -4  -2   3    0.51    0.09
   4  -2  -3    0.45    0.06
  -4  -2   3    0.56    0.08
   4  -2  -3    0.50    0.07
   4   2  -3    0.42    0.11
   4   2  -3    0.41    0.09
   3  -2  -3    7.31    0.22
  -3  -2   3    7.35    0.25
   3  -2  -3    7.38    0.24
  -3  -2   3    7.56    0.26
  -3  -2   3    7.02    0.26
   3   2  -3    7.45    0.30
  -3   2   3    7.39    0.17
  -3   2   3    7.22    0.18
  -2  -2   3    6.65    0.25
  -2  -2   3    6.37    0.26
   2  -2  -3    6.63    0.22
  -2  -2   3    6.37    0.25
   2  -2  -3    6.74    0.22
  -2   2   3    6.54    0.22
  -2   2   3    6.53    0.20
   2   2  -3    6.36    0.27
   1  -2  -3    0.16    0.05
  -1  -2   3   -0.03    0.04
  -1  -2   3    0.04    0.05
   1  -2  -3    0.05    0.05
   1   2  -3    0.07    0.06
  -1   2   3    0.05    0.04
  -1   2   3    0.07    0.04
   0  -2  -3   30.33    0.65
   0  -2  -3   30.92    0.61
   0  -2   3   29.08    0.69
   0  -2  -3   29.64    0.65
   0  -2   3   29.88    0.70
   0   2   3   30.08    0.65
   0   2  -3   30.43    0.69
   0   2   3   30.29    0.65
   1  -2   3    2.98    0.19
  -1  -2  -3    2.91    0.15
  -1  -2  -3    3.08    0.17
   1  -2   3    3.09    0.18
  -1  -2  -3    3.46    0.17
   1   2   3    2.93    0.16
   1   2   3    3.73    0.18
   1   2   3    2.82    0.16
  -1   2  -3    2.95    0.18
  -1   2  -3    2.99    0.21
   2  -2   3    2.17    0.18
   2  -2   3    2.25    0.17
  -2  -2  -3    2.34    0.16
  -2  -2  -3    2.51    0.16
   2  -2   3    2.24    0.16
  -2   2  -3    2.31    0.19
  -2   2  -3    2.49    0.16
   2   2   3    1.93    0.15
   3  -2   3   16.15    0.48
  -3  -2  -3   16.41    0.45
   3  -2   3   17.17    0.46
  -3  -2  -3   15.87    0.45
   3  -2   3   16.90    0.52
   3   2   3   16.68    0.49
  -3   2  -3   16.44    0.50
   3   2   3   15.90    0.46
  -3   2  -3   16.81    0.42
   3   2   3   16.41    0.46
   4  -2   3    2.01    0.21
   4  -2   3    2.04    0.19
  -4  -2  -3    1.97    0.17
   4  -2   3    2.09    0.17
  -4   2  -3    2.25    0.14
   4   2   3    1.86    0.17
   4   2   3    1.93    0.18
   5  -2   3   11.71    0.41
  -5  -2  -3   12.45    0.40
   5  -2   3   11.82    0.39
   5   2   3   11.97    0.41
   5   2   3   11.45    0.41
   6  -2   3    4.84    0.26
   6  -2   3    5.45    0.30
   6   2   3    4.78    0.28
   6   2   3    4.60    0.29
   7  -2   3    0.72    0.14
   7  -2   3    0.76    0.16
   7   2   3    0.35    0.19
   7   2   3    0.81    0.17
   7   2   3    0.82    0.16
   8  -2   3    1.94    0.24
   8   2   3    2.29    0.31
   8   2   3    2.30    0.25
   9  -2   3    0.10    0.13
   9   2   3    0.13    0.14
   9   2   3    0.01    0.18
  10  -2   3    2.28    0.26
  10  -2   3    2.66    0.33
  10   2   3    2.57    0.30
  10   2   3    2.73    0.37
  11  -2   3    0.25    0.16
  11  -2   3    0.42    0.24
  11   2   3    0.22    0.18
  11   2   3    0.05    0.23
  11   3  -3    0.03    0.18
  10   3  -3    2.30    0.29
   9  -3  -3    1.25    0.11
   9   3  -3    0.84    0.20
   9   3  -3    1.17    0.22
   8  -3  -3   -0.12    0.07
   8   3  -3    0.29    0.16
   8   3  -3    0.08    0.14
   7  -3  -3    1.90    0.14
   7  -3  -3    1.84    0.12
   7   3  -3    1.92    0.23
   7   3  -3    1.82    0.22
  -6  -3   3    0.09    0.08
   6  -3  -3    0.00    0.04
   6  -3  -3    0.00    0.06
   6   3  -3   -0.06    0.09
   6   3  -3    0.05    0.10
  -5  -3   3   -0.05    0.06
   5  -3  -3    0.02    0.05
  -5  -3   3    0.04    0.04
  -5  -3   3    0.01    0.04
   5  -3  -3   -0.04    0.03
   5   3  -3    0.21    0.10
   5   3  -3   -0.03    0.09
   4  -3  -3    3.57    0.14
  -4  -3   3    3.61    0.19
  -4  -3   3    3.59    0.19
   4  -3  -3    3.58    0.16
  -4  -3   3    3.52    0.20
   4   3  -3    3.81    0.23
   4   3  -3    3.34    0.25
   3  -3  -3    4.25    0.17
   3  -3  -3    4.43    0.17
  -3  -3   3    4.18    0.22
  -3  -3   3    3.99    0.21
  -3  -3   3    4.16    0.22
  -3   3   3    4.16    0.12
   3   3  -3    3.83    0.25
  -3   3   3    4.12    0.13
  -2  -3   3    0.54    0.10
   2  -3  -3    0.49    0.07
  -2  -3   3    0.62    0.11
  -2  -3   3    0.63    0.10
   2  -3  -3    0.66    0.09
  -2   3   3    0.62    0.08
   2   3  -3    0.40    0.09
  -2   3   3    0.55    0.07
  -2   3   3    0.52    0.05
   1  -3  -3    1.18    0.11
   1  -3  -3    1.14    0.10
  -1  -3   3    0.95    0.12
  -1  -3   3    1.18    0.14
  -1   3   3    1.13    0.10
  -1   3   3    1.10    0.10
   1   3  -3    0.63    0.11
   0  -3  -3    9.09    0.30
   0  -3   3    8.92    0.34
   0  -3  -3    9.39    0.30
   0  -3  -3    9.37    0.24
   0  -3   3    9.65    0.35
   0   3  -3    9.65    0.34
   0   3   3    9.39    0.25
   0   3   3    9.36    0.29
   0   3   3    9.31    0.30
   1  -3   3  107.17    1.98
  -1  -3  -3  106.46    1.93
   1  -3   3  103.48    1.99
  -1  -3  -3  109.85    1.93
   1   3   3  107.65    1.87
   1   3   3  102.97    1.92
  -1   3  -3  109.20    1.96
   1   3   3  105.52    1.93
  -1   3  -3  107.13    1.97
   2  -3   3   30.00    0.74
   2  -3   3   31.22    0.75
   2  -3   3   30.80    0.72
  -2  -3  -3   31.18    0.70
  -2  -3  -3   30.71    0.70
   2   3   3   30.46    0.68
  -2   3  -3   30.41    0.68
  -2   3  -3   29.94    0.74
   2   3   3   29.93    0.70
   2   3   3   30.29    0.70
  -3  -3  -3    1.02    0.13
   3  -3   3    0.75    0.11
   3  -3   3    0.64    0.12
   3  -3   3    0.75    0.15
  -3   3  -3    0.71    0.13
   3   3   3    0.55    0.10
  -3   3  -3    0.62    0.09
   3   3   3    0.79    0.12
   4  -3   3    0.88    0.12
  -4  -3  -3    0.66    0.11
   4  -3   3    0.58    0.13
   4  -3   3    0.78    0.17
   4   3   3    0.61    0.11
  -4   3  -3    0.69    0.09
   4   3   3    0.63    0.11
   5  -3   3    0.74    0.12
   5  -3   3    0.60    0.13
   5   3   3    0.45    0.13
  -5   3  -3    0.42    0.07
   5   3   3    0.88    0.14
   5   3   3    0.38    0.11
   6  -3   3    3.12    0.22
   6  -3   3    2.82    0.25
   6   3   3    3.01    0.25
   6   3   3    3.21    0.29
   6   3   3    3.13    0.26
   7  -3   3    1.04    0.16
   7  -3   3    1.13    0.17
   7   3   3    2.12    0.23
   7   3   3    0.82    0.22
   7   3   3    0.87    0.17
   8  -3   3   29.12    0.77
   8   3   3   27.50    0.88
   8   3   3   29.01    0.83
   9  -3   3    9.20    0.43
   9   3   3    9.15    0.48
   9   3   3    8.33    0.52
  10  -3   3   14.72    0.56
  10   3   3   15.07    0.71
  10   3   3   15.33    0.66
  11  -3   3   -0.48    0.17
  11  -3   3    0.08    0.14
  11   3   3    0.18    0.20
  11   3   3    0.28    0.26
  11   4  -3    3.52    0.38
  10   4  -3    0.43    0.21
  10   4  -3    0.13    0.23
   9   4  -3    1.17    0.23
   9   4  -3    0.86    0.22
   8  -4  -3    2.43    0.13
   8  -4  -3    2.18    0.13
   8   4  -3    2.29    0.27
   8   4  -3    2.47    0.28
   7  -4  -3    1.34    0.10
   7  -4  -3    1.36    0.11
  -7  -4   3    1.63    0.18
   7   4  -3    1.24    0.21
   7   4  -3    1.58    0.22
   6  -4  -3    0.56    0.08
  -6  -4   3    0.62    0.07
  -6  -4   3    0.40    0.06
  -6  -4   3    0.49    0.12
   6  -4  -3    0.52    0.07
   6   4  -3    0.74    0.16
   6   4  -3    0.34    0.14
  -5  -4   3    6.51    0.24
  -5  -4   3    6.67    0.29
   5  -4  -3    6.07    0.20
   5  -4  -3    6.24    0.21
   5   4  -3    6.38    0.33
   5   4  -3    6.60    0.36
   4  -4  -3   34.20    0.68
  -4  -4   3   34.82    0.80
  -4  -4   3   33.82    0.79
   4  -4  -3   33.09    0.67
  -4  -4   3   34.56    0.77
   4   4  -3   33.24    0.87
   4   4  -3   32.83    0.83
  -3  -4   3    2.14    0.18
   3  -4  -3    2.20    0.13
  -3  -4   3    2.39    0.18
   3  -4  -3    2.33    0.14
   3   4  -3    2.20    0.23
   3   4  -3    2.13    0.19
  -3   4   3    2.18    0.10
  -3   4   3    2.23    0.10
   2  -4  -3   18.46    0.45
   2  -4  -3   19.15    0.46
  -2  -4   3   19.43    0.55
  -2  -4   3   18.98    0.53
  -2   4   3   18.73    0.45
  -2   4   3   18.92    0.39
  -2   4   3   18.88    0.44
   2   4  -3   18.95    0.57
  -1  -4   3    0.00    0.07
   1  -4  -3    0.01    0.04
  -1  -4   3    0.10    0.08
   1  -4  -3   -0.03    0.05
   1  -4  -3    0.07    0.03
  -1   4   3    0.04    0.04
  -1   4   3    0.00    0.05
  -1   4   3    0.01    0.05
   1   4  -3   -0.16    0.07
   0  -4  -3   30.53    0.67
   0  -4  -3   29.46    0.68
   0  -4   3   29.63    0.74
   0   4   3   30.40    0.64
   0   4   3   30.11    0.67
   0   4   3   29.57    0.57
   0   4  -3   29.24    0.73
   0   4   3   29.90    0.67
  -1  -4  -3   17.63    0.49
  -1  -4  -3   17.46    0.47
   1  -4   3   17.90    0.53
   1   4   3   17.55    0.48
   1   4   3   18.60    0.47
   1   4   3   18.17    0.48
  -1   4  -3   18.17    0.51
   1   4   3   17.50    0.42
  -1   4  -3   18.77    0.53
   2  -4   3   69.60    1.39
   2  -4   3   70.29    1.40
  -2  -4  -3   67.36    1.34
  -2  -4  -3   71.17    1.37
  -2   4  -3   69.60    1.34
  -2   4  -3   68.72    1.39
   2   4   3   68.33    1.35
   2   4   3   68.47    1.34
   2   4   3   64.94    1.34
   3  -4   3   10.98    0.39
  -3  -4  -3   11.63    0.38
   3  -4   3   11.31    0.43
   3   4   3   11.42    0.40
   3   4   3   11.20    0.40
  -3   4  -3   11.50    0.42
   3   4   3   12.09    0.40
  -3   4  -3   11.70    0.35
   4  -4   3    0.25    0.14
   4  -4   3    0.23    0.09
   4  -4   3    0.38    0.12
  -4  -4  -3    0.47    0.12
  -4   4  -3    0.24    0.07
   4   4   3    0.21    0.11
   4   4   3    0.36    0.11
   4   4   3    0.19    0.10
   5  -4   3    9.63    0.37
   5  -4   3    9.91    0.41
   5   4   3   10.08    0.41
   5   4   3   10.56    0.41
   5   4   3   10.64    0.44
  -5   4  -3    9.86    0.26
   6  -4   3    0.14    0.12
   6  -4   3    0.05    0.09
   6   4   3    0.12    0.11
   6   4   3    0.27    0.12
   6   4   3    0.14    0.13
   7  -4   3    3.10    0.28
   7  -4   3    2.96    0.25
   7   4   3    3.29    0.31
   7   4   3    2.70    0.26
   7   4   3    2.81    0.30
   8  -4   3    0.39    0.15
   8   4   3    0.09    0.15
   8   4   3    0.30    0.21
   9  -4   3    4.57    0.35
   9   4   3    4.85    0.42
   9   4   3    5.15    0.46
  10  -4   3    5.86    0.37
  10   4   3    5.39    0.47
  10   4   3    6.20    0.55
  11  -4   3    1.51    0.22
  11   4   3    1.53    0.35
  11   4   3    2.05    0.33
  11   5  -3    1.14    0.29
  10   5  -3    1.18    0.28
  10   5  -3    1.57    0.28
   9   5  -3    0.13    0.19
   9   5  -3    0.26    0.18
   8  -5  -3    0.60    0.07
   8  -5  -3    0.73    0.08
   8   5  -3    0.64    0.21
   8   5  -3    0.74    0.20
   7  -5  -3    1.27    0.11
   7  -5  -3    1.31    0.10
   7   5  -3    1.10    0.22
   7   5  -3    1.07    0.22
   6  -5  -3    7.92    0.23
   6  -5  -3    7.96    0.25
  -6  -5   3    7.87    0.36
   6   5  -3    7.99    0.41
   6   5  -3    8.01    0.44
   5  -5  -3    0.30    0.07
   5  -5  -3    0.29    0.06
  -5  -5   3    0.29    0.11
  -5  -5   3    0.28    0.10
   5   5  -3    0.26    0.14
   5   5  -3    0.12    0.11
   4  -5  -3    3.93    0.18
  -4  -5   3    4.14    0.25
  -4  -5   3    3.63    0.24
   4  -5  -3    4.04    0.19
   4   5  -3    4.15    0.29
   4   5  -3    4.02    0.31
   3  -5  -3    3.08    0.16
   3  -5  -3    3.02    0.17
  -3  -5   3    2.86    0.22
  -3  -5   3    2.77    0.21
   3   5  -3    2.77    0.23
  -3   5   3    3.24    0.14
  -3   5   3    2.59    0.13
   3   5  -3    2.71    0.25
  -2  -5   3   22.34    0.63
   2  -5  -3   22.57    0.53
   2  -5  -3   22.35    0.54
  -2  -5   3   22.35    0.62
  -2   5   3   21.74    0.53
   2   5  -3   21.65    0.66
  -2   5   3   22.00    0.51
  -2   5   3   22.09    0.48
  -1  -5   3    1.85    0.17
   1  -5  -3    2.27    0.15
   1  -5  -3    1.90    0.15
  -1  -5   3    1.56    0.17
  -1   5   3    1.92    0.14
  -1   5   3    1.80    0.14
  -1   5   3    1.86    0.13
   1   5  -3    1.68    0.19
   0  -5   3   14.19    0.48
   0  -5  -3   14.21    0.41
   0  -5  -3   13.78    0.42
   0   5   3   13.91    0.31
   0   5  -3   14.64    0.49
   0   5   3   14.47    0.39
   0   5   3   14.32    0.41
   0   5   3   13.93    0.42
  -1  -5  -3   11.56    0.37
   1  -5   3   10.91    0.42
  -1  -5  -3   10.77    0.38
   1   5   3   11.58    0.36
   1   5   3   11.02    0.37
  -1   5  -3   11.11    0.41
   1   5   3   11.26    0.38
  -1   5  -3   11.15    0.41
   2  -5   3    9.56    0.39
  -2  -5  -3    9.53    0.37
   2   5   3   10.20    0.36
   2   5   3   10.09    0.37
  -2   5  -3    9.97    0.37
  -2   5  -3   10.55    0.41
   3  -5   3    7.87    0.35
  -3  -5  -3    8.73    0.34
   3  -5   3    8.43    0.38
  -3   5  -3    8.18    0.30
  -3   5  -3    8.65    0.38
   3   5   3    8.22    0.35
   3   5   3    8.54    0.35
   3   5   3    7.94    0.35
   4  -5   3   11.40    0.42
   4   5   3   11.06    0.43
  -4   5  -3   10.63    0.44
  -4   5  -3   11.43    0.33
   4   5   3   11.31    0.45
   4   5   3   11.64    0.43
   5  -5   3    3.70    0.25
   5  -5   3    3.48    0.28
   5   5   3    3.49    0.27
  -5   5  -3    3.50    0.15
   5   5   3    3.62    0.27
   5   5   3    3.58    0.27
   6  -5   3   16.51    0.56
   6  -5   3   15.93    0.52
   6   5   3   17.03    0.62
   6   5   3   15.96    0.58
   6   5   3   15.60    0.56
   7  -5   3    7.17    0.38
   7  -5   3    7.18    0.36
   7   5   3    7.37    0.43
   7   5   3    6.94    0.43
   7   5   3    6.87    0.39
   8  -5   3    0.28    0.15
   8   5   3    0.12    0.19
   8   5   3    0.21    0.17
   9  -5   3    7.00    0.40
   9   5   3    6.43    0.50
   9   5   3    7.27    0.49
  10  -5   3    1.53    0.23
  10   5   3    0.90    0.29
  10   5   3    1.36    0.29
  10   6  -3    0.06    0.20
  10   6  -3    0.24    0.23
   9   6  -3    0.92    0.24
   9   6  -3    0.85    0.25
   8  -6  -3    0.08    0.06
   8  -6  -3    0.08    0.06
   8   6  -3    0.07    0.18
   8   6  -3    0.38    0.19
  -7  -6   3   -0.05    0.07
   7  -6  -3    0.10    0.07
   7  -6  -3    0.00    0.05
   7   6  -3   -0.08    0.14
   7   6  -3    0.09    0.15
   6  -6  -3    0.85    0.09
  -6  -6   3    0.92    0.15
   6  -6  -3    0.81    0.10
   6   6  -3    1.02    0.21
   6   6  -3    0.91    0.20
  -5  -6   3    0.61    0.15
   5  -6  -3    0.53    0.08
   5  -6  -3    0.65    0.10
   5   6  -3    0.65    0.18
   5   6  -3    0.46    0.16
   4  -6  -3    1.97    0.14
  -4  -6   3    1.85    0.19
   4  -6  -3    1.70    0.15
   4   6  -3    1.45    0.20
   4   6  -3    1.83    0.25
   3  -6  -3    5.70    0.24
   3  -6  -3    6.09    0.25
  -3  -6   3    6.26    0.32
  -3  -6   3    5.69    0.33
  -3   6   3    5.76    0.20
  -3   6   3    5.83    0.20
   3   6  -3    5.42    0.36
   3   6  -3    5.47    0.33
  -2  -6   3   19.57    0.62
   2  -6  -3   20.10    0.53
  -2  -6   3   20.17    0.60
   2  -6  -3   19.94    0.51
  -2   6   3   20.08    0.52
   2   6  -3   19.55    0.65
  -2   6   3   19.39    0.47
  -2   6   3   19.57    0.48
  -1  -6   3   54.77    1.24
  -1  -6   3   55.24    1.22
   1  -6  -3   55.10    1.13
   1  -6  -3   54.53    1.11
  -1   6   3   54.92    1.10
   1   6  -3   53.86    1.25
  -1   6   3   55.00    1.14
  -1   6   3   55.18    1.08
   0  -6  -3  123.74    2.25
   0  -6  -3  122.33    2.22
   0  -6   3  124.27    2.35
   0   6   3  117.10    2.20
   0   6   3  123.67    2.04
   0   6   3  121.62    2.19
   0   6   3  122.46    2.25
   0   6  -3  120.30    2.33
  -1  -6  -3  106.76    2.00
  -1  -6  -3  106.36    2.03
   1  -6   3  108.52    2.11
   1   6   3  109.16    2.01
   1   6   3  106.54    1.99
   1   6   3  107.46    2.03
  -1   6  -3  106.72    2.07
  -1   6  -3  108.80    2.07
   2  -6   3  181.82    3.29
  -2  -6  -3  170.52    3.19
  -2   6  -3  183.49    3.26
  -2   6  -3  181.57    3.22
   2   6   3  183.57    3.22
   2   6   3  181.32    3.22
   2   6   3  182.93    3.25
   3  -6   3   67.52    1.46
   3  -6   3   69.26    1.45
  -3   6  -3   69.44    1.46
  -3   6  -3   68.72    1.35
   3   6   3   66.66    1.43
   3   6   3   68.12    1.42
   3   6   3   69.50    1.44
   4  -6   3   16.28    0.54
  -4   6  -3   15.40    0.56
   4   6   3   15.97    0.54
  -4   6  -3   16.10    0.43
   4   6   3   15.84    0.55
   4   6   3   17.05    0.57
   5  -6   3    0.41    0.12
   5   6   3    0.61    0.18
  -5   6  -3    0.46    0.07
   5   6   3    0.50    0.15
   6  -6   3    0.10    0.10
   6  -6   3    0.12    0.13
   6   6   3    0.21    0.14
   6   6   3    0.11    0.14
   6   6   3   -0.01    0.12
   7  -6   3    5.55    0.33
   7  -6   3    5.18    0.36
   7   6   3    5.32    0.37
   7   6   3    5.36    0.40
   7   6   3    5.15    0.42
   8  -6   3    2.68    0.27
   8   6   3    3.20    0.34
   8   6   3    2.78    0.36
   9  -6   3    0.16    0.16
   9   6   3    0.22    0.20
   9   6   3    0.57    0.25
  10  -6   3    2.10    0.25
  10   6   3    1.99    0.36
  10   6   3    1.62    0.31
  10   7  -3    0.01    0.23
  10   7  -3    0.36    0.24
   9   7  -3    1.62    0.31
   9   7  -3    1.61    0.31
   8   7  -3    1.08    0.26
   8   7  -3    0.99    0.26
   7  -7  -3    1.01    0.12
   7  -7  -3    0.99    0.11
   7   7  -3    0.78    0.23
   7   7  -3    0.97    0.23
   6  -7  -3    0.29    0.10
   6  -7  -3    0.40    0.08
   6  -7  -3    0.47    0.10
   6   7  -3    0.07    0.16
   6   7  -3    0.48    0.17
   5  -7  -3    0.44    0.09
   5  -7  -3    0.45    0.09
   5  -7  -3    0.50    0.10
   5   7  -3    0.26    0.16
   5   7  -3    0.27    0.17
  -4  -7   3   -0.03    0.09
   4  -7  -3    0.13    0.08
   4  -7  -3    0.10    0.07
   4  -7  -3    0.17    0.04
   4  -7  -3    0.11    0.06
   4   7  -3    0.21    0.15
   4   7  -3    0.24    0.15
   3  -7  -3    0.07    0.04
   3  -7  -3    0.12    0.08
   3  -7  -3    0.00    0.05
   3  -7  -3    0.06    0.06
  -3  -7   3    0.24    0.12
  -3   7   3    0.12    0.06
   3   7  -3    0.08    0.13
  -3   7   3    0.18    0.06
   3   7  -3   -0.09    0.13
  -3   7   3    0.14    0.06
  -2  -7   3   23.75    0.69
   2  -7  -3   24.39    0.63
   2  -7  -3   23.81    0.61
  -2  -7   3   23.24    0.71
   2  -7  -3   23.74    0.53
  -2   7   3   24.73    0.58
   2   7  -3   23.34    0.76
  -2   7   3   24.22    0.63
  -2   7   3   23.71    0.58
  -1  -7   3   44.63    1.10
   1  -7  -3   44.61    0.98
   1  -7  -3   45.02    1.00
   1  -7  -3   45.20    0.91
  -1   7   3   44.93    0.96
  -1   7   3   45.55    1.01
   1   7  -3   45.15    1.13
  -1   7   3   45.62    0.96
   0  -7  -3   61.04    1.28
   0  -7   3   63.80    1.42
   0  -7   3   64.50    1.40
   0  -7  -3   63.58    1.24
   0  -7  -3   63.63    1.32
   0   7   3   63.63    1.28
   0   7   3   62.15    1.27
   0   7  -3   60.27    1.39
   0   7   3   62.44    1.32
   1  -7   3  156.63    2.92
  -1  -7  -3  150.83    2.79
  -1   7  -3  159.81    2.87
   1   7   3  155.88    2.80
   1   7   3  154.94    2.80
  -1   7  -3  152.22    2.88
   1   7   3  153.36    2.84
  -2  -7  -3   21.73    0.61
   2  -7   3   20.91    0.66
   2   7   3   21.26    0.62
   2   7   3   21.03    0.65
   2   7   3   20.94    0.61
  -2   7  -3   21.12    0.63
   3  -7   3   12.76    0.50
   3   7   3   12.95    0.50
  -3   7  -3   14.41    0.52
   3   7   3   13.20    0.49
   3   7   3   12.26    0.48
  -3   7  -3   13.76    0.45
   4  -7   3   22.23    0.68
   4   7   3   22.71    0.68
  -4   7  -3   23.13    0.71
   4   7   3   22.23    0.70
  -4   7  -3   21.79    0.55
   4   7   3   21.90    0.70
   5  -7   3    0.12    0.12
   5   7   3    0.19    0.13
  -5   7  -3    0.14    0.06
   5   7   3    0.10    0.13
   5   7   3    0.81    0.19
   6  -7   3    4.39    0.32
   6   7   3    5.00    0.35
   6   7   3    4.78    0.38
   6   7   3    4.96    0.38
   7  -7   3    0.11    0.14
   7  -7   3    0.18    0.15
   7   7   3    0.09    0.17
   7   7   3    0.02    0.15
   7   7   3   -0.05    0.16
   8  -7   3    0.20    0.17
   8   7   3    0.07    0.22
   8   7   3    0.30    0.21
   9  -7   3    0.39    0.18
   9   7   3    0.21    0.21
   9   7   3    0.59    0.26
  10  -7   3   -0.09    0.16
  10   7   3    0.01    0.22
  10   7   3   -0.06    0.26
  10   8  -3   -0.16    0.21
  10   8  -3    0.03    0.23
   9   8  -3    2.77    0.39
   9   8  -3    3.36    0.42
   8   8  -3    0.26    0.22
   8   8  -3    0.77    0.25
   7  -8  -3    1.01    0.12
  -7  -8   3    0.82    0.17
   7   8  -3    0.78    0.25
   7   8  -3    1.00    0.25
   6  -8  -3    0.10    0.07
   6  -8  -3    0.10    0.09
   6   8  -3    0.01    0.16
   6   8  -3   -0.09    0.16
   5  -8  -3    2.30    0.18
   5  -8  -3    2.36    0.10
   5  -8  -3    2.32    0.17
   5  -8  -3    2.51    0.20
   5   8  -3    2.50    0.32
   5   8  -3    2.30    0.28
   4  -8  -3   14.22    0.44
   4  -8  -3   14.31    0.45
   4  -8  -3   13.33    0.33
   4  -8  -3   13.83    0.36
  -4   8   3   13.65    0.31
  -4   8   3   13.46    0.29
   4   8  -3   14.70    0.61
   4   8  -3   14.48    0.64
   3  -8  -3    6.50    0.30
   3  -8  -3    7.32    0.33
   3  -8  -3    6.71    0.24
  -3  -8   3    7.38    0.45
  -3   8   3    7.38    0.29
   3   8  -3    6.95    0.44
  -3   8   3    6.75    0.25
  -3   8   3    7.14    0.30
   3   8  -3    6.74    0.42
  -2  -8   3   18.90    0.62
   2  -8  -3   18.80    0.56
   2  -8  -3   18.81    0.47
   2  -8  -3   18.62    0.54
   2   8  -3   18.57    0.69
  -2   8   3   18.27    0.52
  -2   8   3   19.25    0.57
  -2   8   3   18.28    0.50
   1  -8  -3   45.30    0.94
  -1  -8   3   44.88    1.13
   1  -8  -3   44.49    1.01
  -1  -8   3   45.85    1.12
  -1   8   3   45.43    1.05
   1   8  -3   46.34    1.17
  -1   8   3   44.87    1.07
  -1   8   3   45.48    1.00
   0  -8  -3   19.45    0.57
   0  -8  -3   20.47    0.54
   0  -8   3   18.27    0.65
   0  -8   3   20.08    0.65
   0   8   3   19.41    0.57
   0   8   3   19.18    0.61
   0   8  -3   20.05    0.68
   1  -8   3  117.02    2.30
  -1  -8  -3  114.34    2.14
  -1  -8  -3  112.83    2.18
   1  -8   3  113.71    2.30
   1   8   3  115.18    2.20
   1   8   3  115.52    2.20
  -1   8  -3  114.07    2.28
  -1   8  -3  117.49    2.25
   1   8   3  116.81    2.26
   2  -8   3   12.68    0.52
   2   8   3   11.87    0.49
  -2   8  -3   12.50    0.49
  -2   8  -3   11.97    0.49
   2   8   3   11.83    0.46
   2   8   3   12.04    0.47
   3  -8   3  113.11    2.30
  -3   8  -3  116.31    2.20
   3   8   3  118.22    2.28
   3   8   3  114.60    2.28
  -3   8  -3  115.04    2.27
   3   8   3  118.55    2.32
   4  -8   3    5.64    0.36
  -4   8  -3    5.68    0.27
   4   8   3    6.11    0.37
  -4   8  -3    5.76    0.36
   4   8   3    5.73    0.38
   4   8   3    6.26    0.39
   5  -8   3   30.90    0.89
   5   8   3   33.93    0.97
   5   8   3   32.79    1.04
  -5   8  -3   30.43    0.67
   5   8   3   32.92    0.96
   6  -8   3    0.72    0.18
   6   8   3    0.58    0.20
   6   8   3    0.88    0.23
   7  -8   3   16.36    0.65
   7   8   3   15.80    0.70
   7   8   3   16.05    0.70
   8  -8   3   -0.08    0.15
   8   8   3    0.05    0.19
   8   8   3    0.05    0.20
   9  -8   3   -0.08    0.16
   9   8   3    0.55    0.26
   9   8   3    0.01    0.21
  10  -8   3    0.38    0.20
  10   8   3   -0.22    0.26
  10   8   3    0.74    0.30
  10   9  -3    0.21    0.26
  10   9  -3    0.95    0.33
   9   9  -3    0.54    0.27
   9   9  -3    0.79    0.29
   8   9  -3    0.27    0.23
   8   9  -3    0.89    0.28
   7   9  -3   -0.16    0.18
   7   9  -3    0.00    0.19
   6  -9  -3    1.25    0.15
   6  -9  -3    1.56    0.18
   6   9  -3    1.22    0.27
   6   9  -3    1.33    0.27
   5  -9  -3    0.35    0.10
   5  -9  -3    0.35    0.10
   5  -9  -3    0.33    0.07
   5   9  -3    0.46    0.21
   5   9  -3    0.57    0.21
   4  -9  -3   16.04    0.40
   4  -9  -3   15.60    0.40
   4  -9  -3   16.08    0.50
  -4   9   3   15.32    0.37
   4   9  -3   16.13    0.71
   4   9  -3   17.10    0.69
  -4   9   3   16.64    0.41
   3  -9  -3   13.05    0.38
   3  -9  -3   13.16    0.46
  -3   9   3   13.73    0.46
   3   9  -3   13.22    0.60
   3   9  -3   14.05    0.64
  -3   9   3   14.10    0.45
   2  -9  -3    3.58    0.24
   2  -9  -3    3.37    0.20
   2   9  -3    3.31    0.34
  -2   9   3    3.59    0.24
  -2   9   3    3.21    0.25
   1  -9  -3    4.80    0.24
   1  -9  -3    4.02    0.26
  -1   9   3    4.23    0.26
   1   9  -3    4.24    0.35
  -1   9   3    4.23    0.28
   0  -9   3    0.76    0.20
   0  -9   3    0.91    0.18
   0  -9  -3    0.85    0.15
   0  -9  -3    1.02    0.14
   0   9   3    0.63    0.14
   0   9   3    0.81    0.15
   0   9  -3    0.86    0.19
   1  -9   3   -0.18    0.11
  -1  -9  -3   -0.01    0.08
  -1  -9  -3   -0.08    0.07
   1  -9   3    0.06    0.13
   1   9   3   -0.02    0.10
  -1   9  -3   -0.04    0.11
   1   9   3    0.00    0.10
   2  -9   3    0.07    0.13
   2   9   3    0.19    0.14
  -2   9  -3    0.11    0.16
   2   9   3    0.09    0.12
  -2   9  -3    0.15    0.12
   3  -9   3   10.33    0.49
   3   9   3    9.80    0.49
   3   9   3    9.63    0.46
  -3   9  -3    9.70    0.42
  -3   9  -3    9.54    0.45
   4  -9   3    2.29    0.27
   4   9   3    2.03    0.26
  -4   9  -3    2.05    0.25
  -4   9  -3    2.43    0.22
   4   9   3    2.20    0.27
   5  -9   3    1.55    0.24
   5   9   3    1.64    0.27
   5   9   3    1.46    0.27
  -5   9  -3    1.10    0.12
   6  -9   3    2.59    0.29
   6   9   3    2.17    0.32
   6   9   3    1.94    0.29
   7   9   3    5.00    0.45
   7   9   3    5.11    0.47
   8  -9   3    4.04    0.40
   8   9   3    3.66    0.43
   8   9   3    4.04    0.48
   9  -9   3    3.47    0.35
   9   9   3    3.26    0.45
   9   9   3    3.23    0.43
  10  -9   3    2.41    0.31
  10   9   3    2.52    0.41
  10   9   3    3.06    0.46
  10  10  -3    0.61    0.30
  10  10  -3    0.06    0.28
   9  10  -3    0.43    0.28
   9  10  -3    0.80    0.30
   8  10  -3   -0.02    0.21
   8  10  -3   -0.23    0.20
   7  10  -3    0.02    0.21
   7  10  -3    0.08    0.21
   6 -10  -3    1.14    0.17
   6 -10  -3    1.53    0.10
   6  10  -3    1.54    0.33
   6  10  -3    1.17    0.27
   5 -10  -3   -0.14    0.06
   5 -10  -3    0.01    0.08
   5 -10  -3   -0.04    0.07
   5  10  -3    0.09    0.19
   5  10  -3   -0.21    0.16
   4 -10  -3    0.62    0.13
   4 -10  -3    0.89    0.11
   4  10  -3    0.79    0.25
  -4  10   3    0.77    0.11
   4  10  -3    0.40    0.19
   3 -10  -3    0.00    0.07
   3 -10  -3   -0.03    0.08
  -3  10   3    0.13    0.09
   3  10  -3   -0.26    0.12
   3  10  -3   -0.01    0.16
  -3  10   3   -0.03    0.08
   2 -10  -3    0.30    0.11
   2 -10  -3    0.46    0.11
  -2  10   3    0.28    0.11
   2  10  -3    0.25    0.18
  -2  10   3    0.31    0.11
   1 -10  -3    1.14    0.16
   1 -10  -3    1.58    0.17
  -1  10   3    1.68    0.22
   1  10  -3    1.61    0.25
  -1  10   3    1.47    0.19
   0 -10  -3    0.12    0.10
   0 -10  -3    0.07    0.09
   0  10  -3    0.19    0.16
   0  10   3    0.02    0.11
   0  10   3    0.30    0.12
   1 -10   3    0.18    0.15
  -1  10  -3   -0.01    0.13
   1  10   3    0.04    0.11
   1  10   3    0.21    0.14
   2 -10   3    0.87    0.20
  -2  10  -3    0.99    0.21
   2  10   3    0.88    0.21
  -2  10  -3    1.01    0.20
   2  10   3    0.90    0.20
   3 -10   3    0.57    0.18
   3  10   3    1.01    0.21
  -3  10  -3    0.51    0.18
   3  10   3    0.60    0.21
  -3  10  -3    0.70    0.16
   4 -10   3    7.59    0.46
  -4  10  -3    7.03    0.42
  -4  10  -3    7.81    0.36
   4  10   3    7.34    0.48
   4  10   3    7.44    0.49
   5 -10   3    0.21    0.17
   5  10   3    0.29    0.22
  -5  10  -3   -0.03    0.16
  -5  10  -3   -0.11    0.03
   5  10   3   -0.02    0.19
   6  10   3    0.00    0.20
   6  10   3    0.15    0.21
   7  10   3    2.97    0.39
   7  10   3    3.07    0.44
   8 -10   3    4.70    0.45
   8  10   3    6.45    0.59
   8  10   3    5.05    0.54
   9 -10   3    0.53    0.23
   9  10   3    0.23    0.28
   9  10   3    0.56    0.32
   9  11  -3    3.00    0.45
   9  11  -3    2.40    0.44
   8  11  -3    0.24    0.25
   8  11  -3    0.41    0.28
   7  11  -3   11.42    0.70
   7  11  -3   11.15    0.74
   6  11  -3    0.82    0.27
   6  11  -3    0.75    0.26
   5 -11  -3    0.20    0.11
   5 -11  -3    0.01    0.07
   5  11  -3    0.24    0.22
   5  11  -3    0.13    0.19
   4 -11  -3    2.39    0.19
   4 -11  -3    2.15    0.22
   4  11  -3    2.57    0.36
   4  11  -3    2.88    0.37
  -4  11   3    2.34    0.19
   3 -11  -3   22.07    0.60
   3 -11  -3   24.14    0.71
   3  11  -3   24.75    0.93
   3  11  -3   23.91    0.88
  -3  11   3   22.64    0.70
   2 -11  -3   -0.06    0.09
   2 -11  -3   -0.03    0.09
   2  11  -3   -0.02    0.16
  -2  11   3    0.00    0.10
  -2  11   3    0.84    0.17
   1 -11  -3   16.46    0.58
   1 -11  -3   16.06    0.51
  -1  11   3   15.67    0.58
   1  11  -3   15.69    0.70
  -1  11   3   16.05    0.62
   0  11   3    9.19    0.45
   0  11   3    8.70    0.47
   0  11  -3    9.89    0.54
   1  11   3   16.20    0.62
   1  11   3   16.72    0.67
  -1  11  -3   16.61    0.67
  -1  11  -3   16.57    0.63
   2 -11   3   -0.22    0.15
  -2  11  -3    0.07    0.16
  -2  11  -3   -0.15    0.13
   2  11   3    0.15    0.16
   2  11   3    0.05    0.16
   3 -11   3    0.56    0.21
   3  11   3    0.75    0.24
  -3  11  -3    0.61    0.19
  -3  11  -3    0.55    0.17
   3  11   3    0.89    0.24
   4 -11   3   16.57    0.70
  -4  11  -3   16.09    0.64
  -4  11  -3   16.09    0.56
   4  11   3   14.78    0.68
   4  11   3   16.60    0.73
   5 -11   3   19.91    0.79
   5  11   3   21.29    0.86
   5  11   3   18.70    0.79
  -5  11  -3   20.29    0.73
   6  11   3    2.24    0.36
   6  11   3    2.58    0.39
   7  11   3   14.06    0.79
   7  11   3   13.37    0.73
   8  11   3    6.26    0.61
   8  11   3    4.86    0.54
   9 -11   3    6.01    0.51
   9  11   3    6.69    0.68
   9  11   3    5.47    0.59
   9  12  -3    0.19    0.30
   9  12  -3    0.20    0.29
   8  12  -3    2.33    0.45
   8  12  -3    3.62    0.49
   7  12  -3    4.15    0.51
   7  12  -3    4.31    0.51
   6  12  -3    0.26    0.25
   6  12  -3   -0.21    0.22
   5  12  -3    1.54    0.35
   5  12  -3    1.54    0.31
   4 -12  -3   10.86    0.39
   4 -12  -3   10.74    0.47
   4  12  -3   10.85    0.69
   4  12  -3   10.93    0.63
   3 -12  -3    3.47    0.25
   3 -12  -3    3.81    0.30
  -3  12   3    3.80    0.30
   3  12  -3    3.31    0.40
   3  12  -3    3.34    0.39
   2 -12  -3    2.46    0.23
   2 -12  -3    2.50    0.27
   2  12  -3    2.83    0.39
  -2  12   3    2.70    0.30
  -2  12   3    2.47    0.26
  -1  12   3    0.49    0.17
  -1  12   3    0.55    0.17
   1  12  -3    0.66    0.23
   0  12   3    2.24    0.27
   0  12   3    3.14    0.34
   0  12  -3    2.43    0.32
   1  12   3   14.26    0.62
   1  12   3   16.03    0.68
  -1  12  -3   14.17    0.66
  -1  12  -3   14.46    0.61
  -2  12  -3    2.44    0.31
   2  12   3    2.11    0.31
   2  12   3    3.02    0.36
  -2  12  -3    2.57    0.30
   3 -12   3    2.13    0.34
   3  12   3    2.58    0.34
  -3  12  -3    2.47    0.31
   3  12   3    2.59    0.34
  -3  12  -3    2.45    0.30
   4 -12   3    3.27    0.39
   4  12   3    2.80    0.38
   4  12   3    2.51    0.36
  -4  12  -3    2.66    0.27
  -4  12  -3    2.26    0.31
   5  12   3    1.66    0.33
  -5  12  -3    1.95    0.21
   5  12   3    2.47    0.39
  -5  12  -3    2.24    0.30
   6  12   3    6.69    0.59
   6  12   3    7.64    0.60
   7  12   3    0.96    0.33
   7  12   3    1.53    0.35
   8  12   3    4.79    0.57
   8  12   3    4.58    0.54
   9 -12   3    0.55    0.26
   9  12   3    0.38    0.32
   9  12   3    0.19    0.29
   8  13  -3    1.54    0.39
   8  13  -3    1.29    0.39
   7  13  -3    0.12    0.29
   7  13  -3   -0.12    0.25
   6  13  -3    5.39    0.60
   6  13  -3    5.83    0.59
   5  13  -3    4.11    0.47
   5  13  -3    6.07    0.59
   4 -13  -3    7.45    0.34
  -4  13   3    5.19    0.32
   4  13  -3    8.29    0.58
   4  13  -3    7.16    0.61
   3 -13  -3    0.05    0.11
   3 -13  -3   -0.06    0.11
  -3  13   3    0.07    0.14
   3  13  -3   -0.30    0.20
   2 -13  -3    0.57    0.19
   2  13  -3    0.24    0.25
  -2  13   3    0.66    0.19
  -2  13   3    0.87    0.20
  -1  13   3    3.33    0.34
  -1  13   3    2.89    0.34
   1  13  -3    2.99    0.40
  -1  13   3    2.96    0.12
   0  13   3    4.78    0.39
   0  13   3    4.94    0.42
   0  13  -3    4.08    0.42
  -1  13  -3    5.93    0.44
   1  13   3    5.12    0.43
   1  13   3    6.05    0.47
  -1  13  -3    5.68    0.48
  -2  13  -3    0.18    0.20
   2  13   3   -0.40    0.15
   2  13   3    0.53    0.22
  -2  13  -3    0.05    0.19
  -3  13  -3    5.17    0.41
   3  13   3    5.02    0.45
   3  13   3    6.29    0.52
  -3  13  -3    4.91    0.42
   4 -13   3   11.58    0.82
  -4  13  -3    9.98    0.48
   4  13   3   10.70    0.66
   4  13   3   10.07    0.61
  -4  13  -3    9.84    0.53
  -5  13  -3    0.65    0.21
   5  13   3    0.54    0.28
   5  13   3    0.25    0.26
   6  13   3    1.10    0.32
   6  13   3    0.71    0.30
   7  13   3    0.70    0.32
   7  13   3    0.56    0.31
   8  13   3    8.89    0.77
   8  13   3    6.59    0.68
   8  14  -3    2.24    0.45
   8  14  -3    1.93    0.44
   7  14  -3    0.18    0.28
   7  14  -3    0.53    0.33
   6  14  -3    2.45    0.43
   6  14  -3    2.19    0.45
   5  14  -3    9.48    0.67
   5  14  -3   11.69    0.78
   4  14  -3    4.43    0.54
   4  14  -3    3.58    0.45
   3 -14  -3    5.52    0.48
  -3  14   3    6.29    0.42
   3  14  -3    6.48    0.60
  -2  14   3    8.34    0.50
  -2  14   3    8.84    0.50
   2  14  -3    7.94    0.62
  -1  14   3    1.52    0.27
   1  14  -3    0.92    0.29
  -1  14   3    1.24    0.10
  -1  14   3    1.79    0.30
   0  14   3    1.65    0.30
   0  14  -3    0.96    0.29
   0  14   3    1.24    0.26
   1  14   3    9.06    0.56
  -1  14  -3   10.98    0.64
  -1  14  -3   11.07    0.57
   1  14   3   10.89    0.64
  -2  14  -3    1.05    0.25
  -2  14  -3    0.80    0.25
   2  14   3    1.30    0.30
   2  14   3    0.84    0.27
   3  14   3   18.53    0.86
  -3  14  -3   18.28    0.73
  -3  14  -3   18.26    0.72
   3  14   3   17.66    0.78
   4  14   3    2.62    0.40
   4  14   3    2.44    0.41
  -4  14  -3    2.76    0.34
  -4  14  -3    1.95    0.27
   5  14   3    4.90    0.52
  -5  14  -3    5.69    0.43
   5  14   3    5.73    0.57
   6  14   3    0.38    0.29
   6  14   3    0.66    0.31
   7  14   3    4.59    0.59
   7  14   3    3.34    0.50
   8  14   3    0.83    0.36
   8  14   3    0.45    0.35
   7  15  -3    0.20    0.34
   7  15  -3    0.40    0.33
   6  15  -3   -0.39    0.27
   6  15  -3    0.24    0.27
   5  15  -3    0.10    0.28
   5  15  -3   -0.02    0.27
   4  15  -3   -0.01    0.26
   4  15  -3    0.34    0.29
   3  15  -3    0.06    0.27
  -3  15   3    0.26    0.18
   2  15  -3   -0.38    0.21
  -2  15   3    0.18    0.19
  -2  15   3   -0.15    0.15
  -1  15   3    0.17    0.18
  -1  15   3   -0.06    0.19
  -1  15   3   -0.02    0.06
   1  15  -3   -0.14    0.21
   0  15   3    0.98    0.25
   0  15   3    0.97    0.27
   0  15  -3    1.38    0.30
  -1  15  -3    1.86    0.30
   1  15   3    1.98    0.36
   1  15   3    1.72    0.31
  -1  15  -3    2.02    0.34
   2  15   3    0.47    0.26
  -2  15  -3    0.55    0.24
   2  15   3    0.46    0.22
  -2  15  -3    0.71    0.24
  -3  15  -3    0.59    0.23
   3  15   3    0.09    0.22
   3  15   3    0.65    0.28
  -3  15  -3    0.18    0.19
   4  15   3    0.94    0.29
  -4  15  -3    1.33    0.27
   4  15   3    0.73    0.29
  -5  15  -3    2.65    0.33
   5  15   3    2.47    0.45
   5  15   3    2.72    0.42
   6  15   3    2.12    0.43
   6  15   3    2.32    0.44
   7  15   3    1.62    0.43
   7  15   3    0.90    0.36
   7  16  -3    0.34    0.34
   7  16  -3   -0.44    0.28
   6  16  -3    0.20    0.32
   6  16  -3   -0.24    0.30
   5  16  -3   -0.15    0.29
   5  16  -3   -0.41    0.26
   4  16  -3   -0.12    0.26
   3  16  -3    3.63    0.52
  -2  16   3    0.34    0.20
   2  16  -3    0.45    0.28
  -2  16   3    0.95    0.25
  -1  16   3    0.09    0.20
  -1  16   3   -0.09    0.18
  -1  16   3    0.04    0.09
   1  16  -3    0.30    0.26
   0  16   3    0.68    0.27
   0  16   3    1.21    0.29
   0  16  -3    0.75    0.28
   1  16   3    1.70    0.34
  -1  16  -3    1.76    0.33
   1  16   3    1.84    0.38
  -1  16  -3    1.51    0.29
  -2  16  -3    1.19    0.29
  -2  16  -3    0.78    0.25
   2  16   3    0.45    0.27
   2  16   3    1.12    0.29
   3  16   3   -0.14    0.23
  -3  16  -3    0.21    0.21
   3  16   3    0.12    0.26
  -3  16  -3    0.23    0.21
   4  16   3   -0.28    0.22
   4  16   3   -0.04    0.20
  -4  16  -3    0.27    0.21
   5  16   3    0.67    0.30
  -5  16  -3    1.24    0.27
   5  16   3    0.23    0.33
   6  16   3    2.74    0.49
   6  16   3    2.23    0.45
   7  16   3   -0.14    0.32
   7  16   3    0.83    0.39
   6  17  -3    3.03    0.55
   6  17  -3    3.05    0.54
   5  17  -3   -0.30    0.27
   4  17  -3   -0.05    0.28
   3  17  -3    0.03    0.29
  -2  17   3   13.94    0.73
   2  17  -3   14.92    0.88
  -1  17   3    5.28    0.55
   1  17  -3    3.75    0.49
  -1  17   3    4.55    0.48
   0  17   3    5.44    0.57
   0  17   3    4.95    0.52
   0  17  -3    3.74    0.47
   1  17   3    1.75    0.39
  -1  17  -3    1.49    0.31
   1  17   3    1.02    0.31
  -1  17  -3    1.72    0.36
   2  17   3    0.13    0.23
   2  17   3    0.08    0.24
  -2  17  -3    0.23    0.23
  -2  17  -3    0.47    0.24
   3  17   3    1.01    0.33
   3  17   3    0.99    0.33
  -3  17  -3    1.08    0.45
  -3  17  -3    1.49    0.31
   4  17   3    0.22    0.28
   4  17   3   -0.04    0.23
  -4  17  -3    0.04    0.21
   5  17   3    0.45    0.33
   5  17   3    0.29    0.32
  -5  17  -3    0.08    0.20
   6  17   3    4.75    0.61
   6  17   3    4.58    0.61
   5  18  -3   -0.28    0.28
   4  18  -3    1.33    0.42
   3  18  -3    0.19    0.32
   2  18  -3    0.35    0.29
  -1  18   3    0.15    0.23
   1  18  -3   -0.05    0.26
  -1  18   3    0.05    0.22
   0  18  -3    0.20    0.26
   0  18   3   -0.21    0.21
   0  18   3    0.20    0.24
  -1  18  -3   -0.21    0.21
   1  18   3   -0.03    0.23
   1  18   3   -0.20    0.20
  -1  18  -3   -0.25    0.21
   2  18   3    0.46    0.29
   2  18   3    0.80    0.32
  -2  18  -3    0.87    0.28
  -2  18  -3    0.86    0.30
  -3  18  -3    0.96    0.29
   3  18   3    0.60    0.30
   3  18   3    1.17    0.37
  -4  18  -3   -0.28    0.19
   4  18   3   -0.05    0.27
   4  18   3    0.40    0.31
  -5  18  -3    0.39    0.22
   5  18   3    0.20    0.29
   5  18   3    0.53    0.36
   4  19  -3    0.25    0.33
   3  19  -3    0.06    0.31
   2  19  -3    0.31    0.32
  -1  19   3    1.24    0.32
  -1  19   3    0.61    0.27
   1  19  -3    0.85    0.36
   0  19  -3    0.76    0.29
   0  19   3    0.70    0.32
   0  19  -3    0.69    0.31
   0  19   3    0.50    0.28
   1  19   3    3.01    0.48
   1  19   3    2.09    0.42
  -1  19  -3    1.78    0.35
  -1  19  -3    1.30    0.35
   2  19   3    7.66    0.72
  -2  19  -3    6.15    0.51
   2  19   3    6.39    0.66
  -3  19  -3    0.67    0.27
   3  19   3    0.74    0.36
   3  19   3    1.02    0.40
  -4  19  -3    3.54    0.42
   4  19   3    2.76    0.50
   4  19   3    4.61    0.65
   3  20  -3    0.33    0.33
   2  20  -3    3.59    0.56
   1  20  -3    1.15    0.41
   0  20  -3    4.60    0.52
   0  20   3    5.07    0.58
   0  20  -3    5.46    0.64
   0  20   3    5.73    0.61
  -1  20  -3    0.07    0.24
   1  20   3    0.29    0.31
   1  20   3    0.03    0.29
  -1  20  -3    0.11    0.28
  -2  20  -3    1.59    0.37
   2  20   3    2.05    0.46
   2  20   3    2.33    0.48
   3  20   3    2.15    0.47
  -3  20  -3    1.48    0.34
   3  20   3    1.68    0.44
  11   0  -4    0.06    0.16
  10   0  -4    0.68    0.18
   9   0  -4   -0.06    0.13
   8   0  -4    9.91    0.42
   7   0  -4   -0.19    0.11
   6   0  -4   34.43    0.83
  -5   0   4   -0.03    0.05
   5   0  -4   -0.04    0.07
   5   0  -4    0.07    0.10
  -4   0   4   15.61    0.34
   4   0  -4   15.49    0.46
  -4   0   4   15.51    0.37
  -4   0   4   15.12    0.37
   4   0  -4   15.72    0.48
  -3   0   4    0.06    0.04
   3   0  -4    0.06    0.08
  -3   0   4   -0.02    0.05
   3   0  -4   -0.08    0.05
  -3   0   4   -0.03    0.06
   2   0  -4   88.82    1.66
  -2   0   4   88.76    1.67
   2   0  -4   86.62    1.66
  -2   0   4   88.02    1.60
   1   0  -4    0.03    0.06
  -1   0   4    0.02    0.06
   1   0  -4   -0.02    0.06
  -1   0   4    0.02    0.05
   0   0   4    0.34    0.08
   0   0   4   -0.01    0.05
   0   0  -4    0.03    0.06
   0   0  -4   -0.01    0.07
   0   0  -4    0.07    0.06
   1   0   4    0.05    0.07
  -1   0  -4   -0.09    0.05
   1   0   4    0.05    0.06
  -1   0  -4    0.11    0.09
   1   0   4    0.01    0.06
  -1   0  -4   -0.05    0.06
   2   0   4   71.47    1.39
   2   0   4   71.68    1.43
  -2   0  -4   72.46    1.38
  -2   0  -4   71.90    1.42
  -2   0  -4   70.64    1.42
   2   0   4   67.78    1.39
  -3   0  -4   -0.05    0.06
   3   0   4   -0.02    0.10
   3   0   4   -0.03    0.06
   3   0   4    0.00    0.08
  -3   0  -4    0.01    0.08
   4   0   4    1.67    0.17
  -4   0  -4    2.14    0.17
   4   0   4    2.18    0.19
  -4   0  -4    2.18    0.20
   5   0   4    0.00    0.08
  -5   0  -4    0.01    0.07
   5   0   4   -0.09    0.09
   6   0   4   11.45    0.45
   6   0   4   11.39    0.43
   7   0   4   -0.04    0.12
   7   0   4   -0.04    0.10
   8   0   4    0.02    0.13
   9   0   4   -0.18    0.17
   9   0   4   -0.07    0.13
  10   0   4   -0.13    0.20
  10   0   4    0.20    0.16
  11   0   4   -0.01    0.17
  11   0   4   -0.10    0.22
  11   1  -4   -0.13    0.16
  10  -1  -4    0.18    0.13
  10   1  -4    0.28    0.17
   9  -1  -4    0.05    0.12
   9   1  -4   -0.08    0.14
   8  -1  -4    0.50    0.15
   8   1  -4    0.61    0.17
   7  -1  -4    9.70    0.38
   7   1  -4    8.71    0.42
   6  -1  -4    1.91    0.18
  -6  -1   4    1.72    0.15
   6  -1  -4    1.94    0.19
   6   1  -4    2.26    0.23
  -5  -1   4   23.06    0.52
   5  -1  -4   21.87    0.56
   5  -1  -4   21.96    0.58
   5   1  -4   22.63    0.63
   4  -1  -4  102.56    1.88
  -4  -1   4  102.34    1.82
  -4  -1   4  101.95    1.83
   4  -1  -4  100.50    1.86
   4   1  -4  101.17    1.94
  -4   1   4  102.55    1.72
  -4   1   4  102.43    1.71
  -4   1   4  101.74    1.69
  -3  -1   4    5.64    0.23
   3  -1  -4    5.71    0.24
  -3  -1   4    5.65    0.25
  -3  -1   4    5.61    0.22
   3  -1  -4    5.40    0.25
  -3   1   4    5.67    0.23
  -3   1   4    5.36    0.19
  -3   1   4    5.47    0.19
   3   1  -4    5.24    0.27
   3   1  -4    5.53    0.28
  -2  -1   4  153.70    2.68
  -2  -1   4  155.82    2.75
   2  -1  -4  150.06    2.69
   2  -1  -4  154.20    2.71
   2   1  -4  150.21    2.75
  -2   1   4  155.76    2.65
  -2   1   4  156.18    2.71
   2   1  -4  152.78    2.75
   1  -1  -4   50.08    1.01
  -1  -1   4   48.88    1.01
   1  -1  -4   49.02    1.01
  -1  -1   4   46.89    1.04
   1   1  -4   48.89    1.05
   1   1  -4   49.60    1.05
  -1   1   4   50.80    0.99
  -1   1   4   49.20    1.02
   0  -1  -4    8.91    0.30
   0  -1  -4    8.48    0.31
   0  -1  -4    9.01    0.32
   0  -1   4    8.44    0.33
   0  -1   4    8.90    0.32
   0   1   4    8.39    0.31
   0   1  -4    8.89    0.33
   0   1  -4    8.63    0.33
   0   1   4    8.73    0.30
   1  -1   4   15.23    0.46
  -1  -1  -4   15.27    0.45
  -1  -1  -4   14.53    0.43
   1  -1   4   15.40    0.46
  -1  -1  -4   15.71    0.44
  -1   1  -4   15.40    0.46
  -1   1  -4   15.76    0.48
   1   1   4   15.75    0.45
   1   1   4   15.41    0.44
  -1   1  -4   15.88    0.45
   1   1   4   14.76    0.43
  -2  -1  -4   14.11    0.44
  -2  -1  -4   15.01    0.45
   2  -1   4   15.01    0.47
   2  -1   4   14.18    0.44
   2  -1   4   13.52    0.44
  -2  -1  -4   14.36    0.43
   2   1   4   14.32    0.45
   2   1   4   14.11    0.43
   2   1   4   14.11    0.44
  -2   1  -4   14.30    0.43
  -2   1  -4   14.08    0.46
  -2   1  -4   14.52    0.46
   3  -1   4   52.00    1.11
   3  -1   4   50.33    1.09
  -3  -1  -4   52.30    1.08
   3  -1   4   53.05    1.17
  -3  -1  -4   50.61    1.11
  -3   1  -4   51.35    1.13
   3   1   4   53.12    1.15
  -3   1  -4   51.82    1.06
   3   1   4   51.53    1.10
   3   1   4   52.14    1.10
  -3   1  -4   51.83    1.14
  -4  -1  -4    5.61    0.33
   4  -1   4    5.61    0.30
   4  -1   4    5.81    0.28
  -4  -1  -4    5.37    0.26
   4   1   4    5.53    0.28
   4   1   4    5.75    0.30
  -4   1  -4    5.27    0.25
   5  -1   4    3.46    0.24
   5  -1   4    3.89    0.27
  -5   1  -4    3.49    0.20
   5   1   4    3.78    0.26
   5   1   4    3.47    0.24
   6  -1   4    0.17    0.12
   6   1   4    0.21    0.12
   7  -1   4    0.43    0.14
   7  -1   4    0.06    0.14
   7   1   4    0.05    0.11
   7   1   4    0.23    0.13
   8  -1   4    0.60    0.17
   8   1   4    0.73    0.18
   9  -1   4   -0.22    0.12
   9   1   4    0.05    0.18
   9   1   4    0.18    0.15
  10  -1   4    0.02    0.15
  10  -1   4    0.06    0.20
  10   1   4    0.16    0.23
  10   1   4    0.05    0.17
  11  -1   4    0.84    0.27
  11  -1   4    0.73    0.22
  11   1   4    0.43    0.28
  11   1   4    0.86    0.23
  11   2  -4    1.62    0.27
  10  -2  -4    0.00    0.11
  10   2  -4    0.30    0.18
   9  -2  -4    2.23    0.22
   9   2  -4    2.56    0.29
   8  -2  -4    2.14    0.21
   8   2  -4    2.07    0.25
   7  -2  -4    0.29    0.11
   7  -2  -4    0.19    0.10
   7   2  -4    0.20    0.14
  -6  -2   4   22.21    0.54
   6  -2  -4   21.87    0.56
   6  -2  -4   21.87    0.55
   6   2  -4   21.45    0.66
   5  -2  -4    2.11    0.15
  -5  -2   4    2.67    0.12
  -5  -2   4    2.66    0.12
  -5  -2   4    2.59    0.17
   5  -2  -4    2.44    0.19
   5   2  -4    2.65    0.25
  -4  -2   4   21.02    0.52
  -4  -2   4   20.60    0.53
   4  -2  -4   20.20    0.52
   4  -2  -4   19.98    0.50
  -4  -2   4   20.25    0.49
   4   2  -4   19.90    0.61
  -3  -2   4    1.13    0.12
   3  -2  -4    1.50    0.15
   3  -2  -4    1.38    0.13
  -3  -2   4    1.41    0.14
  -3  -2   4    1.66    0.17
  -3   2   4    1.50    0.13
  -3   2   4    1.02    0.09
   3   2  -4    1.15    0.16
   2  -2  -4   -0.15    0.06
   2  -2  -4   -0.05    0.05
  -2  -2   4    0.30    0.08
  -2  -2   4   -0.08    0.06
   2   2  -4   -0.01    0.08
  -2   2   4   -0.12    0.04
  -2   2   4   -0.08    0.06
  -1  -2   4    6.32    0.28
   1  -2  -4    6.47    0.26
  -1  -2   4    6.76    0.30
   1  -2  -4    7.10    0.27
   1   2  -4    6.42    0.30
  -1   2   4    6.66    0.26
   1   2  -4    6.77    0.31
  -1   2   4    6.52    0.25
   0  -2  -4    0.09    0.06
   0  -2   4    0.07    0.06
   0  -2  -4    0.09    0.06
   0  -2   4    0.00    0.06
   0  -2  -4    0.12    0.06
   0   2  -4    0.05    0.07
   0   2   4    0.03    0.05
   0   2  -4    0.14    0.07
   0   2   4    0.08    0.05
   1  -2   4   11.69    0.41
   1  -2   4   11.57    0.40
  -1  -2  -4   11.59    0.38
  -1  -2  -4   11.26    0.35
  -1  -2  -4   10.92    0.37
   1   2   4   11.82    0.36
  -1   2  -4   11.52    0.39
   1   2   4   13.50    0.39
   1   2   4   11.47    0.38
   2  -2   4   12.58    0.44
  -2  -2  -4   12.67    0.41
  -2  -2  -4   13.53    0.43
   2  -2   4   13.07    0.45
   2  -2   4   13.69    0.44
   2   2   4   12.59    0.41
  -2   2  -4   12.96    0.45
   2   2   4   13.15    0.42
  -2   2  -4   13.37    0.41
   2   2   4   13.20    0.42
  -3  -2  -4    8.63    0.34
   3  -2   4    8.79    0.37
   3  -2   4    9.27    0.40
   3  -2   4    8.75    0.35
  -3  -2  -4    8.43    0.34
  -3   2  -4    8.59    0.37
   3   2   4    8.35    0.35
   3   2   4    8.61    0.35
  -3   2  -4    8.90    0.32
   3   2   4    9.14    0.35
   4  -2   4    0.05    0.10
  -4  -2  -4    0.14    0.09
   4  -2   4    0.00    0.08
   4   2   4    0.20    0.09
  -4   2  -4    0.02    0.07
   4   2   4    0.09    0.08
   5  -2   4    2.24    0.21
   5  -2   4    1.86    0.20
   5   2   4    2.22    0.22
   5   2   4    2.30    0.23
  -5   2  -4    2.23    0.17
   6  -2   4    2.32    0.24
   6  -2   4    2.00    0.21
   6   2   4    1.87    0.21
   6   2   4    1.65    0.19
   7  -2   4   21.20    0.65
   7  -2   4   20.20    0.63
   7   2   4   20.12    0.66
   7   2   4   20.22    0.65
   8  -2   4    1.18    0.21
   8   2   4    1.02    0.25
   8   2   4    1.52    0.22
   9  -2   4    0.35    0.16
   9   2   4   -0.06    0.18
   9   2   4    0.24    0.16
  10  -2   4    0.09    0.16
  10   2   4   -0.23    0.22
  10   2   4   -0.05    0.16
  11  -2   4    0.01    0.21
  11   2   4    0.21    0.25
  11   2   4    0.19    0.20
  11   3  -4    0.98    0.26
  10  -3  -4    0.75    0.12
  10   3  -4    0.78    0.22
   9  -3  -4    2.01    0.19
   9   3  -4    2.54    0.31
   9   3  -4    1.99    0.25
   8  -3  -4    2.60    0.20
   8   3  -4    2.92    0.31
   8   3  -4    2.95    0.28
   7  -3  -4   15.24    0.43
   7  -3  -4   15.33    0.42
  -7  -3   4   15.22    0.46
   7   3  -4   15.14    0.59
   7   3  -4   15.05    0.54
  -6  -3   4    0.35    0.10
   6  -3  -4    0.27    0.08
   6  -3  -4    0.25    0.10
   6   3  -4    0.32    0.15
  -5  -3   4   -0.02    0.07
  -5  -3   4    0.03    0.04
   5  -3  -4    0.16    0.08
   5  -3  -4    0.07    0.06
  -5  -3   4    0.04    0.06
   5   3  -4    0.21    0.13
  -4  -3   4    0.04    0.07
   4  -3  -4   -0.04    0.07
  -4  -3   4    0.08    0.07
   4  -3  -4   -0.03    0.05
  -4  -3   4    0.01    0.07
   4   3  -4    0.04    0.11
   3  -3  -4   36.06    0.76
   3  -3  -4   35.24    0.77
  -3  -3   4   36.57    0.83
  -3  -3   4   35.14    0.85
  -3  -3   4   36.17    0.83
  -3   3   4   35.70    0.74
  -3   3   4   35.31    0.63
   3   3  -4   35.60    0.89
  -2  -3   4   15.15    0.47
   2  -3  -4   15.46    0.42
  -2  -3   4   15.54    0.48
  -2  -3   4   15.14    0.50
   2  -3  -4   15.05    0.43
  -2   3   4   15.84    0.43
  -2   3   4   15.74    0.41
   2   3  -4   14.76    0.50
   1  -3  -4   -0.03    0.05
   1  -3  -4    0.02    0.05
   1  -3  -4    0.07    0.05
  -1  -3   4    0.09    0.08
  -1  -3   4    0.08    0.07
   1   3  -4    0.04    0.07
  -1   3   4   -0.04    0.05
  -1   3   4    0.08    0.05
   0  -3  -4  108.28    1.86
   0  -3  -4  105.22    1.94
   0  -3  -4  106.97    1.94
   0  -3   4  102.97    2.01
   0  -3   4  106.28    2.03
   0   3   4  104.31    1.93
   0   3  -4  105.08    2.00
   0   3   4  104.12    1.93
  -1  -3  -4   22.59    0.59
  -1  -3  -4   22.73    0.59
   1  -3   4   22.42    0.64
   1  -3   4   23.27    0.64
   1   3   4   22.26    0.58
  -1   3  -4   23.43    0.64
   1   3   4   22.75    0.55
  -1   3  -4   23.59    0.62
   1   3   4   22.14    0.58
   2  -3   4   67.54    1.40
  -2  -3  -4   68.52    1.37
   2  -3   4   67.42    1.42
  -2  -3  -4   68.77    1.37
   2  -3   4   66.34    1.42
   2   3   4   69.66    1.37
  -2   3  -4   68.46    1.42
  -2   3  -4   69.05    1.36
   2   3   4   69.43    1.37
   2   3   4   68.92    1.35
  -3  -3  -4   11.72    0.41
   3  -3   4   11.88    0.46
  -3  -3  -4   11.22    0.40
   3  -3   4   11.60    0.44
   3  -3   4   10.82    0.41
   3   3   4   11.14    0.41
   3   3   4   11.31    0.41
  -3   3  -4   11.59    0.38
   3   3   4   11.52    0.41
  -3   3  -4   11.58    0.45
  -4  -3  -4   18.45    0.54
   4  -3   4   17.43    0.54
   4  -3   4   16.58    0.56
   4   3   4   18.34    0.55
   4   3   4   16.56    0.54
  -4   3  -4   17.77    0.48
   5  -3   4   10.92    0.43
   5  -3   4   11.25    0.45
   5   3   4   11.50    0.45
   5   3   4   10.87    0.43
  -5   3  -4   11.11    0.34
   6  -3   4   -0.06    0.11
   6  -3   4   -0.06    0.10
   6   3   4   -0.11    0.09
   6   3   4    0.21    0.12
   7  -3   4    0.23    0.15
   7  -3   4   -0.09    0.11
   7   3   4   -0.02    0.11
   7   3   4    0.12    0.14
   7   3   4   -0.12    0.16
   8  -3   4    0.80    0.19
   8   3   4    0.80    0.20
   8   3   4    0.28    0.19
   9  -3   4    0.12    0.16
   9   3   4    0.08    0.20
   9   3   4    0.25    0.17
  10  -3   4    5.48    0.41
  10   3   4    5.83    0.47
  10   3   4    4.39    0.46
  10   4  -4    0.02    0.19
   9  -4  -4   10.81    0.32
   9   4  -4   11.59    0.58
   9   4  -4   11.13    0.54
   8  -4  -4    2.09    0.17
   8  -4  -4    2.09    0.17
   8   4  -4    1.94    0.25
   8   4  -4    2.27    0.29
  -7  -4   4    0.76    0.15
   7  -4  -4    1.17    0.13
   7  -4  -4    1.31    0.13
   7   4  -4    1.49    0.22
   7   4  -4    1.29    0.23
  -6  -4   4    2.51    0.16
   6  -4  -4    2.17    0.15
  -6  -4   4    2.38    0.15
  -6  -4   4    2.36    0.20
   6  -4  -4    2.50    0.18
   6   4  -4    2.36    0.27
   6   4  -4    2.15    0.23
  -5  -4   4    5.26    0.25
   5  -4  -4    4.96    0.23
  -5  -4   4    5.08    0.27
   5  -4  -4    4.48    0.20
   5   4  -4    4.78    0.34
   4  -4  -4    0.06    0.07
  -4  -4   4    0.06    0.08
   4  -4  -4    0.16    0.06
  -4  -4   4    0.09    0.09
  -4  -4   4    0.23    0.11
   4   4  -4    0.06    0.12
  -3  -4   4    2.97    0.22
  -3  -4   4    2.54    0.22
   3  -4  -4    2.74    0.17
   3  -4  -4    2.86    0.18
  -3  -4   4    2.99    0.23
  -3   4   4    2.81    0.10
  -3   4   4    2.70    0.16
   3   4  -4    2.67    0.26
  -2  -4   4   25.58    0.69
   2  -4  -4   26.47    0.63
   2  -4  -4   26.06    0.62
  -2  -4   4   26.59    0.73
  -2  -4   4   25.93    0.72
  -2   4   4   26.55    0.53
  -2   4   4   26.42    0.61
  -2   4   4   25.87    0.61
   2   4  -4   26.17    0.74
   1  -4  -4   10.59    0.27
  -1  -4   4   10.83    0.43
   1  -4  -4   10.35    0.35
   1  -4  -4   10.46    0.35
  -1  -4   4   10.90    0.43
  -1   4   4   10.26    0.34
   1   4  -4   11.28    0.44
  -1   4   4   11.31    0.35
   0  -4   4   37.97    0.95
   0  -4  -4   39.25    0.86
   0  -4  -4   38.58    0.75
   0  -4   4   38.54    0.95
   0  -4  -4   38.76    0.87
   0   4   4   38.22    0.85
   0   4  -4   39.65    0.94
   0   4   4   39.90    0.87
   1  -4   4   35.02    0.87
  -1  -4  -4   34.21    0.81
  -1  -4  -4   35.19    0.80
   1  -4   4   35.13    0.89
  -1   4  -4   34.26    0.84
   1   4   4   34.42    0.74
   1   4   4   34.30    0.80
   1   4   4   34.01    0.80
  -1   4  -4   34.35    0.86
  -2  -4  -4    4.91    0.27
   2  -4   4    4.77    0.31
   2  -4   4    4.50    0.28
  -2  -4  -4    4.69    0.25
   2   4   4    4.86    0.27
   2   4   4    4.90    0.24
   2   4   4    4.70    0.26
  -2   4  -4    4.87    0.27
  -2   4  -4    4.87    0.31
   3  -4   4   50.58    1.14
   3  -4   4   50.59    1.18
  -3  -4  -4   50.71    1.12
  -3  -4  -4   52.00    1.20
   3  -4   4   52.13    1.20
   3   4   4   50.42    1.10
   3   4   4   51.70    1.13
  -3   4  -4   51.04    1.07
  -3   4  -4   49.93    1.17
   3   4   4   49.92    1.11
   4  -4   4   20.10    0.65
   4  -4   4   21.41    0.63
   4   4   4   20.37    0.61
  -4   4  -4   20.37    0.67
   4   4   4   21.00    0.63
  -4   4  -4   21.00    0.54
   5  -4   4    0.09    0.12
   5  -4   4    0.02    0.09
   5   4   4    0.11    0.12
   5   4   4    0.18    0.11
  -5   4  -4    0.03    0.07
   5   4   4    0.10    0.10
   6  -4   4    5.89    0.36
   6  -4   4    4.73    0.31
   6   4   4    5.81    0.34
   6   4   4    5.57    0.36
   6   4   4    5.38    0.35
  -6   4  -4    5.25    0.20
   7  -4   4    2.28    0.25
   7  -4   4    2.24    0.24
   7   4   4    2.17    0.26
   7   4   4    2.24    0.30
   7   4   4    2.34    0.26
   8  -4   4    9.63    0.47
   8   4   4   10.12    0.56
   8   4   4    9.84    0.51
   9  -4   4    0.98    0.21
   9   4   4    1.38    0.31
   9   4   4    1.00    0.24
  10  -4   4   11.98    0.54
  10   4   4   12.20    0.65
  10   4   4   11.67    0.68
  10   5  -4    0.60    0.24
   9  -5  -4    4.97    0.22
   9   5  -4    5.60    0.44
   9   5  -4    6.10    0.49
   8  -5  -4    0.44    0.11
   8  -5  -4    0.30    0.09
   8   5  -4    0.60    0.20
   8   5  -4    0.71    0.22
   7  -5  -4    1.10    0.12
   7  -5  -4    1.11    0.13
  -7  -5   4    0.94    0.20
  -7  -5   4    1.13    0.09
   7   5  -4    1.05    0.23
   7   5  -4    0.79    0.20
  -6  -5   4    2.71    0.25
   6  -5  -4    2.64    0.16
   6  -5  -4    2.50    0.18
   6   5  -4    2.77    0.28
   6   5  -4    2.45    0.28
   5  -5  -4    6.94    0.27
   5  -5  -4    6.67    0.25
  -5  -5   4    7.23    0.35
  -5  -5   4    6.77    0.32
   5   5  -4    6.89    0.41
  -4  -5   4    0.02    0.09
   4  -5  -4    0.01    0.05
   4  -5  -4    0.01    0.07
  -4  -5   4    0.15    0.10
   4   5  -4    0.05    0.12
   3  -5  -4    7.79    0.28
  -3  -5   4    8.40    0.38
  -3  -5   4    8.71    0.37
   3  -5  -4    8.18    0.30
  -3   5   4    6.07    0.24
  -3   5   4    7.91    0.21
  -3   5   4    7.26    0.26
   3   5  -4    7.70    0.41
   2  -5  -4   85.86    1.61
   2  -5  -4   83.55    1.59
  -2  -5   4   84.69    1.71
  -2   5   4   84.09    1.57
   2   5  -4   82.75    1.76
  -2   5   4   84.16    1.50
  -2   5   4   84.95    1.58
   1  -5  -4    9.75    0.22
   1  -5  -4    9.89    0.36
   1  -5  -4    9.67    0.34
  -1  -5   4   10.02    0.43
   1   5  -4   10.33    0.44
  -1   5   4    9.74    0.35
  -1   5   4   10.04    0.31
  -1   5   4   10.31    0.34
   0  -5  -4   19.65    0.54
   0  -5   4   18.83    0.62
   0  -5  -4   20.05    0.56
   0   5   4   20.40    0.44
   0   5  -4   20.01    0.62
   0   5   4   19.93    0.55
   0   5   4   19.53    0.51
  -1  -5  -4  118.31    2.28
   1  -5   4  122.59    2.37
  -1  -5  -4  124.27    2.27
   1   5   4  123.22    2.16
  -1   5  -4  120.68    2.32
   1   5   4  123.33    2.28
   1   5   4  125.73    2.24
  -1   5  -4  124.75    2.35
   2  -5   4   83.43    1.76
  -2  -5  -4   85.01    1.71
  -2  -5  -4   87.45    1.70
   2   5   4   86.26    1.69
  -2   5  -4   84.56    1.70
   2   5   4   86.69    1.64
  -2   5  -4   87.27    1.77
   2   5   4   94.28    1.74
   2   5   4   85.75    1.70
   3  -5   4  196.88    3.54
  -3  -5  -4  195.18    3.50
   3  -5   4  194.19    3.57
   3   5   4  193.08    3.48
   3   5   4  195.01    3.49
  -3   5  -4  199.16    3.43
   3   5   4  188.43    3.49
  -3   5  -4  199.44    3.56
   4  -5   4   91.51    1.88
   4  -5   4   87.33    1.82
   4   5   4   91.11    1.84
  -4   5  -4   90.20    1.70
   4   5   4   90.09    1.81
   4   5   4   92.20    1.83
  -4   5  -4   90.28    1.88
   5  -5   4   23.75    0.70
   5  -5   4   23.92    0.74
   5   5   4   24.35    0.72
  -5   5  -4   22.26    0.55
   5   5   4   23.55    0.70
   5   5   4   23.26    0.72
   6  -5   4    4.80    0.32
   6  -5   4    5.58    0.37
   6   5   4    5.03    0.36
   6   5   4    5.35    0.37
   6   5   4    4.78    0.33
  -6   5  -4    4.91    0.19
   7  -5   4    1.36    0.22
   7  -5   4    1.55    0.22
   7   5   4    1.83    0.28
   7   5   4    1.91    0.26
   7   5   4    1.47    0.23
   8  -5   4    0.76    0.19
   8   5   4    0.57    0.21
   8   5   4    0.35    0.23
   9  -5   4    0.83    0.22
   9   5   4    0.97    0.25
   9   5   4    1.08    0.29
  10  -5   4    2.68    0.31
  10   5   4    2.19    0.37
  10   5   4    2.66    0.38
  10   6  -4    1.95    0.33
   9  -6  -4    0.69    0.11
   9   6  -4    0.76    0.24
   9   6  -4    0.43    0.23
   8  -6  -4    5.35    0.24
   8   6  -4    5.25    0.43
   8   6  -4    5.34    0.47
  -7  -6   4    0.15    0.08
   7  -6  -4    0.05    0.07
   7  -6  -4   -0.12    0.07
   7   6  -4    0.00    0.16
   7   6  -4    0.16    0.17
   6  -6  -4    0.39    0.09
   6  -6  -4    0.21    0.09
  -6  -6   4    0.61    0.13
   6   6  -4    0.08    0.15
   6   6  -4    0.28    0.17
   5  -6  -4    2.16    0.16
  -5  -6   4    2.46    0.24
   5  -6  -4    1.96    0.18
  -5  -6   4    1.96    0.22
   5   6  -4    2.45    0.29
  -4  -6   4    0.00    0.10
   4  -6  -4    0.08    0.08
  -4  -6   4    0.08    0.10
   4  -6  -4    0.08    0.06
   4   6  -4   -0.11    0.13
   3  -6  -4    9.22    0.34
   3  -6  -4    9.19    0.33
  -3  -6   4    9.37    0.40
   3   6  -4    9.34    0.47
  -3   6   4    9.48    0.32
  -3   6   4    8.93    0.30
  -3   6   4    8.83    0.26
  -2  -6   4    4.09    0.28
   2  -6  -4    4.38    0.25
  -2  -6   4    4.38    0.36
   2  -6  -4    4.39    0.23
  -2   6   4    4.49    0.22
  -2   6   4    4.35    0.23
   2   6  -4    4.67    0.34
  -2   6   4    4.45    0.19
   1  -6  -4    3.96    0.24
  -1  -6   4    3.62    0.28
  -1  -6   4    3.59    0.29
   1  -6  -4    3.74    0.22
  -1   6   4    3.69    0.23
  -1   6   4    3.77    0.21
  -1   6   4    3.78    0.20
   1   6  -4    3.69    0.30
   0  -6   4    2.04    0.24
   0  -6  -4    1.65    0.18
   0   6   4    1.82    0.17
   0   6   4    1.48    0.17
   0   6   4    1.70    0.17
   0   6  -4    1.90    0.24
   0   6   4    1.47    0.11
   1  -6   4  129.07    2.49
  -1  -6  -4  127.05    2.36
  -1  -6  -4  124.47    2.39
  -1   6  -4  128.94    2.45
   1   6   4  128.18    2.37
   1   6   4  129.05    2.34
  -1   6  -4  129.06    2.45
   1   6   4  128.21    2.24
   1   6   4  124.97    2.38
   2  -6   4    0.43    0.14
  -2  -6  -4    0.45    0.13
  -2  -6  -4    0.62    0.13
  -2   6  -4    0.57    0.16
   2   6   4    0.39    0.09
   2   6   4    0.75    0.16
  -2   6  -4    0.66    0.15
   2   6   4    0.61    0.13
   2   6   4    0.58    0.13
   3  -6   4   26.07    0.78
   3   6   4   27.58    0.75
  -3   6  -4   26.85    0.71
   3   6   4   27.16    0.75
  -3   6  -4   26.53    0.79
   3   6   4   27.16    0.76
   4  -6   4    3.09    0.30
   4  -6   4    3.90    0.30
  -4   6  -4    3.93    0.33
   4   6   4    4.05    0.29
  -4   6  -4    3.34    0.23
   4   6   4    3.79    0.30
   4   6   4    3.69    0.29
   5  -6   4    4.60    0.32
   5  -6   4    4.81    0.37
   5   6   4    4.16    0.32
  -5   6  -4    4.51    0.22
   5   6   4    4.83    0.34
   5   6   4    4.42    0.34
   6  -6   4    0.68    0.16
   6  -6   4    0.51    0.17
   6   6   4    0.53    0.19
   6   6   4    0.59    0.17
   6   6   4    0.65    0.19
  -6   6  -4    0.67    0.09
   7  -6   4    0.38    0.17
   7   6   4    0.35    0.19
   7   6   4    0.39    0.19
   7   6   4    0.38    0.20
   8  -6   4    2.10    0.27
   8   6   4    2.58    0.34
   8   6   4    2.81    0.37
   9  -6   4    1.10    0.23
   9   6   4    1.31    0.32
   9   6   4    1.50    0.30
  10  -6   4   -0.03    0.17
  10   6   4    0.06    0.24
  10   6   4   -0.07    0.21
  10   7  -4    0.17    0.29
  10   7  -4    0.09    0.23
   9   7  -4    0.18    0.23
   9   7  -4    0.29    0.22
   8  -7  -4    0.84    0.13
   8   7  -4    0.91    0.26
   8   7  -4    0.84    0.25
   7  -7  -4    0.00    0.07
   7  -7  -4   -0.06    0.09
  -7  -7   4   -0.08    0.07
   7   7  -4    0.01    0.16
   7   7  -4    0.25    0.19
   6  -7  -4   -0.05    0.08
  -6  -7   4    0.04    0.12
   6  -7  -4    0.00    0.07
   6   7  -4    0.20    0.18
   6   7  -4   -0.20    0.14
   5  -7  -4    0.09    0.07
  -5  -7   4    0.24    0.14
   5  -7  -4    0.16    0.09
   5   7  -4    0.02    0.14
   5   7  -4    0.09    0.17
   4  -7  -4    1.15    0.13
  -4  -7   4    1.28    0.23
   4  -7  -4    1.15    0.14
  -4   7   4    1.12    0.09
   4   7  -4    1.05    0.22
  -4   7   4    0.94    0.09
   3  -7  -4   12.05    0.40
  -3  -7   4   12.10    0.49
   3  -7  -4   12.42    0.25
   3  -7  -4   12.52    0.43
  -3   7   4   12.11    0.39
   3   7  -4   12.27    0.56
  -3   7   4   11.80    0.36
  -3   7   4   12.01    0.34
   2  -7  -4   10.13    0.39
   2  -7  -4   10.44    0.37
  -2  -7   4   10.23    0.45
   2   7  -4    9.74    0.49
  -2   7   4   10.37    0.38
  -2   7   4   10.18    0.34
  -2   7   4   11.01    0.41
  -1  -7   4    2.94    0.28
   1  -7  -4    2.74    0.20
  -1  -7   4    2.97    0.30
   1  -7  -4    2.60    0.22
  -1   7   4    2.47    0.22
  -1   7   4    2.87    0.22
   1   7  -4    2.38    0.26
  -1   7   4    2.28    0.18
   0  -7  -4    4.15    0.24
   0  -7  -4    4.52    0.28
   0  -7   4    4.54    0.32
   0   7   4    4.36    0.29
   0   7   4    4.35    0.27
   0   7   4    4.10    0.15
   0   7   4    3.86    0.23
   0   7  -4    3.70    0.31
  -1  -7  -4    0.63    0.14
   1  -7   4    0.84    0.17
  -1  -7  -4    0.68    0.12
   1   7   4    0.55    0.13
   1   7   4    0.38    0.13
  -1   7  -4    0.55    0.14
   1   7   4    0.59    0.14
   1   7   4    0.61    0.09
  -1   7  -4    0.56    0.17
   2  -7   4    5.27    0.35
  -2   7  -4    6.07    0.36
   2   7   4    5.16    0.32
   2   7   4    5.31    0.31
  -2   7  -4    5.53    0.33
   2   7   4    5.11    0.32
   3  -7   4    6.83    0.40
   3   7   4    7.22    0.38
  -3   7  -4    7.10    0.35
  -3   7  -4    7.00    0.40
   3   7   4    6.71    0.36
   3   7   4    7.88    0.40
   4  -7   4    0.86    0.18
   4   7   4    1.06    0.21
   4   7   4    1.38    0.23
  -4   7  -4    1.10    0.15
   4   7   4    1.09    0.19
  -4   7  -4    1.19    0.21
   5  -7   4   19.00    0.67
   5  -7   4   20.64    0.73
   5   7   4   19.79    0.70
   5   7   4   19.59    0.94
   5   7   4   20.72    0.71
  -5   7  -4   20.11    0.52
   6  -7   4    0.13    0.16
   6  -7   4    0.07    0.14
  -6   7  -4    0.06    0.06
   6   7   4    0.13    0.16
   6   7   4    0.19    0.17
   7  -7   4    2.03    0.27
   7   7   4    2.06    0.32
   7   7   4    2.50    0.34
   8  -7   4    0.28    0.18
   8   7   4    0.90    0.28
   8   7   4    0.59    0.22
   9  -7   4    0.17    0.18
   9   7   4    0.02    0.22
   9   7   4    0.34    0.23
  10  -7   4    0.15    0.20
  10   7   4   -0.25    0.23
  10   7   4    0.12    0.24
  10   8  -4    1.51    0.34
  10   8  -4    1.30    0.34
   9   8  -4    0.24    0.23
   9   8  -4    0.11    0.24
   8   8  -4    3.68    0.43
   8   8  -4    5.22    0.46
   7  -8  -4   -0.12    0.09
  -7  -8   4    0.03    0.14
   7   8  -4    0.41    0.20
   7   8  -4   -0.20    0.18
   6  -8  -4    0.70    0.14
  -6  -8   4    0.43    0.17
   6  -8  -4    0.74    0.12
   6  -8  -4    0.65    0.12
   6   8  -4    0.67    0.22
   6   8  -4    0.27    0.20
   5  -8  -4    2.57    0.22
   5  -8  -4    2.56    0.16
   5  -8  -4    2.10    0.18
   5   8  -4    2.42    0.30
   5   8  -4    2.84    0.35
   4  -8  -4   10.45    0.40
   4  -8  -4    9.96    0.27
   4  -8  -4   10.42    0.38
  -4   8   4    9.97    0.30
  -4   8   4    9.85    0.28
   4   8  -4   10.22    0.56
   3  -8  -4    0.12    0.10
   3  -8  -4    0.22    0.09
   3   8  -4   -0.14    0.13
  -3   8   4    0.06    0.07
  -3   8   4    0.00    0.07
   2  -8  -4   45.36    1.02
   2  -8  -4   47.04    1.06
   2   8  -4   45.75    1.22
  -2   8   4   45.57    0.98
  -2   8   4   45.03    1.05
   1  -8  -4   21.23    0.60
  -1  -8   4   20.09    0.80
   1   8  -4   20.93    0.74
  -1   8   4   19.94    0.62
  -1   8   4   20.42    0.57
   0  -8  -4    2.88    0.25
   0  -8   4    3.12    0.35
   0  -8   4    3.20    0.32
   0  -8  -4    2.47    0.21
   0   8   4    2.56    0.21
   0   8   4    1.76    0.20
   0   8  -4    2.58    0.29
   0   8   4    2.65    0.12
   1  -8   4   19.96    0.70
  -1  -8  -4   19.95    0.64
  -1  -8  -4   19.92    0.61
   1   8   4   18.72    0.46
  -1   8  -4   19.55    0.67
   1   8   4   18.30    0.58
   1   8   4   20.13    0.64
  -1   8  -4   20.26    0.67
   2  -8   4    2.86    0.29
  -2   8  -4    2.79    0.27
   2   8   4    3.05    0.29
   2   8   4    3.27    0.26
   3  -8   4    0.37    0.15
   3   8   4    0.69    0.17
   3   8   4    0.30    0.15
  -3   8  -4    0.61    0.19
  -3   8  -4    0.49    0.14
   4  -8   4    4.88    0.37
  -4   8  -4    5.56    0.38
   4   8   4    5.10    0.37
   4   8   4    5.19    0.38
  -4   8  -4    5.06    0.29
   5  -8   4    0.53    0.18
  -5   8  -4    0.40    0.18
  -5   8  -4    0.25    0.10
   5   8   4    0.71    0.21
   5   8   4    0.65    0.20
   6  -8   4    1.80    0.27
   6  -8   4    1.53    0.26
   6   8   4    1.60    0.28
  -6   8  -4    1.36    0.13
   6   8   4    1.79    0.28
   7  -8   4    0.86    0.23
   7   8   4    1.26    0.26
   7   8   4    1.30    0.30
   8  -8   4    2.64    0.32
   8   8   4    2.44    0.34
   8   8   4    2.24    0.36
   9  -8   4    3.70    0.37
   9   8   4    2.93    0.43
   9   8   4    3.37    0.43
  10  -8   4    0.60    0.23
  10   8   4    0.78    0.31
  10   8   4    1.26    0.33
  10   9  -4    2.19    0.41
  10   9  -4    1.88    0.39
   9   9  -4    0.47    0.29
   9   9  -4    1.70    0.35
   8   9  -4    0.15    0.23
   8   9  -4    0.37    0.24
   7   9  -4    0.00    0.20
   7   9  -4    0.03    0.21
   6  -9  -4   -0.03    0.14
   6  -9  -4    0.11    0.12
   6  -9  -4    0.04    0.09
   6   9  -4   -0.14    0.17
   6   9  -4   -0.08    0.18
   5  -9  -4    1.05    0.12
   5  -9  -4    1.06    0.17
   5  -9  -4    1.12    0.16
   5   9  -4    1.44    0.28
   5   9  -4    1.33    0.29
   4  -9  -4    1.04    0.15
   4  -9  -4    1.19    0.18
  -4   9   4    1.20    0.13
  -4   9   4    0.95    0.16
   4   9  -4    0.82    0.25
   3  -9  -4    1.67    0.21
   3  -9  -4    1.28    0.16
  -3   9   4    1.37    0.17
  -3   9   4    1.33    0.15
   3   9  -4    1.25    0.26
   2  -9  -4    0.41    0.13
   2  -9  -4    0.37    0.11
  -2   9   4    0.34    0.11
  -2   9   4    0.24    0.11
   2   9  -4    0.40    0.19
   1  -9  -4   34.52    0.88
   1  -9  -4   34.95    0.92
  -1   9   4   34.66    0.92
  -1   9   4   36.01    0.87
   1   9  -4   35.84    1.05
   0  -9  -4    0.30    0.11
   0   9   4   -0.07    0.09
   0   9   4    0.24    0.11
   0   9  -4    0.14    0.13
   0   9   4    0.10    0.05
   1  -9   4    1.04    0.21
   1   9   4    0.85    0.17
   1   9   4    0.89    0.18
  -1   9  -4    1.03    0.22
  -1   9  -4    0.61    0.17
   2  -9   4    0.60    0.18
   2   9   4    0.36    0.14
  -2   9  -4    1.47    0.25
  -2   9  -4    0.54    0.16
   2   9   4    0.51    0.16
   3  -9   4   65.25    1.57
   3   9   4   65.93    1.52
  -3   9  -4   67.65    1.47
  -3   9  -4   67.30    1.55
   3   9   4   67.76    1.56
   4  -9   4   11.92    0.57
   4   9   4   11.78    0.55
   4   9   4   11.98    0.57
  -4   9  -4   11.53    0.46
  -4   9  -4   11.62    0.56
   5  -9   4   53.07    1.38
   5   9   4   54.74    1.40
  -5   9  -4   55.54    1.38
   5   9   4   57.16    1.43
  -5   9  -4   53.57    1.13
   6   9   4   25.59    0.92
  -6   9  -4   23.94    0.58
   6   9   4   26.13    0.92
   7  -9   4    5.40    0.46
   7   9   4    3.91    0.45
   7   9   4    5.20    0.50
   8  -9   4    1.01    0.25
   8   9   4    0.67    0.27
   8   9   4    0.59    0.29
   9  -9   4   -0.31    0.19
   9   9   4    0.07    0.24
   9   9   4    0.60    0.31
   9  10  -4    2.15    0.42
   9  10  -4    1.99    0.40
   8  10  -4    3.07    0.44
   8  10  -4    3.01    0.41
   7  10  -4   -0.07    0.22
   7  10  -4    0.04    0.22
   6  10  -4    7.58    0.59
   6  10  -4    8.11    0.56
   5 -10  -4    2.35    0.22
   5 -10  -4    2.11    0.15
   5  10  -4    1.85    0.31
   5  10  -4    2.47    0.37
   4 -10  -4    4.32    0.28
  -4  10   4    3.98    0.23
   4  10  -4    3.71    0.42
   3 -10  -4    0.29    0.12
   3  10  -4    0.46    0.20
  -3  10   4    0.43    0.13
  -3  10   4    0.64    0.13
   2 -10  -4    0.88    0.13
   2 -10  -4    1.04    0.16
   2  10  -4    1.02    0.25
  -2  10   4    1.17    0.18
  -2  10   4    1.15    0.17
   1 -10  -4    0.06    0.09
   1 -10  -4    0.19    0.11
  -1  10   4    0.15    0.12
  -1  10   4    0.12    0.11
   1  10  -4    0.45    0.19
   0  10   4    7.22    0.38
   0  10   4    7.56    0.20
   0  10  -4    7.57    0.47
   0  10   4    7.67    0.43
   1  10   4   14.21    0.59
  -1  10  -4   14.06    0.60
   1  10   4   13.92    0.55
  -1  10  -4   14.39    0.62
   2 -10   4    0.87    0.21
  -2  10  -4    0.81    0.23
   2  10   4    1.06    0.22
   2  10   4    0.92    0.20
  -2  10  -4    0.76    0.19
   3 -10   4   10.88    0.56
  -3  10  -4   10.72    0.49
   3  10   4   11.90    0.54
  -3  10  -4   10.99    0.55
   3  10   4   10.77    0.55
   4 -10   4   18.27    0.74
   4  10   4   18.40    0.72
  -4  10  -4   17.94    0.71
  -4  10  -4   18.15    0.60
   4  10   4   19.69    0.76
   5 -10   4   10.15    0.57
   5  10   4   10.58    0.58
  -5  10  -4   11.29    0.57
  -5  10  -4   10.44    0.41
   5  10   4   11.84    0.63
   6  10   4    9.76    0.58
   6  10   4   10.87    0.64
   7 -10   4   10.26    0.61
   7  10   4   10.86    0.66
   7  10   4    9.77    0.65
   8 -10   4    2.71    0.35
   8  10   4    2.63    0.42
   8  10   4    2.46    0.39
   9 -10   4    9.99    0.62
   9  10   4   10.00    0.74
   9  10   4   10.60    0.76
   9  11  -4    0.81    0.35
   9  11  -4    0.57    0.31
   8  11  -4    0.44    0.29
   8  11  -4    0.07    0.26
   7  11  -4    0.22    0.27
   7  11  -4    0.08    0.23
   6  11  -4    1.62    0.37
   6  11  -4    1.16    0.30
   5  11  -4    2.01    0.35
   4 -11  -4    7.77    0.39
   4  11  -4    8.20    0.60
   3 -11  -4    4.56    0.24
   3 -11  -4    4.09    0.30
   3  11  -4    4.72    0.46
  -3  11   4    4.00    0.28
  -3  11   4    4.10    0.30
   2 -11  -4    7.20    0.32
   2 -11  -4    7.00    0.38
  -2  11   4    7.59    0.38
  -2  11   4    7.48    0.41
   2  11  -4    7.94    0.54
   1 -11  -4    6.18    0.36
   1 -11  -4    6.19    0.31
   1  11  -4    6.01    0.47
  -1  11   4    5.77    0.39
  -1  11   4    6.55    0.36
   0  11   4    1.41    0.23
   0  11  -4    1.20    0.25
   0  11   4    1.30    0.22
   0  11   4    1.40    0.09
   1  11   4   -0.07    0.13
  -1  11  -4   -0.07    0.18
  -1  11  -4   -0.08    0.14
   1  11   4    0.11    0.14
   2  11   4    3.98    0.34
  -2  11  -4    5.18    0.41
  -2  11  -4    5.33    0.42
   2  11   4    4.75    0.40
   3 -11   4    0.07    0.17
   3  11   4    0.51    0.21
   3  11   4    0.02    0.17
  -3  11  -4   -0.12    0.13
  -3  11  -4    0.27    0.20
   4 -11   4    4.51    0.42
   4  11   4    5.17    0.42
  -4  11  -4    4.11    0.33
   4  11   4    5.22    0.46
  -4  11  -4    5.00    0.42
   5  11   4    2.95    0.39
  -5  11  -4    3.37    0.36
  -5  11  -4    2.61    0.25
   5  11   4    2.77    0.36
   6  11   4   -0.18    0.20
   6  11   4    0.35    0.23
   7  11   4    2.57    0.40
   7  11   4    2.22    0.38
   8 -11   4    1.32    0.30
   8  11   4    1.09    0.36
   8  11   4    1.28    0.33
   9 -11   4    0.76    0.27
   9  11   4    0.98    0.37
   9  11   4    0.97    0.37
   9  12  -4   -0.01    0.29
   9  12  -4    0.25    0.32
   8  12  -4   -0.07    0.27
   8  12  -4   -0.14    0.25
   7  12  -4    2.32    0.42
   7  12  -4    2.07    0.42
   6  12  -4    5.80    0.52
   6  12  -4    5.59    0.58
   5  12  -4   14.79    0.82
   4 -12  -4    7.57    0.31
   4 -12  -4    7.62    0.44
   4  12  -4    8.07    0.63
   3 -12  -4   27.93    0.71
   3 -12  -4   29.34    0.84
  -3  12   4   28.64    0.85
  -3  12   4   28.70    0.82
   3  12  -4   30.55    1.10
   2 -12  -4    1.82    0.23
   2 -12  -4    1.79    0.20
  -2  12   4    1.54    0.24
   2  12  -4    1.79    0.33
  -2  12   4    1.22    0.21
   1  12  -4   -0.21    0.17
  -1  12   4   -0.15    0.11
  -1  12   4   -0.22    0.13
   0  12   4    1.88    0.29
   0  12  -4    1.63    0.30
   0  12   4    2.11    0.27
   0  12   4    2.06    0.11
  -1  12  -4    4.71    0.44
   1  12   4    4.33    0.40
   1  12   4    4.84    0.39
  -1  12  -4    4.57    0.42
  -2  12  -4    0.86    0.23
   2  12   4    0.43    0.19
  -2  12  -4    0.31    0.19
   2  12   4    0.47    0.20
   3  12   4    0.49    0.22
  -3  12  -4    1.20    0.23
  -3  12  -4    0.57    0.22
   3  12   4    0.91    0.26
   4 -12   4    0.42    0.23
  -4  12  -4    0.45    0.23
   4  12   4    0.40    0.25
   4  12   4    0.19    0.21
  -4  12  -4    0.39    0.17
   5  12   4   -0.20    0.20
  -5  12  -4   -0.08    0.13
   5  12   4   -0.05    0.21
  -5  12  -4   -0.06    0.18
   6  12   4    2.47    0.41
   6  12   4    3.05    0.44
   7  12   4    2.79    0.41
   7  12   4    3.35    0.49
   8 -12   4    8.31    0.62
   8  12   4    7.75    0.69
   8  12   4    9.08    0.73
   8  13  -4    0.38    0.33
   8  13  -4    0.34    0.32
   7  13  -4    0.61    0.31
   7  13  -4    1.23    0.39
   6  13  -4    1.09    0.35
   5  13  -4    0.65    0.34
  -4  13   4    9.13    0.46
   4  13  -4   12.88    0.78
   3 -13  -4    3.04    0.25
   3 -13  -4    2.91    0.29
  -3  13   4    3.33    0.32
  -3  13   4    2.80    0.30
   3  13  -4    2.74    0.41
  -2  13   4    1.23    0.22
   2  13  -4    1.51    0.32
  -2  13   4    1.32    0.24
  -1  13   4    0.86    0.20
  -1  13   4    1.12    0.24
   1  13  -4    0.97    0.29
   0  13  -4    1.69    0.31
   0  13   4    1.74    0.27
   0  13   4    2.07    0.28
  -1  13  -4    0.07    0.18
  -1  13  -4   -0.23    0.18
   1  13   4   -0.23    0.14
   1  13   4   -0.19    0.16
  -2  13  -4   -0.01    0.16
   2  13   4    0.00    0.19
   2  13   4   -0.17    0.18
  -2  13  -4    0.11    0.21
   3  13   4    0.93    0.27
  -3  13  -4    1.10    0.26
   3  13   4    0.71    0.24
  -3  13  -4    1.10    0.24
   4  13   4    6.81    0.54
  -4  13  -4    6.88    0.49
   4  13   4    7.73    0.59
  -4  13  -4    7.46    0.44
  -5  13  -4    6.67    0.50
   5  13   4    6.54    0.53
   5  13   4    6.91    0.60
   6  13   4    0.41    0.27
   6  13   4    0.52    0.29
   7  13   4    0.83    0.33
   7  13   4    0.85    0.33
   8  13   4    0.39    0.30
   8  13   4    0.37    0.34
   8  14  -4    0.54    0.33
   8  14  -4    1.02    0.40
   7  14  -4    0.04    0.30
   6  14  -4   -0.04    0.29
   5  14  -4    2.69    0.47
   4  14  -4    1.75    0.38
  -3  14   4    3.50    0.35
   3  14  -4    3.46    0.49
  -3  14   4    2.95    0.32
  -2  14   4   29.09    0.92
   2  14  -4   27.78    1.11
  -2  14   4   27.81    0.94
  -1  14   4    0.92    0.24
  -1  14   4    0.92    0.23
   1  14  -4    0.77    0.30
   0  14  -4   13.47    0.73
   0  14   4   13.49    0.63
   0  14   4   12.64    0.67
   1  14   4   -0.11    0.16
  -1  14  -4   -0.03    0.19
   1  14   4   -0.18    0.15
  -1  14  -4   -0.39    0.16
   2  14   4    0.02    0.20
   2  14   4    0.24    0.21
  -2  14  -4    0.25    0.22
  -2  14  -4    0.23    0.20
  -3  14  -4    0.32    0.20
   3  14   4    0.18    0.23
   3  14   4    0.18    0.19
  -3  14  -4    0.26    0.22
  -4  14  -4    0.51    0.18
  -4  14  -4    0.39    0.22
   4  14   4    0.46    0.25
   4  14   4    0.29    0.25
   5  14   4    1.57    0.33
  -5  14  -4    1.38    0.29
   5  14   4    1.41    0.37
   6  14   4    0.09    0.26
   6  14   4    0.01    0.28
   7  14   4   -0.11    0.28
   7  14   4   -0.23    0.26
   8  14   4   -0.55    0.29
   8  14   4   -0.04    0.30
   7  15  -4    1.42    0.42
   6  15  -4   -0.49    0.24
   5  15  -4    2.49    0.46
   4  15  -4    0.46    0.30
   3  15  -4    0.08    0.25
  -3  15   4    0.25    0.16
  -2  15   4    1.31    0.26
  -2  15   4    1.22    0.27
   2  15  -4    0.74    0.30
   1  15  -4    0.64    0.28
  -1  15   4    0.46    0.22
  -1  15   4    0.53    0.23
   0  15  -4    4.51    0.51
   0  15   4    3.86    0.44
   0  15   4    4.39    0.44
  -1  15  -4    3.44    0.43
  -1  15  -4    3.29    0.40
   1  15   4    3.43    0.40
   1  15   4    2.58    0.38
  -2  15  -4    3.84    0.43
   2  15   4    3.42    0.41
  -2  15  -4    2.89    0.37
   2  15   4    4.00    0.48
   3  15   4   -0.27    0.20
  -3  15  -4   -0.16    0.19
  -3  15  -4    0.02    0.18
   3  15   4    0.11    0.21
   4  15   4    0.78    0.28
  -4  15  -4    0.66    0.25
   4  15   4    0.98    0.33
   5  15   4   -0.15    0.25
  -5  15  -4    0.30    0.20
   5  15   4    0.15    0.25
   6  15   4    0.40    0.32
   6  15   4    1.54    0.40
   7  15   4    1.46    0.41
   7  15   4    0.44    0.32
   7  16  -4   -0.21    0.31
   6  16  -4    2.27    0.51
   5  16  -4    0.73    0.37
   4  16  -4    5.35    0.62
   3  16  -4    0.44    0.28
  -2  16   4    3.95    0.44
  -2  16   4    3.95    0.41
   2  16  -4    2.66    0.45
  -1  16   4    3.17    0.39
   1  16  -4    3.36    0.46
  -1  16   4    2.70    0.37
   0  16   4   -0.06    0.18
   0  16   4    0.10    0.21
   0  16  -4   -0.12    0.20
   1  16   4   -0.08    0.18
  -1  16  -4    0.30    0.24
  -1  16  -4   -0.02    0.22
   1  16   4    0.40    0.25
   2  16   4    1.12    0.34
   2  16   4    1.36    0.31
  -2  16  -4    2.04    0.35
  -2  16  -4    1.20    0.30
  -3  16  -4    0.64    0.25
   3  16   4    0.14    0.27
   3  16   4    0.18    0.24
  -3  16  -4    0.45    0.23
  -4  16  -4    0.24    0.22
   4  16   4    0.31    0.29
   4  16   4    0.15    0.26
   5  16   4    2.09    0.45
  -5  16  -4    2.04    0.34
   5  16   4    2.07    0.42
   6  16   4    1.10    0.40
   6  16   4    1.71    0.42
   6  17  -4    0.47    0.38
   5  17  -4   -0.14    0.29
   4  17  -4   -0.03    0.27
   3  17  -4    1.35    0.38
   2  17  -4   -0.06    0.28
  -2  17   4    0.26    0.25
  -2  17   4    0.02    0.20
  -1  17   4    4.30    0.47
  -1  17   4    4.86    0.50
   1  17  -4    3.83    0.50
   0  17   4   -0.28    0.20
   0  17   4   -0.11    0.20
   0  17  -4   -0.01    0.23
  -1  17  -4    0.38    0.26
   1  17   4    0.61    0.27
   1  17   4    0.39    0.27
  -1  17  -4    0.37    0.26
  -2  17  -4    0.91    0.29
   2  17   4    1.04    0.34
  -2  17  -4    1.05    0.29
   2  17   4    0.70    0.28
  -3  17  -4    0.96    0.29
   3  17   4    0.49    0.29
   3  17   4    0.93    0.32
  -4  17  -4    0.03    0.21
   4  17   4    0.07    0.28
   4  17   4   -0.18    0.24
  -5  17  -4    0.47    0.25
   5  17   4   -0.44    0.24
   5  17   4    0.04    0.31
   6  17   4    1.64    0.45
   6  17   4    0.67    0.35
   5  18  -4   -0.04    0.30
   4  18  -4    1.06    0.39
   3  18  -4    3.49    0.52
   2  18  -4    0.42    0.30
  -2  18   4    0.49    0.25
  -1  18   4    1.24    0.32
   1  18  -4    0.25    0.28
  -1  18   4    0.98    0.30
   0  18   4    3.47    0.46
   0  18  -4    3.71    0.51
   0  18   4    3.24    0.47
   1  18   4    0.75    0.30
  -1  18  -4    0.59    0.27
   1  18   4    0.70    0.32
  -1  18  -4    0.84    0.33
  -2  18  -4   -0.10    0.23
   2  18   4    0.12    0.26
   2  18   4   -0.34    0.23
  -2  18  -4    0.06    0.23
  -3  18  -4    0.71    0.28
   3  18   4    0.39    0.30
   3  18   4    0.44    0.29
   4  18   4    0.54    0.33
  -4  18  -4    0.15    0.24
   4  18   4    0.13    0.31
  -5  18  -4   -0.06    0.24
   5  18   4   -0.05    0.28
   5  18   4   -0.37    0.26
   4  19  -4    0.22    0.32
   3  19  -4    0.04    0.32
   2  19  -4    0.49    0.36
   1  19  -4    1.60    0.42
  -1  19   4    1.64    0.37
   0  19  -4    2.81    0.43
   0  19  -4    2.56    0.46
   0  19   4    2.49    0.44
   0  19   4    3.32    0.49
  -1  19  -4    1.24    0.37
   1  19   4    0.61    0.30
   1  19   4    1.43    0.38
  -1  19  -4    1.11    0.34
   2  19   4    5.46    0.65
  -2  19  -4    5.58    0.55
   2  19   4    5.01    0.60
  -3  19  -4   -0.05    0.24
   3  19   4    0.29    0.32
   3  19   4   -0.12    0.28
   4  19   4    6.30    0.70
  -4  19  -4    6.58    0.57
   4  19   4    7.51    0.79
   2  20  -4    0.93    0.40
  -1  20   4    3.48    0.49
   1  20  -4    3.55    0.56
   0  20   4    1.06    0.35
   0  20  -4    0.89    0.34
   0  20  -4    0.97    0.40
   0  20   4    1.95    0.47
   1  20   4    2.48    0.49
  -1  20  -4    2.39    0.53
  -1  20  -4    2.66    0.45
   1  20   4    3.17    0.51
   2  20   4    2.73    0.48
   2  20   4    2.71    0.52
  -2  20  -4    2.00    0.39
  10   0  -5    0.11    0.16
   9   0  -5    3.92    0.33
   8   0  -5   -0.24    0.12
   7   0  -5    4.78    0.33
  -6   0   5    0.10    0.06
   6   0  -5   -0.16    0.13
   5   0  -5   -0.03    0.12
  -5   0   5   -0.01    0.06
   5   0  -5   -0.12    0.09
  -4   0   5   -0.05    0.09
  -4   0   5    0.03    0.07
   4   0  -5   -0.15    0.09
   4   0  -5   -0.05    0.12
  -4   0   5    0.03    0.05
  -3   0   5   12.00    0.37
   3   0  -5   11.51    0.44
   3   0  -5   11.41    0.43
  -3   0   5   12.55    0.43
  -2   0   5   -0.13    0.08
   2   0  -5   -0.15    0.08
  -2   0   5   -0.06    0.10
   2   0  -5    0.01    0.12
   1   0  -5   76.97    1.53
  -1   0   5   76.05    1.54
   1   0  -5   77.06    1.54
  -1   0   5   74.53    1.48
   0   0  -5    0.22    0.11
   0   0   5   -0.12    0.07
   0   0   5   -0.10    0.07
   0   0  -5   -0.01    0.08
   0   0  -5    0.18    0.11
   1   0   5    0.13    0.10
  -1   0  -5    0.19    0.10
  -1   0  -5    0.49    0.13
  -1   0  -5    0.30    0.12
   1   0   5    0.19    0.10
   2   0   5    0.03    0.08
  -2   0  -5    0.03    0.08
   2   0   5   -0.12    0.08
  -2   0  -5    0.08    0.09
   2   0   5    0.15    0.10
  -2   0  -5    0.08    0.08
   3   0   5   47.27    1.09
   3   0   5   47.35    1.08
  -3   0  -5   48.83    1.06
   3   0   5   49.43    1.25
   4   0   5   -0.02    0.10
   4   0   5    0.05    0.09
  -4   0  -5   -0.03    0.07
   5   0   5   -0.12    0.08
   5   0   5    0.22    0.13
  -5   0  -5    0.06    0.09
   6   0   5    0.01    0.10
   6   0   5   -0.01    0.12
   7   0   5    1.99    0.24
   7   0   5    2.39    0.27
   8   0   5    0.07    0.14
   9   0   5    0.42    0.19
  10   0   5   -0.17    0.15
  10   0   5    0.08    0.20
  10  -1  -5    0.07    0.15
  10   1  -5    0.04    0.18
   9  -1  -5    0.11    0.14
   9   1  -5    0.18    0.17
   8  -1  -5    0.15    0.14
   8   1  -5    0.31    0.17
   7  -1  -5    0.16    0.13
   7   1  -5   -0.17    0.12
   6  -1  -5   60.53    1.28
  -6  -1   5   60.22    1.14
   6  -1  -5   60.41    1.29
   6   1  -5   60.11    1.35
  -5  -1   5   34.64    0.66
   5  -1  -5   33.25    0.82
  -5  -1   5   33.59    0.73
   5  -1  -5   33.63    0.83
  -5  -1   5   34.54    0.69
   5   1  -5   34.26    0.89
  -5   1   5   33.91    0.63
   4  -1  -5  128.63    2.38
  -4  -1   5  130.40    2.31
  -4  -1   5  130.04    2.27
  -4  -1   5  130.68    2.35
   4  -1  -5  129.95    2.39
   4   1  -5  124.76    2.44
  -4   1   5  128.15    2.22
  -4   1   5  129.80    2.29
   4   1  -5  130.49    2.45
  -3  -1   5   43.32    0.94
  -3  -1   5   43.67    0.92
   3  -1  -5   43.27    0.97
  -3  -1   5   43.54    1.00
   3  -1  -5   44.47    0.98
  -3   1   5   43.40    0.96
  -3   1   5   44.00    0.89
   3   1  -5   42.74    1.02
   3   1  -5   43.81    1.03
  -2  -1   5  231.06    4.07
  -2  -1   5  234.31    3.99
   2  -1  -5  227.97    4.01
   2  -1  -5  236.98    4.02
   2   1  -5  223.79    4.05
   2   1  -5  230.01    4.08
  -2   1   5  231.32    4.03
  -2   1   5  232.56    3.95
  -1  -1   5  138.40    2.59
  -1  -1   5  138.68    2.53
   1  -1  -5  139.58    2.55
   1  -1  -5  137.33    2.53
  -1   1   5  140.27    2.50
  -1   1   5  139.11    2.55
   1   1  -5  138.28    2.56
   1   1  -5  141.47    2.60
   0  -1  -5   95.41    1.86
   0  -1  -5   93.35    1.80
   0  -1   5   96.47    1.85
   0  -1  -5   97.39    1.84
   0  -1   5   96.27    1.89
   0   1  -5   97.95    1.86
   0   1  -5   97.89    1.86
   0   1   5   93.79    1.85
   0   1  -5   97.63    1.90
   0   1   5   95.86    1.82
   1  -1   5  104.54    2.01
   1  -1   5  104.01    2.03
  -1  -1  -5  104.27    1.99
  -1  -1  -5  107.98    1.98
  -1  -1  -5  103.86    2.02
  -1   1  -5  104.99    2.06
   1   1   5  105.57    1.98
   1   1   5  103.07    2.00
   1   1   5  104.16    1.99
  -1   1  -5  106.61    2.03
  -1   1  -5  109.88    2.01
  -2  -1  -5    2.27    0.20
  -2  -1  -5    2.13    0.20
   2  -1   5    2.24    0.22
   2  -1   5    2.31    0.23
   2  -1   5    2.10    0.21
  -2  -1  -5    2.23    0.22
  -2   1  -5    1.84    0.20
  -2   1  -5    2.10    0.20
   2   1   5    2.06    0.20
  -2   1  -5    2.27    0.23
   2   1   5    2.32    0.21
   2   1   5    2.11    0.20
   3  -1   5    4.12    0.28
  -3  -1  -5    4.40    0.26
   3  -1   5    4.22    0.27
  -3   1  -5    4.07    0.25
  -3   1  -5    4.24    0.29
   3   1   5    4.03    0.26
   3   1   5    4.79    0.31
  -4  -1  -5    2.13    0.20
   4  -1   5    1.21    0.18
   4  -1   5    2.04    0.21
  -4   1  -5    1.61    0.18
   4   1   5    2.06    0.21
   4   1   5    1.49    0.18
   5  -1   5    6.44    0.34
  -5  -1  -5    6.42    0.32
   5  -1   5    6.86    0.37
   5   1   5    6.95    0.35
  -5   1  -5    6.52    0.31
   5   1   5    7.34    0.38
   6  -1   5    3.36    0.31
   6  -1   5    3.07    0.29
  -6   1  -5    2.97    0.22
   6   1   5    3.28    0.27
   6   1   5    3.44    0.31
   7  -1   5    1.18    0.20
   7  -1   5    1.27    0.22
   7   1   5    0.99    0.19
   7   1   5    1.08    0.20
   8  -1   5    0.04    0.14
   8   1   5   -0.04    0.13
   9  -1   5    0.01    0.16
   9   1   5   -0.34    0.17
   9   1   5    0.13    0.16
  10  -1   5    0.03    0.17
  10   1   5   -0.11    0.22
  10   1   5    0.18    0.19
  10  -2  -5    0.66    0.16
  10   2  -5    0.74    0.24
   9  -2  -5    3.20    0.27
   9   2  -5    3.88    0.36
   8  -2  -5    1.01    0.16
   8   2  -5    0.72    0.19
   7  -2  -5    9.38    0.39
   7  -2  -5    9.28    0.38
  -7  -2   5    9.31    0.33
   7   2  -5    9.54    0.48
   6  -2  -5    6.92    0.34
   6  -2  -5    6.55    0.32
  -6  -2   5    7.08    0.29
   6   2  -5    7.17    0.42
  -5  -2   5   14.70    0.44
   5  -2  -5   14.04    0.47
  -5  -2   5   14.41    0.41
   5  -2  -5   14.52    0.46
   5   2  -5   14.59    0.55
   4  -2  -5    8.41    0.36
  -4  -2   5    9.53    0.32
   4  -2  -5    8.07    0.33
  -4  -2   5    8.57    0.34
  -4  -2   5    9.52    0.38
  -4   2   5    8.28    0.25
  -4   2   5    7.98    0.29
  -4   2   5    8.65    0.22
   4   2  -5    9.07    0.42
  -3  -2   5   20.64    0.57
   3  -2  -5   20.02    0.57
   3  -2  -5   19.89    0.55
  -3  -2   5   20.80    0.61
  -3  -2   5   20.36    0.55
   3   2  -5   20.34    0.63
  -3   2   5   20.24    0.50
  -3   2   5   20.35    0.55
  -2  -2   5   56.05    1.24
   2  -2  -5   55.31    1.16
  -2  -2   5   55.02    1.17
   2  -2  -5   54.85    1.16
   2   2  -5   55.67    1.26
  -2   2   5   56.09    1.17
  -2   2   5   55.62    1.12
   2   2  -5   55.90    1.24
   1  -2  -5   85.32    1.62
  -1  -2   5   83.18    1.64
   1  -2  -5   80.79    1.60
  -1  -2   5   82.13    1.68
  -1   2   5   81.80    1.61
  -1   2   5   82.42    1.58
   1   2  -5   80.75    1.66
   1   2  -5   81.58    1.69
   0  -2  -5    0.61    0.13
   0  -2  -5    0.69    0.12
   0  -2   5    0.53    0.12
   0  -2   5    0.49    0.12
   0  -2  -5    0.41    0.12
   0   2  -5    0.46    0.12
   0   2   5    0.39    0.11
   0   2   5    0.37    0.11
   0   2  -5    0.59    0.13
   1  -2   5   78.81    1.60
  -1  -2  -5   78.23    1.55
   1  -2   5   77.64    1.59
  -1  -2  -5   77.42    1.51
  -1  -2  -5   77.37    1.56
   1   2   5   76.83    1.54
  -1   2  -5   79.30    1.64
  -1   2  -5   80.34    1.57
   1   2   5   76.82    1.55
   1   2   5   76.77    1.51
  -1   2  -5   76.85    1.59
   2  -2   5    5.91    0.33
   2  -2   5    5.57    0.32
   2  -2   5    6.08    0.32
  -2  -2  -5    6.00    0.30
  -2  -2  -5    5.40    0.29
   2   2   5    5.74    0.30
   2   2   5    5.92    0.30
   2   2   5    5.50    0.30
  -2   2  -5    6.67    0.34
  -2   2  -5    5.98    0.30
  -3  -2  -5   17.30    0.54
   3  -2   5   16.88    0.57
   3  -2   5   17.64    0.57
  -3   2  -5   18.16    0.60
  -3   2  -5   17.58    0.53
   3   2   5   17.45    0.55
   3   2   5   17.20    0.57
   3   2   5   17.49    0.56
  -4  -2  -5    6.84    0.34
   4  -2   5    6.76    0.36
   4  -2   5    7.73    0.37
   4   2   5    7.79    0.36
   4   2   5    6.57    0.35
  -4   2  -5    6.84    0.32
  -5  -2  -5    0.12    0.10
   5  -2   5    0.00    0.12
   5  -2   5    0.15    0.12
   5   2   5    0.24    0.11
  -5   2  -5    0.16    0.09
   5   2   5    0.32    0.12
   6  -2   5    4.11    0.31
   6  -2   5    4.74    0.35
   6   2   5    4.46    0.33
  -6   2  -5    4.39    0.24
   6   2   5    4.24    0.31
   7  -2   5    0.04    0.14
   7  -2   5   -0.15    0.14
   7   2   5    0.22    0.14
   7   2   5   -0.04    0.12
   8  -2   5    0.44    0.18
   8   2   5    0.54    0.18
   8   2   5    0.38    0.21
   9  -2   5    0.81    0.21
   9   2   5    0.71    0.26
   9   2   5    0.85    0.22
  10  -2   5    1.24    0.26
  10   2   5    1.02    0.25
  10   2   5    0.41    0.26
  10  -3  -5    0.39    0.13
  10   3  -5    0.36    0.22
   9  -3  -5    0.08    0.11
   9   3  -5   -0.15    0.17
   8  -3  -5    0.33    0.13
   8   3  -5    0.49    0.20
  -7  -3   5    5.81    0.29
   7  -3  -5    5.49    0.29
   7  -3  -5    5.95    0.30
   7   3  -5    6.28    0.43
   6  -3  -5    2.90    0.22
  -6  -3   5    2.61    0.21
   6  -3  -5    2.66    0.24
  -6  -3   5    2.99    0.15
  -6  -3   5    3.22    0.14
   6   3  -5    2.62    0.28
   5  -3  -5    0.08    0.08
   5  -3  -5    0.00    0.10
  -5  -3   5    0.03    0.07
  -5  -3   5    0.08    0.09
   5   3  -5    0.30    0.14
   4  -3  -5    4.81    0.26
  -4  -3   5    4.55    0.26
  -4  -3   5    4.73    0.25
   4  -3  -5    4.56    0.24
   4   3  -5    4.64    0.33
  -4   3   5    4.30    0.20
  -4   3   5    4.26    0.17
  -3  -3   5    8.52    0.35
   3  -3  -5    7.99    0.32
   3  -3  -5    7.78    0.33
  -3  -3   5    8.44    0.36
  -3   3   5    7.53    0.31
   3   3  -5    8.32    0.41
  -3   3   5    8.43    0.28
   2  -3  -5   -0.07    0.06
  -2  -3   5    0.00    0.09
   2  -3  -5   -0.10    0.08
  -2  -3   5    0.10    0.09
   2   3  -5    0.01    0.11
  -2   3   5   -0.05    0.07
  -2   3   5   -0.14    0.06
  -1  -3   5   35.76    0.91
   1  -3  -5   37.57    0.86
   1  -3  -5   38.12    0.87
   1  -3  -5   37.24    0.79
  -1  -3   5   36.72    0.94
   1   3  -5   37.91    0.94
  -1   3   5   38.22    0.85
  -1   3   5   36.99    0.86
   0  -3  -5    0.73    0.11
   0  -3  -5    0.55    0.11
   0  -3  -5    0.40    0.11
   0  -3   5    0.50    0.14
   0  -3   5    0.92    0.16
   0   3   5    0.62    0.12
   0   3   5    0.57    0.12
   0   3  -5    0.49    0.12
  -1  -3  -5    2.36    0.18
  -1  -3  -5    2.33    0.20
  -1  -3  -5    2.57    0.22
   1  -3   5    1.78    0.20
   1  -3   5    2.32    0.22
   1   3   5    2.32    0.21
  -1   3  -5    2.64    0.23
   1   3   5    2.69    0.19
  -1   3  -5    2.79    0.26
   1   3   5    2.42    0.20
   2  -3   5    0.04    0.11
   2  -3   5    0.03    0.10
  -2  -3  -5    0.05    0.07
  -2  -3  -5   -0.02    0.08
   2   3   5   -0.03    0.07
  -2   3  -5    0.00    0.11
  -2   3  -5   -0.03    0.09
   2   3   5    0.08    0.10
   2   3   5    0.07    0.08
   3  -3   5   11.79    0.48
  -3  -3  -5   12.03    0.45
   3  -3   5   11.25    0.46
  -3   3  -5   11.70    0.43
  -3   3  -5   11.79    0.49
   3   3   5   11.69    0.44
   3   3   5   11.23    0.44
   3   3   5   11.73    0.45
   4  -3   5    0.19    0.13
  -4  -3  -5    0.40    0.12
   4  -3   5    0.20    0.11
  -4   3  -5    0.18    0.14
   4   3   5    0.27    0.12
  -4   3  -5    0.32    0.11
   4   3   5    0.36    0.13
  -5  -3  -5    0.48    0.13
   5  -3   5    0.24    0.14
   5  -3   5    0.55    0.15
   5   3   5    0.61    0.14
   5   3   5    0.52    0.14
  -5   3  -5    0.44    0.12
   6  -3   5    1.06    0.19
   6  -3   5    0.90    0.19
   6   3   5    1.46    0.21
   6   3   5    0.74    0.17
  -6   3  -5    0.93    0.13
   7  -3   5    0.27    0.17
   7   3   5    0.17    0.17
   7   3   5    0.17    0.16
   7   3   5    0.16    0.16
   8  -3   5    6.79    0.44
   8   3   5    6.34    0.48
   8   3   5    6.56    0.45
   9  -3   5    0.16    0.18
   9   3   5    0.55    0.25
   9   3   5    0.34    0.20
  10  -3   5    3.21    0.34
  10   3   5    3.21    0.38
  10   3   5    3.06    0.42
  10  -4  -5    2.13    0.20
  10   4  -5    2.24    0.34
   9  -4  -5    0.72    0.14
   9   4  -5    0.51    0.23
   8  -4  -5    3.97    0.25
   8   4  -5    3.52    0.37
  -7  -4   5   10.38    0.41
   7  -4  -5   10.06    0.38
   7  -4  -5   10.12    0.38
   7   4  -5   10.70    0.56
   6  -4  -5    5.57    0.29
   6  -4  -5    5.94    0.28
  -6  -4   5    6.35    0.25
  -6  -4   5    6.40    0.33
   6   4  -5    5.64    0.42
   5  -4  -5    7.76    0.31
   5  -4  -5    7.68    0.33
  -5  -4   5    8.06    0.33
  -5  -4   5    7.98    0.36
   5   4  -5    7.91    0.45
  -4  -4   5    5.21    0.29
   4  -4  -5    4.81    0.26
  -4  -4   5    4.98    0.28
   4  -4  -5    5.13    0.25
  -4   4   5    4.72    0.20
   4   4  -5    4.69    0.34
  -4   4   5    4.79    0.18
  -3  -4   5    1.55    0.19
   3  -4  -5    1.78    0.16
  -3  -4   5    1.82    0.20
   3  -4  -5    1.62    0.17
   3   4  -5    1.88    0.23
  -3   4   5    1.70    0.17
  -3   4   5    1.57    0.14
  -3   4   5    1.59    0.10
   2  -4  -5   18.06    0.53
   2  -4  -5   19.17    0.53
  -2  -4   5   18.78    0.60
   2   4  -5   18.08    0.63
  -2   4   5   18.35    0.52
  -2   4   5   18.71    0.51
   1  -4  -5   13.91    0.45
  -1  -4   5   13.98    0.52
   1  -4  -5   13.90    0.37
   1  -4  -5   13.12    0.45
  -1  -4   5   13.94    0.53
  -1   4   5   13.66    0.44
  -1   4   5   14.55    0.45
   1   4  -5   13.48    0.52
   0  -4  -5   18.24    0.45
   0  -4   5   17.82    0.60
   0  -4  -5   18.02    0.55
   0  -4   5   16.95    0.59
   0  -4  -5   18.11    0.53
   0   4  -5   18.55    0.60
   0   4   5   18.06    0.53
   0   4   5   16.79    0.52
  -1  -4  -5    5.93    0.30
   1  -4   5    6.01    0.36
  -1  -4  -5    5.82    0.31
   1  -4   5    6.17    0.35
  -1   4  -5    6.20    0.34
   1   4   5    6.39    0.30
   1   4   5    5.85    0.27
   1   4   5    5.89    0.31
  -1   4  -5    6.50    0.36
  -2  -4  -5  101.80    2.10
   2  -4   5  101.53    2.05
   2  -4   5  101.75    2.06
  -2  -4  -5   99.56    1.98
  -2   4  -5  104.24    1.99
  -2   4  -5  104.86    2.07
   2   4   5  100.68    1.97
   2   4   5  100.75    1.98
   2   4   5  102.00    1.94
   3  -4   5   31.48    0.87
  -3  -4  -5   33.15    0.85
   3  -4   5   32.25    0.90
   3   4   5   32.67    0.85
  -3   4  -5   32.68    0.81
  -3   4  -5   34.38    0.92
   3   4   5   32.64    0.84
   3   4   5   32.06    0.83
   4  -4   5    6.77    0.37
  -4  -4  -5    6.98    0.37
   4  -4   5    7.00    0.40
   4   4   5    7.08    0.37
   4   4   5    7.22    0.37
  -4   4  -5    7.26    0.33
  -4   4  -5    6.80    0.40
   5  -4   5   11.21    0.48
   5  -4   5   11.41    0.51
   5   4   5   12.38    0.51
   5   4   5   11.30    0.48
  -5   4  -5   11.24    0.40
   6  -4   5   13.66    0.56
   6  -4   5   12.71    0.53
   6   4   5   13.35    0.54
   6   4   5   14.40    0.60
   6   4   5   13.29    0.56
   7  -4   5    4.93    0.39
   7   4   5    4.77    0.41
   7   4   5    4.67    0.39
   8  -4   5    2.72    0.30
   8   4   5    2.77    0.36
   8   4   5    3.20    0.35
   9  -4   5    3.02    0.33
   9   4   5    2.59    0.33
   9   4   5    2.67    0.36
  10  -4   5    0.21    0.18
  10   4   5    0.18    0.21
  10   4   5   -0.40    0.23
  10  -5  -5    0.29    0.13
  10   5  -5    0.76    0.28
   9  -5  -5   12.59    0.40
   9   5  -5   12.94    0.69
   8  -5  -5    0.28    0.11
   8   5  -5    0.32    0.22
   7  -5  -5    2.14    0.21
   7  -5  -5    2.55    0.22
  -7  -5   5    2.72    0.21
   7   5  -5    2.43    0.32
   6  -5  -5   11.69    0.40
  -6  -5   5   11.23    0.46
   6  -5  -5   11.52    0.39
   6   5  -5   12.61    0.60
  -5  -5   5    4.64    0.30
   5  -5  -5    4.95    0.27
  -5  -5   5    5.13    0.30
   5  -5  -5    5.04    0.25
   5   5  -5    5.25    0.40
   4  -5  -5    0.94    0.14
   4  -5  -5    0.67    0.11
  -4  -5   5    0.84    0.16
  -4  -5   5    0.80    0.16
  -4   5   5    0.98    0.10
   4   5  -5    0.66    0.18
  -4   5   5    0.77    0.09
   3  -5  -5    6.43    0.28
  -3  -5   5    6.55    0.35
   3  -5  -5    6.29    0.30
  -3  -5   5    6.33    0.35
   3   5  -5    6.50    0.40
  -3   5   5    5.99    0.27
  -3   5   5    6.68    0.27
  -3   5   5    6.26    0.20
  -2  -5   5   18.79    0.63
   2  -5  -5   18.41    0.53
  -2  -5   5   17.91    0.60
   2  -5  -5   18.41    0.54
  -2   5   5   19.37    0.55
   2   5  -5   18.47    0.66
  -2   5   5   18.61    0.52
  -2   5   5   18.42    0.45
   1  -5  -5   41.17    0.80
  -1  -5   5   40.70    1.06
   1  -5  -5   41.04    0.94
  -1  -5   5   42.71    1.10
   1  -5  -5   41.41    0.96
  -1   5   5   41.81    0.94
  -1   5   5   43.44    1.03
   1   5  -5   41.37    1.06
  -1   5   5   41.29    0.87
   0  -5  -5    0.95    0.15
   0  -5   5    0.47    0.14
   0  -5   5    0.65    0.16
   0  -5  -5    0.56    0.13
   0   5   5    0.76    0.14
   0   5   5    0.62    0.12
   0   5  -5    0.59    0.15
   1  -5   5    2.13    0.24
   1  -5   5    1.52    0.21
  -1  -5  -5    1.51    0.18
  -1  -5  -5    1.94    0.21
  -1   5  -5    1.58    0.19
   1   5   5    1.68    0.18
   1   5   5    2.50    0.18
   1   5   5    1.74    0.19
  -1   5  -5    1.30    0.21
   2  -5   5    0.12    0.11
  -2  -5  -5   -0.03    0.09
   2  -5   5    0.03    0.13
   2   5   5   -0.01    0.09
  -2   5  -5   -0.06    0.14
   2   5   5   -0.06    0.08
   2   5   5   -0.06    0.08
  -2   5  -5    0.07    0.10
  -3  -5  -5    1.51    0.21
   3  -5   5    1.44    0.22
   3  -5   5    1.60    0.20
   3   5   5    1.46    0.20
  -3   5  -5    0.96    0.20
  -3   5  -5    1.29    0.17
   3   5   5    1.05    0.16
   3   5   5    1.47    0.19
  -4  -5  -5    2.19    0.24
   4  -5   5    1.91    0.25
   4  -5   5    2.25    0.26
  -4   5  -5    2.50    0.29
   4   5   5    2.35    0.25
  -4   5  -5    1.82    0.19
   4   5   5    1.86    0.22
   4   5   5    1.43    0.21
   5  -5   5    2.98    0.29
   5  -5   5    2.31    0.26
   5   5   5    2.08    0.24
   5   5   5    3.36    0.32
   5   5   5    3.20    0.30
  -5   5  -5    2.60    0.21
   6  -5   5    1.65    0.24
   6  -5   5    1.44    0.23
   6   5   5    1.71    0.25
   6   5   5    2.03    0.28
   6   5   5    1.46    0.22
   7  -5   5    6.07    0.43
   7   5   5    6.08    0.46
   7   5   5    6.63    0.45
   8  -5   5    0.51    0.19
   8   5   5    0.51    0.21
   8   5   5    0.42    0.22
   9  -5   5    1.19    0.25
   9   5   5    0.86    0.26
   9   5   5    0.83    0.31
  10  -5   5    3.15    0.35
  10   5   5    3.09    0.42
  10   5   5    3.38    0.46
  10   6  -5    2.97    0.41
   9  -6  -5    4.75    0.27
   9   6  -5    5.79    0.55
   8  -6  -5   11.06    0.39
   8   6  -5   11.16    0.65
   7  -6  -5   26.31    0.67
   7   6  -5   27.41    0.96
   6  -6  -5   11.51    0.42
   6  -6  -5   11.82    0.40
  -6  -6   5   12.27    0.46
   6   6  -5   12.13    0.62
   5  -6  -5    1.08    0.14
   5  -6  -5    0.89    0.15
  -5  -6   5    1.01    0.18
   5   6  -5    1.35    0.25
   4  -6  -5    0.58    0.13
   4  -6  -5    0.67    0.12
  -4  -6   5    0.59    0.16
  -4  -6   5    0.72    0.16
  -4   6   5    0.43    0.08
   4   6  -5    0.51    0.18
  -4   6   5    0.50    0.09
  -3  -6   5    0.19    0.12
   3  -6  -5    0.12    0.07
  -3  -6   5    0.03    0.10
   3  -6  -5   -0.04    0.08
   3   6  -5    0.10    0.13
  -3   6   5    0.01    0.05
  -3   6   5    0.01    0.06
  -2  -6   5    7.87    0.41
   2  -6  -5    7.52    0.20
   2  -6  -5    7.25    0.32
   2  -6  -5    7.78    0.35
  -2  -6   5    7.58    0.42
  -2   6   5    7.58    0.27
  -2   6   5    7.59    0.33
   2   6  -5    7.02    0.42
   1  -6  -5    0.25    0.11
  -1  -6   5    0.21    0.13
   1  -6  -5    0.17    0.08
  -1   6   5    0.23    0.08
   1   6  -5    0.38    0.15
  -1   6   5    0.25    0.10
   0  -6   5   15.27    0.60
   0  -6   5   15.90    0.62
   0  -6  -5   15.70    0.51
   0  -6  -5   15.39    0.53
   0   6   5   15.30    0.51
   0   6  -5   15.25    0.59
   0   6   5   15.59    0.47
  -1  -6  -5    0.03    0.07
   1  -6   5    0.00    0.10
   1  -6   5   -0.07    0.11
  -1  -6  -5   -0.04    0.09
  -1   6  -5    0.12    0.15
  -1   6  -5   -0.04    0.11
   1   6   5    0.04    0.09
   1   6   5    0.05    0.08
   1   6   5   -0.01    0.08
   2  -6   5   10.20    0.48
   2  -6   5    9.09    0.48
  -2  -6  -5    9.81    0.44
  -2   6  -5    9.40    0.42
  -2   6  -5    8.97    0.46
   2   6   5    9.39    0.40
   2   6   5    9.33    0.36
   2   6   5    9.90    0.43
  -3  -6  -5    7.99    0.41
   3  -6   5    8.10    0.46
   3  -6   5    7.84    0.42
  -3   6  -5    8.34    0.46
   3   6   5    8.34    0.41
   3   6   5    7.68    0.38
   3   6   5    8.45    0.37
  -3   6  -5    8.11    0.38
   4  -6   5   11.14    0.53
   4  -6   5    9.64    0.48
   4   6   5   10.49    0.48
  -4   6  -5   10.72    0.41
  -4   6  -5   10.42    0.51
   4   6   5   10.54    0.48
   5  -6   5   13.40    0.59
   5  -6   5   13.67    0.57
   5   6   5   12.86    0.56
  -5   6  -5   12.15    0.43
   5   6   5   12.60    0.56
   6  -6   5    4.61    0.37
   6  -6   5    5.64    0.42
   6   6   5    5.97    0.42
   6   6   5    6.08    0.42
   7  -6   5    1.75    0.28
   7   6   5    1.91    0.29
   7   6   5    1.47    0.27
   8  -6   5    0.07    0.17
   8   6   5   -0.15    0.17
   8   6   5   -0.23    0.20
   9  -6   5    1.00    0.26
   9   6   5    1.08    0.29
   9   6   5    1.19    0.29
  10  -6   5    0.23    0.21
  10   6   5    0.43    0.31
  10   6   5    0.40    0.26
  10   7  -5    0.04    0.25
   9  -7  -5    0.95    0.15
   9   7  -5    1.58    0.34
   8  -7  -5   15.76    0.50
   8   7  -5   16.43    0.80
   7  -7  -5    0.10    0.12
   7   7  -5    0.17    0.21
   6  -7  -5   13.78    0.45
  -6  -7   5   13.70    0.54
   6  -7  -5   13.84    0.47
   6   7  -5   14.58    0.70
   5  -7  -5   -0.13    0.07
  -5  -7   5    0.05    0.14
   5  -7  -5   -0.20    0.09
   5   7  -5   -0.03    0.17
   4  -7  -5   12.80    0.46
   4  -7  -5   12.10    0.42
  -4  -7   5   13.13    0.56
  -4   7   5   12.51    0.36
   4   7  -5   13.70    0.63
  -4   7   5   12.44    0.37
   3  -7  -5    0.34    0.09
   3  -7  -5    0.34    0.12
  -3  -7   5    0.56    0.18
  -3   7   5    0.46    0.09
  -3   7   5    0.56    0.11
   3   7  -5    0.45    0.19
   2  -7  -5    4.47    0.29
   2  -7  -5    4.30    0.26
  -2   7   5    4.62    0.27
  -2   7   5    4.48    0.22
   2   7  -5    4.00    0.36
   1  -7  -5    0.31    0.12
   1  -7  -5    0.27    0.10
   1   7  -5    0.27    0.16
  -1   7   5    0.11    0.08
  -1   7   5    0.27    0.11
   0  -7  -5   23.42    0.70
   0  -7  -5   23.22    0.67
   0   7   5   22.86    0.69
   0   7  -5   24.10    0.78
   0   7   5   23.57    0.64
  -1  -7  -5    0.07    0.12
   1  -7   5    0.07    0.12
   1   7   5    0.08    0.10
  -1   7  -5   -0.17    0.14
  -1   7  -5    0.10    0.12
   1   7   5    0.03    0.07
   1   7   5   -0.02    0.08
   2  -7   5   20.52    0.72
  -2  -7  -5   19.69    0.67
   2   7   5   20.57    0.63
  -2   7  -5   20.25    0.67
   2   7   5   20.23    0.56
  -2   7  -5   20.54    0.72
   2   7   5   20.50    0.66
   3  -7   5   -0.16    0.11
  -3  -7  -5    0.09    0.13
   3  -7   5   -0.03    0.14
  -3   7  -5    0.07    0.11
  -3   7  -5    0.04    0.16
   3   7   5   -0.02    0.09
   3   7   5   -0.02    0.11
   3   7   5   -0.16    0.10
   4  -7   5    4.51    0.40
   4  -7   5    4.49    0.36
   4   7   5    4.60    0.34
  -4   7  -5    4.21    0.36
  -4   7  -5    4.69    0.30
   4   7   5    5.26    0.37
   5  -7   5    2.93    0.31
   5  -7   5    3.98    0.38
   5   7   5    2.79    0.31
  -5   7  -5    3.65    0.37
  -5   7  -5    3.22    0.24
   5   7   5    2.83    0.30
   6  -7   5    1.43    0.26
   6  -7   5    1.90    0.33
   6   7   5    1.22    0.26
   6   7   5    1.95    0.29
   7  -7   5    2.81    0.33
   7   7   5    3.18    0.40
   7   7   5    3.32    0.37
   8  -7   5    2.81    0.34
   8   7   5    2.93    0.41
   8   7   5    2.83    0.37
   9  -7   5    0.04    0.20
   9   7   5    0.01    0.23
   9   7   5   -0.17    0.23
  10  -7   5    0.40    0.23
  10   7   5    0.87    0.32
  10   7   5    0.62    0.33
  10   8  -5    2.09    0.39
   9  -8  -5    0.16    0.12
   9   8  -5    0.04    0.24
   8  -8  -5    7.29    0.37
   8   8  -5    8.74    0.65
   7  -8  -5   -0.01    0.12
   7   8  -5    0.14    0.22
  -6  -8   5   -0.16    0.14
   6  -8  -5   -0.08    0.11
   6  -8  -5    0.01    0.13
   6   8  -5    0.25    0.22
   5  -8  -5    3.26    0.24
   5  -8  -5    2.83    0.27
  -5  -8   5    3.53    0.36
   5   8  -5    4.08    0.42
   4  -8  -5    1.62    0.18
  -4  -8   5    2.02    0.29
   4  -8  -5    1.72    0.10
   4  -8  -5    1.99    0.23
   4   8  -5    1.63    0.29
  -4   8   5    1.69    0.16
   3  -8  -5    8.91    0.38
   3  -8  -5    8.54    0.40
  -3   8   5    9.01    0.31
   3   8  -5    8.84    0.53
  -3   8   5    8.83    0.37
   2  -8  -5   13.84    0.51
   2  -8  -5   13.45    0.47
  -2   8   5   13.64    0.43
   2   8  -5   13.12    0.62
  -2   8   5   13.13    0.49
   1  -8  -5   19.01    0.63
   1  -8  -5   19.87    0.61
   1   8  -5   19.18    0.73
  -1   8   5   19.85    0.63
  -1   8   5   19.11    0.56
   0  -8  -5    0.23    0.12
   0  -8  -5    0.28    0.11
   0   8   5    0.24    0.10
   0   8  -5    0.31    0.16
   0   8   5    0.26    0.13
  -1  -8  -5    7.43    0.40
   1   8   5    6.74    0.38
  -1   8  -5    6.98    0.43
   1   8   5    6.84    0.27
  -1   8  -5    7.96    0.44
   1   8   5    7.40    0.36
   2  -8   5    0.11    0.14
  -2  -8  -5   -0.12    0.11
  -2   8  -5    0.11    0.12
   2   8   5    0.03    0.07
   2   8   5   -0.13    0.11
  -2   8  -5   -0.06    0.17
   2   8   5    0.19    0.13
   3  -8   5    7.66    0.45
  -3   8  -5    7.48    0.40
   3   8   5    7.11    0.34
   3   8   5    6.74    0.39
  -3   8  -5    6.68    0.43
   3   8   5    7.29    0.44
   4  -8   5    2.64    0.31
   4  -8   5    2.67    0.33
   4   8   5    2.71    0.30
   4   8   5    2.73    0.31
  -4   8  -5    2.59    0.25
  -4   8  -5    2.54    0.31
   5  -8   5    6.05    0.47
   5  -8   5    4.81    0.41
   5   8   5    5.79    0.45
   5   8   5    4.88    0.42
  -5   8  -5    5.58    0.42
  -5   8  -5    5.72    0.31
   6  -8   5    7.89    0.52
   6   8   5    8.75    0.54
   6   8   5    6.27    0.49
   7  -8   5    1.81    0.30
   7   8   5    2.04    0.35
   7   8   5    1.97    0.32
   8  -8   5    0.39    0.22
   8   8   5    0.15    0.25
   8   8   5    0.71    0.25
   9  -8   5   -0.16    0.20
   9   8   5    0.03    0.24
   9   8   5   -0.34    0.26
   9   9  -5    2.88    0.45
   8  -9  -5    2.86    0.29
   8   9  -5    3.46    0.45
   7  -9  -5    2.86    0.27
   7   9  -5    2.70    0.39
   6  -9  -5   -0.11    0.13
  -6  -9   5   -0.09    0.16
   6   9  -5   -0.04    0.22
   5  -9  -5    0.39    0.13
   5  -9  -5    0.34    0.16
  -5  -9   5   -0.57    0.19
   5  -9  -5    0.39    0.08
   5   9  -5    0.26    0.22
   4  -9  -5    0.38    0.15
   4  -9  -5    0.87    0.16
  -4   9   5    0.86    0.14
   4   9  -5    1.13    0.28
   3  -9  -5   31.23    0.85
   3  -9  -5   30.28    0.81
  -3   9   5   31.93    0.75
   3   9  -5   31.92    1.05
  -3   9   5   30.93    0.82
   2  -9  -5    9.26    0.40
   2  -9  -5    9.04    0.44
  -2   9   5    9.09    0.37
   2   9  -5    9.82    0.56
  -2   9   5    8.63    0.41
   1  -9  -5    0.55    0.17
   1  -9  -5    0.29    0.11
   1   9  -5    0.68    0.20
  -1   9   5    0.26    0.13
  -1   9   5    0.49    0.13
   0  -9  -5   12.76    0.54
   0   9  -5   13.47    0.61
   0   9   5   12.47    0.48
   0   9   5   13.32    0.54
  -1  -9  -5    2.21    0.27
  -1   9  -5    1.96    0.26
   1   9   5    2.55    0.26
   1   9   5    2.28    0.17
   1   9   5    2.14    0.25
  -1   9  -5    2.45    0.32
  -2   9  -5    4.48    0.36
  -2   9  -5    4.59    0.39
   2   9   5    4.24    0.24
   2   9   5    3.85    0.32
   2   9   5    4.06    0.35
   3  -9   5    0.29    0.17
  -3   9  -5    0.32    0.20
   3   9   5    0.04    0.15
  -3   9  -5    0.11    0.13
   3   9   5    0.13    0.15
   4  -9   5    1.35    0.26
   4   9   5    1.35    0.25
  -4   9  -5    1.38    0.20
  -4   9  -5    1.50    0.26
   4   9   5    1.20    0.24
   5  -9   5    0.28    0.19
   5  -9   5    0.39    0.22
   5   9   5   -0.03    0.19
  -5   9  -5    0.52    0.22
  -5   9  -5    0.27    0.13
   5   9   5    0.17    0.19
   6  -9   5    2.10    0.32
   6   9   5    2.19    0.32
   6   9   5    2.00    0.32
   7  -9   5    2.59    0.35
   7   9   5    3.31    0.42
   7   9   5    3.30    0.42
   8  -9   5   -0.16    0.20
   8   9   5   -0.28    0.20
   8   9   5    0.12    0.25
   9  -9   5    0.14    0.23
   9   9   5    0.69    0.30
   9   9   5   -0.24    0.28
   9  10  -5    3.18    0.49
   8  10  -5    2.55    0.44
   7  10  -5    0.67    0.31
   6 -10  -5    4.83    0.36
  -6 -10   5    4.67    0.44
   6  10  -5    5.80    0.56
   5 -10  -5   -0.31    0.13
   5  10  -5   -0.12    0.20
   4 -10  -5    6.88    0.37
   4 -10  -5    7.42    0.43
   4  10  -5    8.46    0.59
   3 -10  -5    2.00    0.22
   3 -10  -5    2.14    0.27
  -3  10   5    1.94    0.23
  -3  10   5    2.57    0.23
   3  10  -5    1.85    0.31
   2 -10  -5    1.35    0.22
   2 -10  -5    1.14    0.18
   2  10  -5    1.76    0.30
  -2  10   5    1.53    0.22
  -2  10   5    1.61    0.20
   1 -10  -5    0.23    0.13
   1 -10  -5    0.33    0.17
   1  10  -5    0.26    0.19
  -1  10   5    0.49    0.16
  -1  10   5    0.51    0.14
   0 -10  -5    3.42    0.33
   0  10   5    3.61    0.33
   0  10   5    4.12    0.30
   0  10  -5    3.91    0.39
  -1  10  -5    2.34    0.32
   1  10   5    2.90    0.32
   1  10   5    2.78    0.29
  -1  10  -5    2.29    0.30
   1  10   5    2.51    0.17
   2  10   5    0.09    0.14
  -2  10  -5    0.31    0.21
   2  10   5    0.31    0.16
  -2  10  -5    0.58    0.19
   2  10   5    0.40    0.10
  -3  10  -5    2.36    0.32
   3  10   5    2.73    0.31
   3  10   5    2.54    0.31
  -3  10  -5    2.39    0.27
   4 -10   5    0.63    0.22
   4  10   5    0.73    0.21
  -4  10  -5    0.64    0.17
  -4  10  -5    0.76    0.24
   4  10   5    0.81    0.22
   5  10   5    0.41    0.21
   5  10   5    0.02    0.20
  -5  10  -5    0.09    0.19
  -5  10  -5    0.08    0.12
   6 -10   5   -0.05    0.20
   6  10   5    0.26    0.23
   6  10   5   -0.05    0.19
   7 -10   5    3.29    0.39
   7  10   5    2.91    0.43
   7  10   5    3.04    0.41
   8 -10   5    0.39    0.24
   8  10   5    0.14    0.28
   8  10   5    0.67    0.29
   9 -10   5    1.07    0.30
   9  10   5    0.62    0.32
   9  10   5    0.61    0.31
   9  11  -5   -0.09    0.28
   8  11  -5    0.83    0.34
   7  11  -5   -0.04    0.27
   6  11  -5    1.12    0.35
   5  11  -5    0.57    0.26
   4 -11  -5    6.63    0.43
   4 -11  -5    6.47    0.38
   4  11  -5    5.88    0.56
   3 -11  -5   -0.21    0.14
   3 -11  -5    0.02    0.12
  -3  11   5    0.06    0.11
   3  11  -5    0.01    0.20
  -3  11   5   -0.15    0.10
   2 -11  -5    1.94    0.23
  -2  11   5    2.34    0.24
  -2  11   5    2.55    0.29
   2  11  -5    2.19    0.34
  -1  11   5    6.43    0.38
  -1  11   5    6.75    0.43
   1  11  -5    6.83    0.51
   0  11  -5    0.12    0.18
   0  11   5   -0.12    0.13
   0  11   5    0.08    0.12
  -1  11  -5    0.25    0.21
  -1  11  -5    0.15    0.19
   1  11   5    0.45    0.09
   1  11   5    0.55    0.20
   1  11   5    0.52    0.18
  -2  11  -5    2.23    0.32
   2  11   5    2.21    0.19
   2  11   5    2.37    0.30
   2  11   5    2.13    0.30
  -2  11  -5    1.84    0.27
   3  11   5    0.90    0.23
  -3  11  -5    0.57    0.18
   3  11   5    1.08    0.25
  -3  11  -5    0.86    0.26
   4  11   5    3.24    0.37
   4  11   5    3.84    0.41
  -4  11  -5    3.67    0.33
  -4  11  -5    3.98    0.40
   5  11   5    0.01    0.19
  -5  11  -5    0.17    0.21
  -5  11  -5   -0.02    0.12
   5  11   5    0.18    0.20
   6  11   5    0.95    0.29
   6  11   5    0.85    0.29
   7 -11   5   -0.03    0.21
   7  11   5    0.31    0.26
   7  11   5    0.13    0.25
   8 -11   5    0.15    0.25
   8  11   5    0.28    0.28
   8  11   5    0.15    0.30
   8  12  -5    0.85    0.37
   7  12  -5    0.22    0.29
   6  12  -5    0.02    0.26
   5  12  -5    0.47    0.27
   4  12  -5    0.19    0.25
  -4  12   5    0.21    0.11
   3 -12  -5    3.42    0.31
   3  12  -5    3.50    0.46
  -3  12   5    3.80    0.30
  -3  12   5    3.17    0.31
   2  12  -5    1.67    0.32
  -2  12   5    2.12    0.25
  -2  12   5    1.80    0.27
   1  12  -5   -0.11    0.17
  -1  12   5   -0.25    0.13
  -1  12   5    0.10    0.13
   0  12   5    0.18    0.15
   0  12  -5   -0.08    0.17
   0  12   5    0.11    0.17
  -1  12  -5    0.09    0.19
   1  12   5    0.21    0.08
   1  12   5   -0.02    0.14
   1  12   5   -0.01    0.17
  -1  12  -5    0.20    0.19
  -2  12  -5    0.09    0.18
   2  12   5   -0.02    0.17
  -2  12  -5    0.30    0.22
   2  12   5    0.35    0.18
   3  12   5    8.13    0.52
  -3  12  -5    7.00    0.52
  -3  12  -5    8.32    0.50
   3  12   5    7.73    0.55
   4  12   5    0.98    0.27
   4  12   5    0.49    0.24
  -4  12  -5    0.34    0.24
  -4  12  -5    1.04    0.21
  -5  12  -5    2.51    0.36
   5  12   5    2.58    0.41
   5  12   5    2.44    0.36
   6  12   5    1.62    0.36
   6  12   5    1.41    0.32
   7 -12   5    0.34    0.24
   7  12   5   -0.13    0.24
   7  12   5    0.24    0.27
   8 -12   5    0.03    0.23
   8  12   5    0.12    0.28
   8  12   5   -0.07    0.28
   8  13  -5   -0.04    0.30
   7  13  -5    0.60    0.33
   6  13  -5    1.07    0.34
   5  13  -5   11.00    0.77
   4  13  -5    2.72    0.43
  -3  13   5   24.10    0.80
  -3  13   5   22.96    0.75
   3  13  -5   22.90    1.02
  -2  13   5    4.62    0.36
   2  13  -5    4.17    0.49
  -2  13   5    4.06    0.37
  -1  13   5   17.81    0.75
  -1  13   5   18.91    0.69
   1  13  -5   18.14    0.86
   0  13  -5    0.30    0.21
   0  13   5    0.30    0.19
   0  13   5    0.36    0.19
  -1  13  -5   11.18    0.64
  -1  13  -5   11.35    0.62
   1  13   5   10.81    0.62
   1  13   5   11.12    0.34
   1  13   5   11.84    0.59
   2  13   5    3.03    0.40
  -2  13  -5    2.62    0.36
   2  13   5    2.42    0.33
  -2  13  -5    2.78    0.35
  -3  13  -5   -0.07    0.17
   3  13   5   -0.03    0.17
  -3  13  -5    0.08    0.22
   3  13   5   -0.29    0.20
   4  13   5   -0.05    0.19
  -4  13  -5    0.30    0.17
   4  13   5   -0.28    0.20
  -4  13  -5    0.18    0.20
   5  13   5    4.73    0.53
  -5  13  -5    6.35    0.50
   5  13   5    4.63    0.49
   6  13   5    0.25    0.27
   6  13   5    0.08    0.24
   7 -13   5    0.05    0.25
   7  13   5   -0.13    0.24
   7  13   5    0.44    0.32
   8 -13   5    0.36    0.27
   8  13   5    0.45    0.34
   8  13   5   -0.12    0.28
   7  14  -5    1.72    0.44
   6  14  -5    4.85    0.60
   5  14  -5   -0.10    0.26
   4  14  -5    1.93    0.42
  -3  14   5    4.11    0.37
  -3  14   5    3.77    0.35
   3  14  -5    3.37    0.47
   2  14  -5    4.60    0.55
  -2  14   5    4.13    0.39
  -2  14   5    4.70    0.41
  -1  14   5    5.79    0.44
   1  14  -5    6.66    0.59
  -1  14   5    5.52    0.47
   0  14   5    0.96    0.25
   0  14  -5    1.24    0.30
   0  14   5    1.03    0.28
   1  14   5   -0.13    0.17
   1  14   5    0.00    0.17
  -1  14  -5    0.06    0.21
  -1  14  -5    0.22    0.24
   2  14   5   -0.26    0.18
  -2  14  -5   -0.07    0.22
  -2  14  -5    0.20    0.21
   2  14   5    0.06    0.20
   3  14   5    3.16    0.41
  -3  14  -5    2.88    0.35
   3  14   5    2.57    0.40
  -3  14  -5    3.25    0.43
   4  14   5    0.12    0.21
   4  14   5   -0.44    0.20
  -4  14  -5   -0.13    0.20
  -4  14  -5   -0.11    0.15
  -5  14  -5    0.85    0.27
   5  14   5   -0.02    0.22
   5  14   5   -0.06    0.24
   6  14   5   -0.12    0.25
   6  14   5    0.18    0.28
   7  14   5    0.10    0.31
   7  14   5   -0.15    0.27
   7  15  -5    3.58    0.58
   6  15  -5    5.28    0.65
   5  15  -5    0.72    0.33
   4  15  -5    4.36    0.55
  -3  15   5    4.58    0.39
   3  15  -5    4.52    0.56
  -2  15   5   28.39    0.95
  -2  15   5   28.62    1.00
   2  15  -5   27.88    1.16
   1  15  -5    0.44    0.28
  -1  15   5    0.52    0.21
  -1  15   5    0.28    0.21
   0  15   5   21.54    0.92
   0  15   5   21.25    0.85
   0  15  -5   22.15    0.99
   1  15   5    0.35    0.21
  -1  15  -5    0.05    0.23
   1  15   5    0.23    0.22
  -1  15  -5    0.55    0.28
   2  15   5    1.33    0.31
  -2  15  -5    1.46    0.31
   2  15   5    1.25    0.33
  -2  15  -5    1.36    0.33
  -3  15  -5    2.12    0.36
   3  15   5    1.87    0.37
  -3  15  -5    2.14    0.34
   3  15   5    1.93    0.38
  -4  15  -5    0.07    0.22
   4  15   5   -0.02    0.25
   4  15   5    0.04    0.22
   5  15   5    0.48    0.31
   5  15   5   -0.09    0.25
  -5  15  -5    0.34    0.24
   6  15   5    0.53    0.34
   6  15   5    0.62    0.31
   7  15   5   -0.25    0.29
   7  15   5    0.36    0.33
   6  16  -5    5.49    0.65
   5  16  -5    0.12    0.29
   4  16  -5   -0.03    0.28
  -3  16   5    0.13    0.17
   3  16  -5    0.14    0.27
   2  16  -5    4.54    0.57
  -2  16   5    4.24    0.42
  -2  16   5    3.94    0.43
  -1  16   5   -0.01    0.19
   1  16  -5   -0.06    0.22
  -1  16   5   -0.10    0.19
   0  16  -5   18.53    0.94
   0  16   5   18.22    0.81
   0  16   5   18.88    0.88
  -1  16  -5    0.65    0.30
  -1  16  -5    0.38    0.25
   1  16   5    0.55    0.27
   1  16   5    0.43    0.22
   2  16   5    2.00    0.36
   2  16   5    2.34    0.41
  -2  16  -5    1.26    0.33
  -2  16  -5    2.24    0.38
   3  16   5    0.10    0.24
   3  16   5    0.24    0.23
  -3  16  -5    0.25    0.22
  -3  16  -5   -0.04    0.23
   4  16   5    0.39    0.29
  -4  16  -5    0.27    0.26
   4  16   5    0.44    0.31
  -5  16  -5    0.38    0.25
   5  16   5    0.07    0.25
   5  16   5   -0.28    0.25
   6  16   5    2.03    0.47
   6  16   5    1.68    0.41
   5  17  -5    0.12    0.32
   4  17  -5    0.00    0.29
   3  17  -5    1.17    0.38
  -2  17   5    0.17    0.21
   2  17  -5    0.51    0.31
   1  17  -5    0.03    0.27
  -1  17   5    0.32    0.23
  -1  17   5    0.34    0.24
   0  17   5    1.56    0.34
   0  17   5    1.94    0.36
   0  17  -5    2.01    0.40
  -1  17  -5    0.61    0.29
   1  17   5    0.12    0.25
   1  17   5    0.22    0.24
  -1  17  -5   -0.49    0.23
  -2  17  -5    0.39    0.28
  -2  17  -5    0.25    0.25
   2  17   5    0.26    0.28
   2  17   5    0.67    0.26
   3  17   5    1.68    0.37
   3  17   5    1.00    0.36
  -3  17  -5    1.34    0.33
   4  17   5    0.56    0.31
   4  17   5   -0.15    0.23
  -4  17  -5    0.62    0.30
  -5  17  -5    0.42    0.26
   5  17   5   -0.14    0.28
   5  17   5    0.24    0.28
   4  18  -5    0.41    0.35
   3  18  -5    0.94    0.40
  -2  18   5    0.69    0.27
   2  18  -5    0.57    0.34
   1  18  -5    0.71    0.36
  -1  18   5    1.56    0.43
  -1  18   5    1.41    0.33
   0  18   5    0.00    0.24
   0  18   5   -0.08    0.23
   0  18  -5   -0.17    0.24
   0  18  -5   -0.01    0.27
  -1  18  -5    0.04    0.27
   1  18   5    0.01    0.24
  -1  18  -5   -0.30    0.24
   1  18   5    0.12    0.23
   2  18   5    0.29    0.28
  -2  18  -5   -0.47    0.23
   2  18   5    0.04    0.27
  -2  18  -5   -0.10    0.27
   3  18   5    0.11    0.29
  -3  18  -5   -0.06    0.27
   3  18   5   -0.27    0.23
   4  18   5    3.68    0.52
  -4  18  -5    4.14    0.50
   4  18   5    3.60    0.59
   3  19  -5    0.04    0.33
  -2  19   5    1.12    0.32
   2  19  -5    1.03    0.41
  -1  19   5    0.34    0.26
   1  19  -5    0.30    0.35
   0  19   5   -0.11    0.22
   0  19  -5   -0.27    0.24
   0  19  -5   -0.17    0.29
   0  19   5    0.10    0.27
  -1  19  -5    0.08    0.30
  -1  19  -5    0.12    0.27
   1  19   5    0.10    0.28
   1  19   5   -0.01    0.28
  -2  19  -5    2.39    0.44
   2  19   5    2.57    0.47
   2  19   5    2.15    0.47
   3  19   5    0.90    0.36
   3  19   5    0.07    0.30
  -3  19  -5    0.52    0.32
   0  20  -5   -0.11    0.28
   0  20   5    0.47    0.32
   0  20  -5    0.11    0.33
  10   0  -6   -0.08    0.16
   9   0  -6   -0.13    0.15
   8   0  -6   -0.15    0.14
   7   0  -6    0.14    0.15
   6   0  -6    9.01    0.45
  -6   0   6    8.61    0.26
  -5   0   6    0.03    0.07
   5   0  -6   -0.06    0.10
   5   0  -6   -0.33    0.11
  -5   0   6    0.04    0.08
  -5   0   6    0.03    0.06
  -4   0   6   69.71    1.31
   4   0  -6   67.67    1.46
  -4   0   6   65.85    1.32
   4   0  -6   66.17    1.47
   3   0  -6    0.19    0.13
   3   0  -6   -0.09    0.08
  -3   0   6    0.10    0.09
   2   0  -6  172.86    3.17
  -2   0   6  172.24    3.07
   2   0  -6  170.86    3.14
   1   0  -6    0.17    0.12
   1   0  -6   -0.09    0.09
  -1   0   6    0.26    0.10
   0   0   6  258.92    4.52
   0   0  -6  261.32    4.52
   0   0  -6  256.68    4.58
   0   0  -6  259.15    4.54
   0   0   6  258.14    4.57
  -1   0  -6   -0.11    0.10
   1   0   6   -0.04    0.09
   1   0   6   -0.03    0.10
  -1   0  -6   -0.09    0.09
  -1   0  -6    0.12    0.12
   2   0   6    9.63    0.42
  -2   0  -6    9.41    0.43
  -2   0  -6    9.41    0.41
   2   0   6    9.30    0.42
   2   0   6    9.70    0.50
  -3   0  -6   -0.06    0.09
   3   0   6   -0.14    0.10
  -3   0  -6   -0.10    0.11
   3   0   6   -0.02    0.11
  -4   0  -6    0.58    0.15
   4   0   6    0.50    0.16
   4   0   6    0.92    0.19
   5   0   6   -0.13    0.10
  -5   0  -6    0.04    0.10
   5   0   6   -0.01    0.13
   6   0   6   -0.03    0.12
   6   0   6   -0.06    0.15
  -6   0  -6   -0.06    0.10
   7   0   6   -0.02    0.15
   8   0   6    1.40    0.26
   9   0   6   -0.17    0.16
  10   0   6    0.24    0.24
  10   0   6    0.23    0.20
  10  -1  -6    2.81    0.28
  10   1  -6    3.49    0.36
   9  -1  -6    0.03    0.15
   9   1  -6    0.09    0.18
   8  -1  -6    0.05    0.13
   8   1  -6    0.08    0.16
  -7  -1   6    3.18    0.18
   7  -1  -6    3.84    0.32
   7   1  -6    3.02    0.31
  -6  -1   6    1.21    0.13
   6  -1  -6    1.31    0.19
   6  -1  -6    1.34    0.20
   6   1  -6    1.21    0.22
  -5  -1   6   15.56    0.46
   5  -1  -6   16.88    0.57
   5  -1  -6   16.68    0.57
  -5   1   6   16.11    0.39
  -5   1   6   16.43    0.40
   5   1  -6   16.42    0.61
  -5   1   6   16.58    0.37
   4  -1  -6   -0.12    0.09
   4  -1  -6   -0.10    0.12
  -4  -1   6    0.12    0.08
  -4  -1   6   -0.12    0.07
   4   1  -6   -0.05    0.12
  -4   1   6   -0.06    0.07
   4   1  -6    0.21    0.11
  -4   1   6   -0.13    0.07
   3  -1  -6   20.08    0.62
  -3  -1   6   20.07    0.56
   3  -1  -6   18.80    0.61
   3   1  -6   20.08    0.66
   3   1  -6   20.15    0.65
  -3   1   6   20.11    0.54
  -2  -1   6   17.92    0.54
   2  -1  -6   17.65    0.58
   2  -1  -6   17.47    0.57
   2   1  -6   17.50    0.59
  -2   1   6   17.31    0.52
   2   1  -6   17.37    0.60
   1  -1  -6   27.55    0.75
  -1  -1   6   28.97    0.75
   1  -1  -6   27.38    0.76
   1   1  -6   27.15    0.77
   1   1  -6   26.89    0.79
  -1   1   6   27.34    0.71
   0  -1  -6   43.43    1.06
   0  -1   6   44.36    1.08
   0  -1   6   42.34    1.03
   0  -1  -6   44.95    1.01
   0  -1  -6   42.68    1.02
   0   1   6   44.10    1.01
   0   1  -6   42.91    1.04
   0   1  -6   44.40    1.05
   0   1  -6   43.22    1.09
   0   1   6   43.63    1.06
   1  -1   6   30.84    0.84
  -1  -1  -6   30.02    0.79
  -1  -1  -6   28.32    0.77
   1  -1   6   29.80    0.81
  -1  -1  -6   29.65    0.82
   1   1   6   30.24    0.81
  -1   1  -6   30.84    0.88
  -1   1  -6   30.00    0.82
  -1   1  -6   29.93    0.80
   1   1   6   29.81    0.79
   2  -1   6   25.81    0.76
   2  -1   6   26.43    0.76
  -2  -1  -6   26.39    0.74
  -2  -1  -6   27.72    0.75
  -2   1  -6   27.04    0.78
   2   1   6   26.38    0.74
   2   1   6   25.38    0.74
   2   1   6   26.52    0.75
  -2   1  -6   26.01    0.73
  -3  -1  -6    8.64    0.40
   3  -1   6    8.86    0.42
   3  -1   6    8.44    0.42
   3   1   6    8.64    0.41
  -3   1  -6    9.17    0.45
   3   1   6    9.07    0.42
  -3   1  -6    9.39    0.41
   4  -1   6   12.73    0.52
   4  -1   6   12.25    0.51
  -4  -1  -6   12.62    0.48
  -4   1  -6   12.83    0.48
   4   1   6   12.64    0.51
   4   1   6   12.35    0.50
  -5  -1  -6    0.82    0.16
   5  -1   6    0.51    0.16
   5  -1   6    0.47    0.16
   5   1   6    0.66    0.17
  -5   1  -6    0.53    0.13
   5   1   6    0.47    0.15
   6  -1   6   11.23    0.51
  -6  -1  -6   11.03    0.45
   6  -1   6   11.15    0.53
   6   1   6   11.52    0.53
  -6   1  -6   10.76    0.43
   6   1   6   10.88    0.50
   7  -1   6    0.38    0.18
   7   1   6    0.32    0.17
   8  -1   6    1.17    0.24
   8   1   6    1.27    0.25
   9  -1   6    0.12    0.20
   9   1   6    0.42    0.21
  10  -1   6    0.17    0.20
  10   1   6    0.18    0.24
  10   1   6   -0.06    0.18
  10  -2  -6   -0.05    0.14
  10   2  -6   -0.02    0.20
   9  -2  -6    0.44    0.16
   9   2  -6    0.28    0.20
   8  -2  -6    0.56    0.16
   8   2  -6    0.13    0.19
  -7  -2   6    6.42    0.30
   7  -2  -6    6.99    0.37
   7   2  -6    5.67    0.44
   6  -2  -6    1.62    0.20
   6  -2  -6    1.59    0.21
  -6  -2   6    1.52    0.17
  -6  -2   6    1.50    0.11
   6   2  -6    2.00    0.27
  -5  -2   6    1.08    0.13
  -5  -2   6    0.95    0.15
   5  -2  -6    0.82    0.17
   5  -2  -6    0.70    0.14
  -5   2   6    0.97    0.06
  -5   2   6    0.82    0.08
   5   2  -6    0.90    0.20
  -5   2   6    0.81    0.08
  -4  -2   6   23.86    0.65
   4  -2  -6   23.94    0.68
   4  -2  -6   23.23    0.67
  -4  -2   6   23.94    0.62
  -4   2   6   23.91    0.54
   4   2  -6   24.70    0.76
  -4   2   6   21.32    0.54
   3  -2  -6    4.99    0.31
  -3  -2   6    4.86    0.28
   3  -2  -6    4.26    0.27
   3   2  -6    4.69    0.33
  -3   2   6    4.46    0.24
  -2  -2   6    0.86    0.15
   2  -2  -6    0.53    0.15
   2  -2  -6    0.63    0.13
  -2   2   6    0.78    0.13
   2   2  -6    0.71    0.16
   2   2  -6    0.64    0.15
   1  -2  -6   13.46    0.48
   1  -2  -6   13.17    0.48
  -1  -2   6   12.82    0.48
   1  -2  -6   12.83    0.44
   1   2  -6   13.14    0.53
   1   2  -6   13.44    0.52
  -1   2   6   13.22    0.45
   0  -2  -6    9.45    0.37
   0  -2  -6    9.15    0.40
   0  -2  -6    8.34    0.39
   0  -2   6    9.15    0.41
   0   2  -6    8.71    0.42
   0   2  -6    9.25    0.44
   0   2   6    8.62    0.38
   0   2  -6    9.33    0.43
  -1  -2  -6   34.11    0.88
   1  -2   6   34.06    0.91
  -1  -2  -6   32.93    0.82
   1  -2   6   34.35    0.90
  -1  -2  -6   32.93    0.86
   1   2   6   32.48    0.85
  -1   2  -6   32.63    0.89
   1   2   6   34.14    0.88
  -1   2  -6   34.70    0.88
   2  -2   6    4.55    0.32
  -2  -2  -6    4.94    0.30
  -2  -2  -6    5.23    0.32
   2  -2   6    4.54    0.33
   2   2   6    4.82    0.31
  -2   2  -6    5.08    0.32
  -2   2  -6    5.04    0.35
   2   2   6    4.81    0.31
   2   2   6    4.47    0.30
  -3  -2  -6   35.18    0.89
   3  -2   6   32.37    0.91
   3  -2   6   34.72    0.93
   3   2   6   33.44    0.89
  -3   2  -6   34.11    0.95
   3   2   6   34.86    0.91
  -3   2  -6   34.15    0.87
   4  -2   6    1.42    0.22
  -4  -2  -6    1.03    0.17
   4  -2   6    1.08    0.20
  -4   2  -6    1.35    0.23
   4   2   6    1.18    0.19
   4   2   6    1.43    0.21
  -4   2  -6    1.36    0.19
   5  -2   6    5.42    0.36
  -5  -2  -6    4.93    0.32
   5  -2   6    6.07    0.40
   5   2   6    5.12    0.34
  -5   2  -6    4.80    0.30
   5   2   6    5.26    0.36
  -6  -2  -6    2.88    0.27
   6  -2   6    1.66    0.25
   6  -2   6    2.53    0.29
   6   2   6    2.57    0.30
  -6   2  -6    2.65    0.23
   6   2   6    1.96    0.26
   7  -2   6    0.07    0.16
   7   2   6    0.18    0.16
   8  -2   6    2.42    0.32
   8   2   6    2.33    0.30
   9  -2   6   -0.09    0.18
   9   2   6   -0.01    0.23
   9   2   6    0.11    0.19
  10  -2   6    0.32    0.22
  10   2   6    0.66    0.26
  10   2   6    0.26    0.25
  10  -3  -6    0.64    0.17
  10   3  -6    0.57    0.26
   9  -3  -6    0.38    0.15
   9   3  -6    0.16    0.21
   8  -3  -6    0.38    0.15
   8   3  -6    0.32    0.22
   7  -3  -6    0.66    0.16
  -7  -3   6    0.66    0.16
   7   3  -6    0.37    0.22
  -6  -3   6    7.14    0.33
   6  -3  -6    6.92    0.36
  -6  -3   6    7.40    0.26
   6  -3  -6    7.29    0.36
   6   3  -6    6.90    0.47
  -5  -3   6   -0.05    0.08
  -5  -3   6    0.14    0.11
   5  -3  -6   -0.02    0.08
   5  -3  -6    0.11    0.12
   5   3  -6    0.02    0.15
  -4  -3   6    0.33    0.11
   4  -3  -6    0.21    0.12
   4  -3  -6    0.29    0.11
  -4  -3   6    0.30    0.11
  -4   3   6    0.05    0.05
   4   3  -6    0.13    0.13
   3  -3  -6    3.97    0.28
  -3  -3   6    3.80    0.27
  -3  -3   6    3.79    0.26
   3  -3  -6    3.81    0.25
   3   3  -6    3.87    0.33
  -3   3   6    3.79    0.22
   2  -3  -6    8.71    0.38
   2  -3  -6    8.42    0.37
  -2  -3   6    8.72    0.40
  -2   3   6    8.37    0.34
   2   3  -6    8.18    0.42
   1  -3  -6   28.89    0.70
   1  -3  -6   28.62    0.76
   1  -3  -6   29.21    0.77
  -1  -3   6   28.71    0.81
   1   3  -6   29.45    0.83
  -1   3   6   28.74    0.74
   0  -3   6   35.48    0.94
   0  -3  -6   36.17    0.82
   0  -3  -6   34.64    0.89
   0  -3  -6   35.28    0.89
   0   3  -6   35.11    0.94
   0   3  -6   35.87    0.94
   0   3   6   35.63    0.87
   1  -3   6   61.43    1.40
   1  -3   6   60.98    1.42
  -1  -3  -6   61.80    1.34
  -1  -3  -6   68.94    1.49
  -1  -3  -6   60.92    1.27
   1   3   6   59.44    1.33
  -1   3  -6   61.23    1.37
  -1   3  -6   61.17    1.40
   1   3   6   60.54    1.28
  -2  -3  -6    7.79    0.38
   2  -3   6    7.31    0.40
  -2   3  -6    8.02    0.42
   2   3   6    7.86    0.38
  -2   3  -6    7.58    0.38
   2   3   6    7.07    0.35
   3  -3   6   44.36    1.13
  -3  -3  -6   44.44    1.09
   3  -3   6   44.49    1.14
   3   3   6   44.62    1.10
  -3   3  -6   44.89    1.15
  -3   3  -6   45.94    1.07
   3   3   6   47.76    1.24
  -4  -3  -6    0.64    0.16
   4  -3   6    0.93    0.19
   4  -3   6    0.76    0.19
   4   3   6    0.91    0.19
  -4   3  -6    0.63    0.20
   4   3   6    0.76    0.18
  -4   3  -6    0.56    0.14
  -5  -3  -6    1.95    0.24
   5  -3   6    1.52    0.23
   5  -3   6    1.07    0.21
  -5   3  -6    1.47    0.18
   5   3   6    1.01    0.19
   5   3   6    1.77    0.28
   6  -3   6    0.67    0.21
   6  -3   6    0.49    0.18
  -6   3  -6    0.62    0.13
   6   3   6    0.62    0.19
   7  -3   6    1.00    0.23
   7   3   6    1.14    0.23
   8  -3   6    0.10    0.19
   8   3   6   -0.02    0.20
   8   3   6    0.25    0.19
   9  -3   6    0.65    0.23
   9   3   6    0.29    0.21
   9   3   6    0.07    0.21
  10  -3   6    3.43    0.39
  10   3   6    3.32    0.44
  10   3   6    3.88    0.43
  10  -4  -6    0.99    0.18
  10   4  -6    0.82    0.30
   9  -4  -6    2.03    0.21
   9   4  -6    2.19    0.36
   8  -4  -6    5.65    0.33
   8   4  -6    5.23    0.49
  -7  -4   6    6.59    0.43
   7  -4  -6    6.99    0.36
   7   4  -6    7.02    0.52
  -6  -4   6    0.01    0.05
   6  -4  -6    0.16    0.11
   6  -4  -6    0.13    0.13
  -6  -4   6    0.20    0.14
   6   4  -6    0.32    0.20
   5  -4  -6   -0.07    0.12
   5  -4  -6   -0.05    0.09
  -5  -4   6    0.19    0.11
  -5  -4   6    0.05    0.12
   5   4  -6    0.04    0.17
  -4  -4   6    0.56    0.14
   4  -4  -6    0.59    0.12
   4  -4  -6    0.69    0.15
  -4  -4   6    0.62    0.14
  -4   4   6    0.66    0.06
   4   4  -6    0.51    0.18
  -3  -4   6    2.97    0.26
   3  -4  -6    3.20    0.25
  -3  -4   6    3.08    0.26
   3  -4  -6    2.83    0.22
   3   4  -6    3.34    0.32
  -3   4   6    3.24    0.21
  -2  -4   6    8.58    0.41
   2  -4  -6    8.74    0.38
   2  -4  -6    9.06    0.38
  -2   4   6    8.68    0.35
   2   4  -6    8.49    0.45
   1  -4  -6    0.51    0.13
   1  -4  -6    0.51    0.12
   1  -4  -6    0.44    0.10
  -1  -4   6    0.28    0.13
   1   4  -6    0.53    0.16
  -1   4   6    0.53    0.13
   0  -4  -6    0.11    0.11
   0  -4  -6    0.24    0.09
   0  -4   6    0.10    0.13
   0  -4  -6    0.02    0.08
   0   4   6    0.06    0.09
   0   4  -6    0.24    0.13
   1  -4   6    3.47    0.30
   1  -4   6    3.39    0.31
  -1  -4  -6    3.47    0.27
   1   4   6    2.99    0.26
  -1   4  -6    3.01    0.28
  -1   4  -6    3.80    0.32
   1   4   6    2.92    0.23
   2  -4   6   14.71    0.58
  -2  -4  -6   15.17    0.55
   2  -4   6   14.34    0.58
  -2   4  -6   15.62    0.56
  -2   4  -6   14.69    0.59
   2   4   6   15.51    0.55
   2   4   6   14.23    0.50
   3  -4   6    1.68    0.24
   3  -4   6    2.57    0.30
  -3  -4  -6    2.75    0.29
   3   4   6    2.12    0.25
  -3   4  -6    1.83    0.21
  -3   4  -6    3.30    0.33
   4  -4   6    4.68    0.37
  -4  -4  -6    4.34    0.33
   4  -4   6    4.28    0.34
   4   4   6    4.02    0.33
  -4   4  -6    4.61    0.37
  -4   4  -6    4.17    0.29
  -5  -4  -6    5.51    0.36
   5  -4   6    5.44    0.39
   5  -4   6    5.95    0.41
   5   4   6    6.14    0.40
  -5   4  -6    5.43    0.31
   6  -4   6    2.79    0.32
   6  -4   6    1.83    0.26
   6   4   6    2.92    0.33
  -6   4  -6    2.51    0.22
   7  -4   6    1.70    0.28
   7   4   6    2.79    0.34
   7   4   6    2.26    0.33
   8  -4   6    0.23    0.19
   8   4   6    0.04    0.22
   8   4   6    0.05    0.19
   9  -4   6    2.93    0.35
   9   4   6    2.23    0.34
   9   4   6    1.92    0.37
  10  -4   6    0.99    0.26
  10   4   6    0.68    0.29
  10   4   6    1.13    0.30
  10  -5  -6    0.89    0.16
  10   5  -6    1.31    0.33
   9  -5  -6    5.48    0.32
   9   5  -6    5.47    0.54
   8  -5  -6    9.06    0.40
   8   5  -6    8.77    0.61
   7  -5  -6   11.31    0.45
   7   5  -6   11.60    0.65
  -6  -5   6   67.87    1.71
   6  -5  -6   62.56    1.36
   6  -5  -6   66.96    1.37
  -6  -5   6   64.60    1.34
   6   5  -6   65.83    1.63
  -5  -5   6   47.92    1.16
   5  -5  -6   47.63    1.08
  -5  -5   6   47.62    1.12
   5  -5  -6   48.51    1.09
   5   5  -6   48.70    1.31
   4  -5  -6    9.11    0.39
   4  -5  -6    8.44    0.36
  -4  -5   6    9.18    0.43
  -4  -5   6    8.49    0.42
  -4   5   6    8.61    0.22
   4   5  -6    9.18    0.52
   3  -5  -6    0.41    0.11
  -3  -5   6    0.63    0.16
   3  -5  -6    0.34    0.12
  -3  -5   6    0.43    0.15
   3   5  -6    0.07    0.15
  -3   5   6    0.35    0.08
  -3   5   6    0.51    0.10
   2  -5  -6    0.12    0.08
   2  -5  -6   -0.01    0.09
   2  -5  -6    0.06    0.08
  -2  -5   6    0.10    0.13
  -2   5   6    0.12    0.09
   2   5  -6   -0.10    0.12
  -2   5   6    0.05    0.07
  -1  -5   6    0.51    0.17
   1  -5  -6    0.67    0.10
   1  -5  -6    0.29    0.13
   1  -5  -6    0.59    0.13
   1   5  -6    0.34    0.16
  -1   5   6    0.55    0.12
   0  -5   6   24.97    0.80
   0  -5  -6   24.94    0.72
   0  -5  -6   23.96    0.58
   0  -5  -6   25.34    0.72
   0   5   6   25.00    0.71
   0   5  -6   25.61    0.79
   1  -5   6    0.55    0.17
  -1  -5  -6    0.76    0.16
  -1   5  -6    0.55    0.15
   1   5   6    0.72    0.15
  -1   5  -6    0.98    0.21
   1   5   6    1.02    0.15
   2  -5   6    7.08    0.42
   2  -5   6    6.83    0.43
  -2  -5  -6    6.21    0.37
  -2   5  -6    6.22    0.38
  -2   5  -6    6.47    0.41
   2   5   6    6.87    0.38
   2   5   6    6.52    0.33
  -3  -5  -6   12.48    0.52
   3  -5   6   11.40    0.54
   3  -5   6   11.47    0.53
   3   5   6   11.61    0.51
  -3   5  -6   12.78    0.50
  -3   5  -6   12.34    0.55
   4  -5   6    6.87    0.42
  -4  -5  -6    6.57    0.40
   4  -5   6    6.92    0.44
   4   5   6    6.92    0.42
  -4   5  -6    6.98    0.36
  -4   5  -6    7.19    0.45
   5  -5   6    1.19    0.23
   5  -5   6    1.16    0.23
   5   5   6    1.38    0.23
  -5   5  -6    1.19    0.18
   5   5   6    1.26    0.22
   6  -5   6   10.08    0.54
   6  -5   6    8.59    0.55
   6   5   6    9.40    0.52
  -6   5  -6    9.23    0.37
   6   5   6    8.14    0.49
   7  -5   6    1.73    0.27
   7   5   6    1.15    0.26
   7   5   6    1.18    0.25
   8  -5   6    0.31    0.22
   8   5   6    0.23    0.21
   8   5   6   -0.08    0.22
   9  -5   6    1.34    0.28
   9   5   6    0.60    0.27
   9   5   6    1.29    0.31
  10  -5   6    0.18    0.23
  10   5   6    0.06    0.24
  10   5   6   -0.18    0.24
  10  -6  -6    0.06    0.13
  10   6  -6    0.37    0.27
   9  -6  -6    5.28    0.32
   9   6  -6    5.20    0.52
   8  -6  -6    0.07    0.13
   8   6  -6    0.16    0.25
   7  -6  -6   25.62    0.71
   7   6  -6   24.39    0.96
  -6  -6   6    0.93    0.18
   6  -6  -6    0.91    0.19
   6  -6  -6    0.62    0.19
   6   6  -6    1.33    0.29
   5  -6  -6   44.37    1.05
  -5  -6   6   47.54    1.15
   5  -6  -6   46.77    1.08
   5   6  -6   47.30    1.32
   4  -6  -6    8.88    0.41
   4  -6  -6    8.72    0.38
  -4  -6   6    8.27    0.45
   4   6  -6    9.03    0.54
  -4   6   6    8.37    0.22
   3  -6  -6   41.16    0.99
   3  -6  -6   39.60    0.96
  -3  -6   6   40.63    1.09
   3   6  -6   41.61    1.16
  -3   6   6   39.69    0.92
  -3   6   6   40.50    0.82
   2  -6  -6   29.00    0.78
   2  -6  -6   30.13    0.80
  -2  -6   6   27.93    0.88
   2  -6  -6   28.96    0.61
   2   6  -6   29.55    0.93
  -2   6   6   30.18    0.77
  -2   6   6   29.10    0.67
   1  -6  -6    0.39    0.13
  -1  -6   6    0.21    0.15
   1  -6  -6    0.46    0.08
   1  -6  -6    0.35    0.11
  -1   6   6    0.87    0.15
  -1   6   6    0.50    0.11
   1   6  -6    0.37    0.17
   0  -6  -6    5.62    0.34
   0  -6  -6    5.19    0.31
   0  -6   6    4.78    0.38
   0   6   6    5.53    0.29
   0   6   6    5.35    0.32
   0   6  -6    5.70    0.39
   1  -6   6   -0.02    0.14
  -1  -6  -6    0.74    0.18
  -1   6  -6    0.07    0.12
   1   6   6    0.15    0.09
  -1   6  -6   -0.16    0.15
   1   6   6    0.08    0.11
   1   6   6    0.12    0.11
   2  -6   6    1.04    0.34
  -2  -6  -6    0.87    0.18
   2  -6   6    0.70    0.19
   2   6   6    0.86    0.18
   2   6   6    1.25    0.18
  -2   6  -6    0.98    0.18
   2   6   6    0.86    0.16
  -2   6  -6    0.71    0.21
   3  -6   6   14.06    0.62
  -3  -6  -6   13.19    0.56
   3  -6   6   14.37    0.61
   3   6   6   13.87    0.53
  -3   6  -6   13.78    0.62
   3   6   6   13.12    0.56
  -3   6  -6   13.90    0.53
  -4  -6  -6    4.00    0.35
   4  -6   6    4.22    0.36
   4  -6   6    4.30    0.39
   4   6   6    5.34    0.37
   4   6   6    3.92    0.36
  -4   6  -6    4.45    0.31
  -4   6  -6    4.11    0.40
   5  -6   6    0.24    0.18
   5  -6   6    0.04    0.14
   5   6   6    0.34    0.19
  -5   6  -6   -0.14    0.18
   5   6   6    0.23    0.16
  -5   6  -6    0.05    0.11
   6  -6   6    2.40    0.30
   6   6   6    2.80    0.32
   6   6   6    2.73    0.34
  -6   6  -6    2.87    0.24
   7  -6   6    1.67    0.28
   7   6   6    1.77    0.28
   7   6   6    1.88    0.33
   8  -6   6   -0.05    0.18
   8   6   6   -0.04    0.20
   8   6   6    0.01    0.21
   9  -6   6    0.28    0.23
   9   6   6    0.29    0.25
   9   6   6   -0.19    0.25
   9  -7  -6    1.25    0.19
   9   7  -6    1.40    0.35
   8  -7  -6    6.08    0.35
   8   7  -6    5.62    0.55
   7  -7  -6    8.51    0.42
   7   7  -6   10.35    0.68
  -6  -7   6   10.21    0.49
   6  -7  -6    9.49    0.45
   6   7  -6   10.56    0.67
   5  -7  -6   62.62    1.36
   5  -7  -6   61.11    1.34
  -5  -7   6   62.59    1.47
   5   7  -6   64.53    1.65
   4  -7  -6    0.31    0.12
  -4  -7   6    0.27    0.18
   4  -7  -6    0.35    0.16
  -4   7   6    0.43    0.08
   4   7  -6    0.56    0.23
   3  -7  -6   33.25    0.85
   3  -7  -6   32.19    0.64
   3  -7  -6   33.62    0.88
  -3  -7   6   33.91    1.00
  -3   7   6   32.38    0.72
  -3   7   6   33.86    0.83
   3   7  -6   33.22    1.06
   2  -7  -6    5.60    0.35
  -2  -7   6    4.81    0.41
   2  -7  -6    5.20    0.31
   2   7  -6    5.68    0.43
  -2   7   6    5.80    0.32
  -2   7   6    5.35    0.26
   1  -7  -6   69.60    1.49
   1  -7  -6   66.35    1.45
  -1  -7   6   68.12    1.63
  -1   7   6   68.19    1.37
  -1   7   6   66.45    1.46
   1   7  -6   66.49    1.61
   0  -7  -6    0.01    0.12
   0  -7   6   -0.02    0.15
   0   7   6    0.07    0.10
   0   7   6    0.11    0.12
   0   7  -6    0.23    0.16
  -1  -7  -6    2.92    0.29
   1  -7   6    3.09    0.34
   1   7   6    3.26    0.26
   1   7   6    3.33    0.22
  -1   7  -6    3.62    0.33
   1   7   6    3.26    0.29
  -1   7  -6    2.84    0.32
  -2  -7  -6   17.16    0.64
   2  -7   6   17.53    0.72
  -2   7  -6   16.86    0.69
   2   7   6   16.95    0.54
   2   7   6   17.02    0.63
   2   7   6   16.93    0.58
  -2   7  -6   17.17    0.64
   3  -7   6    1.62    0.27
  -3  -7  -6    2.02    0.27
   3  -7   6    2.34    0.36
  -3   7  -6    1.79    0.23
   3   7   6    1.89    0.24
  -3   7  -6    2.03    0.30
   3   7   6    2.07    0.27
   4  -7   6    2.18    0.31
   4  -7   6    2.03    0.30
  -4   7  -6    1.97    0.23
  -4   7  -6    1.71    0.28
   4   7   6    2.26    0.28
   4   7   6    2.34    0.30
   5  -7   6    0.28    0.20
   5  -7   6    0.33    0.18
   5   7   6    0.08    0.16
   5   7   6    0.42    0.19
  -5   7  -6    0.47    0.22
  -5   7  -6    0.60    0.15
   6  -7   6   -0.25    0.17
  -6   7  -6    0.04    0.10
   6   7   6   -0.26    0.16
   6   7   6   -0.05    0.18
   7  -7   6    0.14    0.20
   7   7   6   -0.19    0.21
   7   7   6    0.07    0.20
   8  -7   6    0.18    0.22
   8   7   6    0.10    0.24
   8   7   6    0.63    0.26
   9  -7   6    0.01    0.21
   9   7   6   -0.31    0.24
   9   7   6    0.18    0.26
   9  -8  -6    0.94    0.18
   9   8  -6    0.71    0.33
   8  -8  -6    9.54    0.44
   8   8  -6    9.91    0.71
   7  -8  -6   15.35    0.57
   7   8  -6   17.11    0.85
  -6  -8   6   45.99    1.19
   6  -8  -6   45.58    1.11
   6   8  -6   47.83    1.43
  -5  -8   6   17.45    0.71
   5  -8  -6   17.56    0.63
   5  -8  -6   16.56    0.59
   5   8  -6   18.12    0.84
   4  -8  -6   18.75    0.65
  -4  -8   6   19.29    0.76
   4  -8  -6   18.13    0.61
  -4   8   6   19.08    0.46
   4   8  -6   19.58    0.82
  -3  -8   6   18.45    0.77
   3  -8  -6   17.94    0.60
   3  -8  -6   18.59    0.64
  -3   8   6   18.28    0.50
   3   8  -6   19.19    0.81
  -3   8   6   18.51    0.59
  -2  -8   6   55.37    1.44
   2  -8  -6   52.42    1.24
   2  -8  -6   56.10    1.29
  -2   8   6   54.59    1.25
   2   8  -6   55.91    1.47
  -2   8   6   54.09    1.15
   1  -8  -6   -0.06    0.09
   1  -8  -6    0.07    0.14
  -1  -8   6    0.15    0.18
   1   8  -6    0.07    0.16
  -1   8   6    0.28    0.11
  -1   8   6    0.05    0.12
   0  -8  -6   11.34    0.51
   0  -8   6   11.16    0.60
   0   8   6   11.61    0.51
   0   8  -6   11.44    0.57
   0   8   6   11.77    0.45
  -1  -8  -6   24.48    0.79
   1  -8   6   23.90    0.88
   1   8   6   24.60    0.72
  -1   8  -6   24.03    0.85
   1   8   6   24.51    0.78
  -1   8  -6   24.52    0.83
   1   8   6   23.80    0.61
   2  -8   6    1.06    0.26
  -2  -8  -6    1.34    0.24
   2   8   6    1.12    0.22
   2   8   6    1.05    0.16
  -2   8  -6    1.47    0.23
  -2   8  -6    0.98    0.24
   2   8   6    1.24    0.21
   3  -8   6    0.26    0.19
  -3  -8  -6    0.07    0.15
  -3   8  -6    0.21    0.20
   3   8   6    0.05    0.16
   3   8   6    0.13    0.14
  -3   8  -6    0.26    0.15
   4  -8   6    4.97    0.51
   4  -8   6    5.21    0.46
   4   8   6    4.92    0.39
  -4   8  -6    4.91    0.44
   4   8   6    5.11    0.42
  -4   8  -6    4.74    0.34
   5  -8   6   -0.05    0.18
   5  -8   6   -0.02    0.16
   5   8   6    0.32    0.20
   5   8   6    0.04    0.17
  -5   8  -6   -0.10    0.11
  -5   8  -6    0.04    0.18
   6  -8   6    2.34    0.33
   6   8   6    3.48    0.40
   6   8   6    2.52    0.34
   7  -8   6    0.32    0.22
   7   8   6   -0.18    0.18
   7   8   6   -0.25    0.20
   8  -8   6    2.42    0.35
   8   8   6    2.01    0.37
   8   8   6    2.33    0.38
   9  -8   6    0.43    0.26
   9   8   6    0.40    0.26
   9   8   6   -0.05    0.25
   9  -9  -6    7.85    0.41
   9   9  -6    8.78    0.74
   8  -9  -6    2.02    0.24
   8   9  -6    2.05    0.42
   7  -9  -6   20.61    0.68
   7   9  -6   21.85    0.99
  -6  -9   6    3.57    0.36
   6  -9  -6    2.84    0.30
   6   9  -6    4.48    0.51
  -5  -9   6   30.14    0.99
   5  -9  -6   29.54    0.87
   5   9  -6   31.06    1.13
   4  -9  -6   -0.09    0.12
  -4  -9   6   -0.40    0.20
   4  -9  -6    0.18    0.19
  -4   9   6    0.03    0.07
   4   9  -6    0.82    0.27
  -4   9   6    0.32    0.10
   3  -9  -6    7.20    0.40
  -3  -9   6    7.43    0.56
   3  -9  -6    7.61    0.44
   3   9  -6    8.50    0.58
  -3   9   6    8.35    0.34
  -3   9   6    6.98    0.39
   2  -9  -6   13.52    0.54
   2  -9  -6   13.83    0.58
  -2   9   6   14.35    0.56
  -2   9   6   14.34    0.48
   2   9  -6   14.97    0.72
   1  -9  -6    4.43    0.36
   1   9  -6    4.93    0.44
  -1   9   6    4.17    0.34
  -1   9   6    5.22    0.31
   0  -9  -6   -0.32    0.12
   0   9  -6    0.07    0.16
   0   9   6    0.19    0.12
   0   9   6   -0.02    0.13
  -1  -9  -6    1.41    0.25
   1   9   6    1.18    0.20
  -1   9  -6    1.01    0.23
   1   9   6    0.85    0.20
   1   9   6    0.80    0.13
  -1   9  -6    1.33    0.27
  -2  -9  -6   -0.16    0.14
   2   9   6    0.03    0.10
  -2   9  -6    0.03    0.21
   2   9   6    0.01    0.13
   2   9   6    0.14    0.16
  -2   9  -6    0.14    0.15
   3  -9   6   -0.10    0.18
  -3   9  -6    0.23    0.20
   3   9   6    0.39    0.16
  -3   9  -6    0.15    0.15
   3   9   6    0.26    0.18
   4  -9   6    1.32    0.29
  -4   9  -6    1.35    0.21
  -4   9  -6    1.68    0.31
   4   9   6    1.53    0.26
   4   9   6    1.25    0.27
   5  -9   6    6.09    0.50
  -5   9  -6    5.53    0.34
   5   9   6    4.84    0.47
   5   9   6    5.08    0.42
  -5   9  -6    4.97    0.44
   6  -9   6    2.06    0.33
   6   9   6    3.46    0.43
   6   9   6    2.35    0.34
   7  -9   6    0.54    0.25
   7   9   6    0.82    0.28
   7   9   6    0.22    0.23
   8  -9   6    0.18    0.23
   8   9   6   -0.11    0.23
   8   9   6   -0.03    0.25
   9  -9   6    0.57    0.27
   9   9   6   -0.01    0.26
   9   9   6    0.64    0.32
   9  10  -6    1.04    0.38
   8 -10  -6    2.66    0.28
   8  10  -6    2.74    0.46
   7 -10  -6    4.14    0.37
   7  10  -6    5.65    0.59
  -6 -10   6    2.08    0.32
   6 -10  -6    1.42    0.24
   6  10  -6    1.55    0.35
   5 -10  -6    0.05    0.17
  -5 -10   6    0.11    0.22
   5  10  -6    0.08    0.24
   4 -10  -6    4.82    0.40
  -4 -10   6    4.77    0.50
   4 -10  -6    5.54    0.45
  -4  10   6    5.43    0.27
   4  10  -6    6.03    0.55
   3 -10  -6   -0.24    0.10
   3  10  -6   -0.04    0.18
  -3  10   6   -0.03    0.09
   2 -10  -6    2.52    0.31
   2 -10  -6    3.37    0.32
  -2  10   6    3.31    0.32
   2  10  -6    3.13    0.40
  -2  10   6    3.16    0.26
   1 -10  -6    1.00    0.25
  -1  10   6    0.69    0.20
   1  10  -6    1.17    0.27
  -1  10   6    1.34    0.20
   0 -10  -6   -0.22    0.15
   0  10  -6    0.12    0.19
   0  10   6   -0.11    0.11
   0  10   6   -0.09    0.14
  -1 -10  -6   -0.10    0.15
   1  10   6    0.13    0.14
  -1  10  -6    0.05    0.21
   1  10   6   -0.09    0.15
   1  10   6   -0.16    0.08
  -1  10  -6    0.01    0.16
   2  10   6    0.29    0.19
  -2  10  -6    0.61    0.20
  -2  10  -6    0.82    0.25
   2  10   6    0.62    0.18
   2  10   6    0.85    0.15
  -3  10  -6   -0.24    0.19
   3  10   6   -0.10    0.16
   3  10   6    0.07    0.15
  -3  10  -6    0.07    0.15
   4 -10   6   -0.04    0.20
  -4  10  -6    0.07    0.14
  -4  10  -6    0.15    0.20
   4  10   6   -0.03    0.17
   4  10   6   -0.24    0.16
   5 -10   6    8.04    0.59
   5  10   6    7.99    0.58
  -5  10  -6    7.35    0.40
   5  10   6    7.10    0.49
  -5  10  -6    8.25    0.56
   6 -10   6    2.23    0.36
   6  10   6    2.83    0.42
   6  10   6    1.92    0.36
   7 -10   6    4.01    0.45
   7  10   6    4.12    0.50
   7  10   6    3.45    0.46
   8 -10   6    0.49    0.27
   8  10   6    0.70    0.33
   8  10   6    1.02    0.34
   8  11  -6    0.21    0.31
   7 -11  -6    8.60    0.48
   7  11  -6    7.59    0.71
  -6 -11   6   13.28    0.72
   6 -11  -6   11.44    0.56
   6  11  -6   12.47    0.81
   5 -11  -6   -0.13    0.15
  -5 -11   6   -0.03    0.19
   5  11  -6   -0.24    0.24
   4 -11  -6    2.23    0.29
  -4  11   6    2.36    0.21
   4  11  -6    2.09    0.39
  -4  11   6    1.97    0.24
   3 -11  -6    0.82    0.19
   3 -11  -6    1.09    0.26
  -3  11   6    1.07    0.21
   3  11  -6    1.84    0.36
  -3  11   6    1.35    0.19
   2 -11  -6    0.91    0.25
  -2  11   6    1.15    0.23
  -2  11   6    1.59    0.22
   2  11  -6    1.19    0.30
   1 -11  -6    3.10    0.36
  -1  11   6    3.68    0.31
  -1  11   6    3.24    0.34
   1  11  -6    4.86    0.47
   0 -11  -6    0.92    0.25
   0  11   6    1.22    0.23
   0  11   6    1.01    0.22
   0  11  -6    1.41    0.28
   1  11   6    4.63    0.23
   1  11   6    4.88    0.35
  -1  11  -6    4.59    0.46
  -1  11  -6    4.85    0.45
   1  11   6    3.64    0.37
   2  11   6    0.68    0.23
  -2  11  -6    1.12    0.25
   2  11   6    0.98    0.23
   2  11   6    0.97    0.16
  -2  11  -6    1.52    0.32
  -3  11  -6   -0.12    0.19
   3  11   6   -0.24    0.17
  -3  11  -6    0.00    0.16
   3  11   6   -0.17    0.16
   4  11   6   -0.05    0.17
  -4  11  -6    0.01    0.15
   4  11   6   -0.09    0.19
  -4  11  -6   -0.16    0.18
   5 -11   6    3.73    0.43
   5  11   6    4.12    0.44
  -5  11  -6    3.74    0.42
  -5  11  -6    4.33    0.45
   5  11   6    4.27    0.47
   6 -11   6   -0.02    0.21
   6  11   6   -0.08    0.22
   6  11   6   -0.28    0.20
   7 -11   6    0.29    0.25
   7  11   6   -0.33    0.22
   7  11   6    0.01    0.26
   8 -11   6    0.43    0.27
   8  11   6    0.57    0.30
   8  11   6    0.23    0.27
   8  12  -6    0.07    0.32
   7  12  -6    2.24    0.46
   6  12  -6   -0.23    0.25
   5  12  -6    2.02    0.40
   4 -12  -6    6.16    0.46
   4  12  -6    6.42    0.62
  -4  12   6    6.16    0.34
   3 -12  -6    4.18    0.41
  -3  12   6    3.23    0.29
   3  12  -6    4.10    0.50
  -3  12   6    3.89    0.34
  -2  12   6    1.34    0.25
  -2  12   6    1.89    0.25
   2  12  -6    1.57    0.36
  -1  12   6   -0.11    0.15
  -1  12   6    0.01    0.14
   1  12  -6   -0.18    0.20
   0  12  -6    2.73    0.37
   0  12   6    3.01    0.32
   0  12   6    2.88    0.37
   1  12   6   -0.15    0.17
  -1  12  -6    0.01    0.20
   1  12   6    0.06    0.16
  -1  12  -6   -0.05    0.20
   1  12   6   -0.09    0.08
  -2  12  -6    1.14    0.27
   2  12   6    1.06    0.25
   2  12   6    0.95    0.16
  -2  12  -6    0.73    0.28
   2  12   6    1.04    0.28
   3  12   6    0.82    0.25
  -3  12  -6    1.26    0.32
  -3  12  -6    1.35    0.27
   3  12   6    1.19    0.31
   4  12   6   -0.12    0.19
  -4  12  -6   -0.08    0.15
  -4  12  -6    0.25    0.24
   4  12   6   -0.19    0.16
   5  12   6    0.47    0.26
  -5  12  -6    0.49    0.25
   5  12   6    0.52    0.26
   6 -12   6   -0.14    0.24
  -6  12  -6    0.28    0.24
   6  12   6    0.26    0.26
   6  12   6    0.10    0.24
   7 -12   6    0.45    0.28
   7  12   6    0.11    0.25
   7  12   6   -0.25    0.24
   8 -12   6    0.08    0.26
   8  12   6   -0.22    0.28
   8  12   6   -0.17    0.25
   7  13  -6    5.72    0.66
   6  13  -6    2.84    0.50
   5  13  -6   -0.10    0.26
   4  13  -6    7.46    0.68
  -3  13   6    0.15    0.15
  -3  13   6    0.21    0.14
   3  13  -6   -0.27    0.22
   2  13  -6    1.43    0.34
  -2  13   6    2.19    0.28
  -2  13   6    2.25    0.31
   1  13  -6    7.82    0.63
  -1  13   6    7.91    0.48
  -1  13   6    7.97    0.52
   0  13   6    0.49    0.23
   0  13  -6    1.00    0.31
   0  13   6    0.88    0.23
   1  13   6    3.25    0.42
   1  13   6    3.20    0.36
  -1  13  -6    3.63    0.45
  -1  13  -6    3.18    0.41
  -2  13  -6   -0.05    0.18
   2  13   6    0.28    0.20
   2  13   6   -0.11    0.21
  -2  13  -6    0.17    0.25
   3  13   6    3.25    0.44
  -3  13  -6    3.25    0.38
  -3  13  -6    2.91    0.41
   3  13   6    3.09    0.39
  -4  13  -6    0.34    0.20
   4  13   6    1.43    0.32
   4  13   6    0.14    0.25
  -4  13  -6    0.69    0.27
   5  13   6   -0.14    0.24
   5  13   6    0.62    0.25
  -5  13  -6    0.35    0.25
   6 -13   6    0.71    0.31
   6  13   6    1.04    0.32
   6  13   6    0.90    0.34
  -6  13  -6    1.70    0.33
   7 -13   6    0.21    0.26
   7  13   6   -0.22    0.26
   7  13   6    0.07    0.29
   7  14  -6    0.54    0.39
   6  14  -6   -0.06    0.30
   5  14  -6    1.40    0.38
   4  14  -6    4.29    0.56
   3  14  -6    0.98    0.33
  -3  14   6    1.24    0.24
   2  14  -6    3.13    0.47
  -2  14   6    2.55    0.33
  -2  14   6    3.32    0.35
  -1  14   6    1.72    0.28
  -1  14   6    1.60    0.30
   1  14  -6    1.82    0.37
   0  14  -6   10.85    0.72
   0  14   6   11.69    0.66
   0  14   6   11.02    0.60
  -1  14  -6    1.06    0.31
  -1  14  -6    0.83    0.28
   1  14   6    0.82    0.27
   1  14   6    0.66    0.24
  -2  14  -6    5.15    0.50
  -2  14  -6    5.98    0.55
   2  14   6    4.44    0.51
   2  14   6    5.21    0.46
   3  14   6    2.10    0.40
  -3  14  -6    1.93    0.33
   3  14   6    2.94    0.40
  -3  14  -6    2.64    0.42
   4  14   6    2.94    0.43
  -4  14  -6    3.76    0.46
   4  14   6    3.29    0.43
  -5  14  -6    0.07    0.25
   5  14   6   -0.18    0.27
   5  14   6    0.21    0.26
   6 -14   6   -0.40    0.25
  -6  14  -6    0.00    0.23
   6  14   6   -0.20    0.25
   6  14   6    0.44    0.28
   7 -14   6    0.02    0.27
   7  14   6    0.10    0.30
   7  14   6    0.01    0.28
   6  15  -6    0.12    0.32
   5  15  -6    1.12    0.39
   4  15  -6    0.14    0.31
  -3  15   6    1.41    0.25
   3  15  -6    1.27    0.36
   2  15  -6    0.78    0.33
  -2  15   6    1.01    0.25
  -2  15   6    0.71    0.24
  -1  15   6    0.06    0.20
   1  15  -6   -0.11    0.26
  -1  15   6    0.04    0.18
   0  15  -6    5.31    0.56
   0  15   6    5.18    0.51
   0  15   6    5.18    0.45
  -1  15  -6    0.79    0.29
   1  15   6    1.09    0.31
  -1  15  -6    0.96    0.31
   1  15   6    0.85    0.27
  -2  15  -6   11.41    0.70
   2  15   6   12.42    0.71
  -2  15  -6   12.90    0.74
   2  15   6   12.02    0.76
  -3  15  -6    5.23    0.50
   3  15   6    4.49    0.49
  -3  15  -6    3.77    0.47
   3  15   6    4.68    0.53
   4  15   6    2.10    0.39
   4  15   6    1.53    0.37
  -4  15  -6    1.72    0.36
   5  15   6    5.42    0.62
  -5  15  -6    5.31    0.55
   5  15   6    4.77    0.56
   6  15   6    0.11    0.32
  -6  15  -6    0.36    0.27
   6  15   6   -0.11    0.27
   6  16  -6   -0.06    0.33
   5  16  -6   -0.10    0.29
   4  16  -6    0.05    0.29
  -3  16   6    0.25    0.19
   3  16  -6    0.25    0.29
   2  16  -6    0.26    0.32
  -2  16   6    0.33    0.19
   1  16  -6    0.19    0.28
  -1  16   6    0.33    0.21
  -1  16   6    0.02    0.20
   0  16  -6    1.59    0.39
   0  16   6    1.83    0.32
   0  16  -6    2.19    0.42
   0  16   6    1.57    0.34
  -1  16  -6    5.39    0.57
   1  16   6    4.26    0.46
   1  16   6    5.05    0.54
  -1  16  -6    5.00    0.54
   2  16   6    2.15    0.40
   2  16   6    2.44    0.40
  -2  16  -6    1.71    0.35
  -2  16  -6    1.84    0.39
  -3  16  -6    1.28    0.34
  -3  16  -6    1.25    0.47
   3  16   6    0.88    0.31
   3  16   6    1.08    0.34
   4  16   6    2.96    0.47
  -4  16  -6    3.06    0.46
   4  16   6    3.53    0.50
  -5  16  -6    0.69    0.31
   5  16   6    0.47    0.28
   5  16   6   -0.11    0.27
   5  17  -6    1.13    0.42
   4  17  -6    0.57    0.37
   3  17  -6    0.55    0.33
  -3  17   6    0.93    0.26
  -2  17   6    1.01    0.27
   2  17  -6    0.74    0.36
   1  17  -6    1.34    0.38
  -1  17   6    2.35    0.39
  -1  17   6    1.39    0.31
   0  17   6    4.02    0.46
   0  17  -6    4.84    0.58
   0  17   6    4.36    0.53
   0  17  -6    5.67    0.60
   1  17   6    0.15    0.22
  -1  17  -6   -0.28    0.26
   1  17   6    0.32    0.28
  -1  17  -6    0.14    0.25
  -2  17  -6    6.04    0.61
  -2  17  -6    6.12    0.60
   2  17   6    5.14    0.57
   2  17   6    4.73    0.54
   3  17   6    0.09    0.27
  -3  17  -6   -0.09    0.25
   3  17   6   -0.12    0.25
   4  17   6   -0.35    0.24
   4  17   6   -0.06    0.26
  -4  17  -6   -0.28    0.26
   3  18  -6    0.01    0.34
   2  18  -6   -0.04    0.32
  -2  18   6   -0.22    0.20
  -1  18   6    1.42    0.33
   1  18  -6    1.21    0.42
   0  18   6    2.03    0.42
   0  18  -6    1.51    0.37
   0  18   6    1.67    0.36
   0  18  -6    1.26    0.40
  -1  18  -6    0.67    0.34
   1  18   6    0.51    0.29
  -1  18  -6    0.79    0.33
   1  18   6    0.90    0.34
   2  18   6    0.13    0.26
   2  18   6    0.26    0.26
  -2  18  -6   -0.05    0.28
  -3  18  -6    1.00    0.36
   3  18   6    0.98    0.32
   3  18   6    1.89    0.44
   2  19  -6    1.40    0.47
  -2  19   6    1.05    0.32
   1  19  -6    0.22    0.34
  -1  19   6    0.00    0.25
   0  19  -6   -0.11    0.30
   0  19  -6    0.24    0.31
   0  19   6    0.03    0.27
   1  19   6   -0.15    0.26
   1  19   6    0.61    0.30
  -1  19  -6    0.25    0.34
  -1  19  -6    0.43    0.35
   2  19   6   -0.03    0.28
   2  19   6    0.04    0.30
  10   0  -7   -0.14    0.19
   9   0  -7    0.67    0.21
   8   0  -7    0.10    0.17
   7   0  -7    5.33    0.41
   6   0  -7    0.14    0.17
  -6   0   7    0.04    0.07
  -5   0   7    6.45    0.28
   5   0  -7    6.71    0.43
   5   0  -7    6.64    0.41
   4   0  -7   -0.02    0.11
  -4   0   7   -0.03    0.09
   4   0  -7   -0.05    0.13
  -4   0   7    0.07    0.09
   3   0  -7    4.98    0.34
  -3   0   7    4.74    0.28
   3   0  -7    5.45    0.36
   2   0  -7   -0.06    0.12
  -2   0   7    0.08    0.09
   2   0  -7   -0.18    0.08
  -1   0   7   15.72    0.55
   1   0  -7   15.65    0.58
   1   0  -7   15.57    0.60
   0   0  -7    1.28    0.20
   0   0   7    0.07    0.12
  -1   0  -7   16.83    0.60
   1   0   7   15.88    0.58
  -1   0  -7   16.21    0.59
  -2   0  -7   -0.22    0.12
  -2   0  -7   -0.15    0.13
   2   0   7   -0.09    0.13
  -3   0  -7   16.10    0.60
  -3   0  -7   16.29    0.63
   3   0   7   15.75    0.61
   4   0   7   -0.30    0.13
  -4   0  -7   -0.09    0.12
  -5   0  -7    3.42    0.30
   5   0   7    3.91    0.38
   6   0   7    0.17    0.20
  -6   0  -7   -0.11    0.10
   7   0   7    0.33    0.20
   8   0   7   -0.01    0.18
   9   0   7    0.15    0.21
  10  -1  -7    0.97    0.24
  10   1  -7    0.81    0.26
   9  -1  -7    0.42    0.19
   9   1  -7    0.20    0.20
   8  -1  -7    0.21    0.17
   8   1  -7   -0.18    0.16
   7  -1  -7    1.83    0.25
   7   1  -7    2.08    0.28
   6  -1  -7   17.47    0.64
  -6  -1   7   16.40    0.39
  -6  -1   7   16.69    0.48
   6  -1  -7   17.76    0.81
  -6   1   7   16.07    0.36
   6   1  -7   18.27    0.69
  -5  -1   7    2.36    0.19
  -5  -1   7    2.38    0.21
   5  -1  -7    2.25    0.26
   5  -1  -7    2.46    0.28
   5   1  -7    1.68    0.26
  -5   1   7    2.14    0.16
  -5   1   7    2.22    0.17
  -4  -1   7   14.09    0.49
  -4  -1   7   13.87    0.46
   4  -1  -7   14.13    0.55
   4  -1  -7   13.49    0.55
  -4   1   7   13.42    0.44
   4   1  -7   14.48    0.59
   4   1  -7   14.91    0.60
  -3  -1   7    7.89    0.36
   3  -1  -7    7.61    0.40
   3  -1  -7    8.09    0.41
   3   1  -7    7.42    0.42
   3   1  -7    7.14    0.42
  -3   1   7    7.63    0.34
  -2  -1   7    0.80    0.16
   2  -1  -7    1.03    0.19
   2  -1  -7    0.79    0.16
   2   1  -7    1.04    0.19
  -2   1   7    0.87    0.16
   2   1  -7    0.96    0.19
   1  -1  -7   41.12    1.07
   1  -1  -7   41.77    1.01
  -1  -1   7   41.05    1.02
   1  -1  -7   41.97    1.04
  -1   1   7   40.87    1.00
   1   1  -7   41.35    1.06
   1   1  -7   41.36    1.11
   0  -1  -7    9.34    0.43
   0  -1   7    9.02    0.43
   0  -1  -7    9.68    0.44
   0   1  -7    8.71    0.43
   0   1  -7    9.48    0.46
   0   1   7    9.25    0.42
   1  -1   7   10.60    0.48
  -1  -1  -7   10.69    0.46
  -1  -1  -7   10.90    0.47
  -1   1  -7   10.89    0.48
  -1   1  -7   10.38    0.48
   2  -1   7   39.21    1.03
  -2  -1  -7   40.12    1.02
  -2  -1  -7   40.10    1.02
  -2   1  -7   38.22    1.04
  -2   1  -7   39.64    1.02
   2   1   7   39.99    1.03
   3  -1   7   10.79    0.52
  -3  -1  -7   11.35    0.50
  -3  -1  -7   10.67    0.48
  -3   1  -7   11.78    0.54
   3   1   7   10.94    0.51
  -3   1  -7   11.58    0.50
   4  -1   7    1.53    0.23
  -4  -1  -7    2.17    0.25
   4   1   7    1.95    0.27
  -4   1  -7    2.10    0.25
   5  -1   7    0.84    0.22
  -5  -1  -7    1.03    0.19
   5   1   7    0.82    0.21
  -5   1  -7    1.06    0.19
  -6  -1  -7    4.43    0.33
   6  -1   7    4.06    0.39
  -6   1  -7    3.63    0.30
   6   1   7    4.03    0.39
   7  -1   7    0.79    0.24
   7   1   7    0.96    0.24
   8  -1   7    0.22    0.21
   8   1   7    0.32    0.21
   9  -1   7   -0.07    0.20
   9   1   7   -0.02    0.19
  10  -2  -7    0.03    0.17
  10   2  -7    0.17    0.23
   9  -2  -7   -0.11    0.15
   9   2  -7   -0.06    0.20
   8  -2  -7    0.37    0.18
   8   2  -7    0.16    0.20
   7  -2  -7    0.96    0.20
   7   2  -7    0.93    0.24
  -6  -2   7    2.17    0.17
   6  -2  -7    2.02    0.25
  -6  -2   7    2.53    0.22
   6   2  -7    1.89    0.29
   5  -2  -7    2.70    0.28
  -5  -2   7    2.35    0.22
   5  -2  -7    2.67    0.28
  -5  -2   7    2.84    0.24
  -5   2   7    2.21    0.14
   5   2  -7    2.05    0.29
  -5   2   7    2.37    0.16
  -4  -2   7   15.38    0.51
   4  -2  -7   15.93    0.57
   4  -2  -7   15.25    0.57
  -4  -2   7   15.61    0.54
   4   2  -7   15.36    0.63
  -4   2   7   16.08    0.47
   3  -2  -7    0.49    0.14
   3  -2  -7    0.48    0.16
  -3  -2   7    0.29    0.12
   3   2  -7    0.31    0.16
  -3   2   7    0.30    0.11
  -2  -2   7    7.37    0.38
   2  -2  -7    7.11    0.38
   2  -2  -7    7.29    0.39
  -2   2   7    7.67    0.35
   2   2  -7    7.68    0.43
   2   2  -7    7.28    0.42
  -1  -2   7   32.67    0.89
   1  -2  -7   31.99    0.88
   1  -2  -7   33.28    0.84
   1  -2  -7   33.32    0.91
   1   2  -7   32.92    0.93
  -1   2   7   32.71    0.85
   1   2  -7   37.37    1.11
   0  -2  -7    6.44    0.35
   0  -2   7    7.49    0.40
   0   2   7    6.91    0.37
   0   2  -7    7.19    0.43
   0   2  -7    7.89    0.42
   1  -2   7    1.64    0.22
  -1  -2  -7    2.35    0.26
  -1  -2  -7    2.22    0.23
   1   2   7    1.91    0.23
  -1   2  -7    2.14    0.26
  -1   2  -7    1.82    0.26
  -2  -2  -7   32.55    0.88
  -2  -2  -7   31.85    0.89
   2  -2   7   32.78    0.93
  -2   2  -7   32.08    0.94
   2   2   7   32.47    0.90
  -2   2  -7   32.24    0.90
  -3  -2  -7    0.22    0.15
   3  -2   7    0.58    0.19
   3   2   7    0.26    0.17
  -3   2  -7   -0.09    0.13
  -3   2  -7    0.04    0.15
   4  -2   7   13.52    0.59
  -4  -2  -7   14.33    0.56
  -4   2  -7   12.99    0.59
  -4   2  -7   13.03    0.53
   4   2   7   13.44    0.58
   5  -2   7    0.75    0.22
  -5  -2  -7    0.75    0.18
  -5   2  -7    0.77    0.17
   5   2   7    0.64    0.20
  -6  -2  -7    7.50    0.42
   6  -2   7    7.47    0.49
   6   2   7    7.26    0.48
  -6   2  -7    6.90    0.38
   7  -2   7    0.09    0.19
   7   2   7    0.23    0.19
   8  -2   7    4.34    0.42
   8   2   7    5.15    0.47
   9  -2   7    0.67    0.25
   9   2   7    0.57    0.28
   9   2   7    1.08    0.28
  10  -3  -7    0.44    0.19
  10   3  -7    0.72    0.28
   9  -3  -7    0.40    0.18
   9   3  -7    0.59    0.27
   8  -3  -7    0.49    0.18
   8   3  -7    0.41    0.23
   7  -3  -7    2.35    0.26
   7   3  -7    1.93    0.32
  -6  -3   7    0.97    0.17
  -6  -3   7    0.55    0.11
   6  -3  -7    0.96    0.19
   6   3  -7    0.61    0.25
   5  -3  -7   45.74    1.14
   5  -3  -7   47.64    1.13
  -5  -3   7   47.64    1.06
  -5  -3   7   48.13    1.12
  -5   3   7   47.44    0.93
   5   3  -7   48.83    1.29
  -4  -3   7    1.76    0.20
  -4  -3   7    1.55    0.21
   4  -3  -7    2.24    0.25
   4  -3  -7    1.68    0.22
  -4   3   7    1.68    0.17
   4   3  -7    1.77    0.28
  -3  -3   7    1.99    0.22
   3  -3  -7    1.80    0.23
   3  -3  -7    2.35    0.23
  -3   3   7    2.04    0.20
   3   3  -7    2.03    0.27
   2  -3  -7    0.15    0.14
  -2  -3   7    0.07    0.12
   2  -3  -7   -0.12    0.08
  -2   3   7    0.20    0.10
   2   3  -7   -0.01    0.14
   1  -3  -7   11.34    0.43
   1  -3  -7   11.89    0.48
   1  -3  -7   10.56    0.47
  -1  -3   7   12.15    0.51
   1   3  -7   11.50    0.53
  -1   3   7   11.28    0.45
   0  -3  -7   11.73    0.49
   0  -3  -7   12.13    0.44
   0  -3   7   11.49    0.51
   0   3  -7   11.94    0.52
   0   3  -7   11.72    0.54
   0   3   7   11.79    0.47
  -1  -3  -7   52.74    1.26
  -1  -3  -7   52.94    1.19
   1  -3   7   53.48    1.31
  -1   3  -7   54.02    1.29
  -1   3  -7   55.93    1.34
   1   3   7   54.17    1.26
  -2  -3  -7   16.60    0.61
   2  -3   7   17.59    0.66
   2   3   7   16.13    0.61
  -2   3  -7   16.22    0.61
  -2   3  -7   16.46    0.65
  -3  -3  -7   76.86    1.67
   3  -3   7   76.20    1.72
   3   3   7   75.15    1.68
  -3   3  -7   77.46    1.76
  -3   3  -7   77.66    1.66
   4  -3   7    4.67    0.40
  -4  -3  -7    4.67    0.36
   4   3   7    4.47    0.37
  -4   3  -7    4.70    0.34
  -4   3  -7    4.19    0.40
   5  -3   7   13.89    0.63
  -5  -3  -7   13.75    0.57
   5   3   7   14.48    0.62
  -5   3  -7   14.57    0.54
   6  -3   7    5.15    0.44
  -6  -3  -7    4.16    0.35
  -6   3  -7    3.96    0.30
   6   3   7    4.80    0.42
   7  -3   7    6.51    0.49
   7   3   7    6.66    0.49
   8  -3   7    3.12    0.37
   8   3   7    3.02    0.37
   9  -3   7    1.85    0.33
   9   3   7    1.70    0.34
   9   3   7    2.82    0.38
   9  -4  -7    0.41    0.17
   9   4  -7    0.09    0.25
   8  -4  -7    0.05    0.15
   8   4  -7   -0.06    0.23
   7  -4  -7   -0.03    0.14
   7   4  -7   -0.21    0.21
   6  -4  -7    7.64    0.41
  -6  -4   7    6.71    0.33
  -6  -4   7    6.84    0.39
   6   4  -7    7.33    0.55
   5  -4  -7   10.12    0.47
  -5  -4   7    9.67    0.43
  -5  -4   7   10.32    0.47
   5  -4  -7    9.77    0.45
   5   4  -7   10.78    0.63
  -5   4   7   10.24    0.31
  -4  -4   7    3.05    0.30
  -4  -4   7    3.00    0.29
   4  -4  -7    3.26    0.31
   4  -4  -7    3.09    0.27
  -4   4   7    2.81    0.15
  -4   4   7    3.08    0.22
   4   4  -7    2.47    0.32
   3  -4  -7    8.68    0.42
  -3  -4   7    8.35    0.44
   3  -4  -7    9.02    0.43
  -3  -4   7    9.08    0.45
   3   4  -7    8.44    0.51
  -3   4   7    9.19    0.37
  -2  -4   7   13.95    0.56
   2  -4  -7   12.99    0.51
   2  -4  -7   13.45    0.52
   2  -4  -7   12.55    0.44
  -2   4   7   13.95    0.48
   2   4  -7   12.76    0.59
   1  -4  -7    1.12    0.19
  -1  -4   7    1.10    0.21
   1  -4  -7    1.02    0.15
   1  -4  -7    1.12    0.18
   1   4  -7    0.90    0.20
  -1   4   7    1.21    0.18
   0  -4  -7    7.64    0.41
   0  -4  -7    8.25    0.34
   0  -4   7    8.05    0.45
   0   4  -7    7.71    0.44
   0   4  -7    8.29    0.47
   0   4   7    7.90    0.39
  -1  -4  -7    0.93    0.18
   1  -4   7    0.64    0.18
  -1  -4  -7    0.96    0.15
  -1   4  -7    1.04    0.20
  -1   4  -7    0.98    0.24
   1   4   7    0.91    0.17
  -2  -4  -7   26.94    0.81
   2  -4   7   26.37    0.86
   2   4   7   26.90    0.81
  -2   4  -7   26.49    0.81
  -2   4  -7   27.72    0.89
   2   4   7   26.02    0.86
  -3  -4  -7   16.74    0.63
   3  -4   7   17.47    0.69
  -3   4  -7   16.49    0.68
  -3   4  -7   16.40    0.61
   3   4   7   15.96    0.63
  -4  -4  -7    0.37    0.16
   4  -4   7    0.34    0.18
  -4   4  -7    0.20    0.14
  -4   4  -7    0.27    0.20
   4   4   7    0.10    0.15
   5  -4   7   10.23    0.55
  -5  -4  -7    9.14    0.49
  -5   4  -7    9.82    0.45
   5   4   7   10.09    0.54
   6  -4   7    0.11    0.19
   6   4   7    0.12    0.18
  -6   4  -7   -0.02    0.11
   7  -4   7    0.15    0.21
   7   4   7    0.38    0.21
   8  -4   7    3.17    0.37
   8   4   7    3.22    0.41
   8   4   7    2.40    0.37
   9  -4   7   -0.08    0.21
   9   4   7   -0.13    0.23
   9   4   7    0.39    0.26
   9  -5  -7    0.19    0.15
   9   5  -7    0.48    0.28
   8  -5  -7    7.92    0.41
   8   5  -7    7.12    0.60
   7  -5  -7    0.34    0.16
   7   5  -7    0.44    0.27
   6  -5  -7    3.39    0.33
  -6  -5   7    2.79    0.27
   6   5  -7    2.96    0.40
   5  -5  -7   47.65    1.16
  -5  -5   7   48.05    1.15
   5  -5  -7   50.10    1.16
   5   5  -7   48.13    1.37
  -5   5   7   47.84    0.93
   4  -5  -7    2.04    0.24
  -4  -5   7    1.09    0.22
   4  -5  -7    1.15    0.20
   4   5  -7    1.18    0.28
  -4   5   7    1.08    0.12
   3  -5  -7   44.32    1.08
  -3  -5   7   44.18    1.15
   3  -5  -7   42.98    1.07
  -3   5   7   44.85    1.01
  -3   5   7   43.62    0.90
   3   5  -7   44.22    1.24
   2  -5  -7    0.25    0.11
  -2  -5   7    0.13    0.15
   2  -5  -7    0.33    0.12
   2  -5  -7    0.41    0.15
   2   5  -7   -0.10    0.16
  -2   5   7    0.21    0.10
   1  -5  -7   45.23    0.97
   1  -5  -7   46.65    1.13
  -1  -5   7   46.37    1.21
   1  -5  -7   45.83    1.13
   1   5  -7   47.28    1.24
  -1   5   7   45.72    1.10
   0  -5   7   12.20    0.57
   0  -5  -7   11.68    0.51
   0  -5  -7   11.73    0.40
   0   5   7   12.23    0.49
   0   5  -7   10.87    0.57
   0   5  -7   11.96    0.56
  -1  -5  -7   -0.06    0.12
   1  -5   7    0.08    0.15
   1   5   7    0.15    0.14
  -1   5  -7    0.20    0.15
  -1   5  -7    0.42    0.21
  -2  -5  -7   29.38    0.88
   2  -5   7   30.80    0.95
  -2   5  -7   31.24    0.90
  -2   5  -7   30.08    0.96
   2   5   7   28.77    0.80
   2   5   7   29.01    0.87
   3  -5   7    0.32    0.19
  -3  -5  -7    0.24    0.16
  -3   5  -7   -0.01    0.17
  -3   5  -7    0.10    0.14
   3   5   7    0.21    0.17
   4  -5   7   20.53    0.79
  -4  -5  -7   21.05    0.74
  -4   5  -7   20.21    0.68
  -4   5  -7   21.26    0.81
   4   5   7   21.21    0.76
   5  -5   7    7.05    0.49
  -5  -5  -7    7.18    0.45
  -5   5  -7    6.69    0.38
   5   5   7    7.43    0.48
  -5   5  -7    5.97    0.49
   6  -5   7    4.68    0.44
  -6   5  -7    4.73    0.31
   6   5   7    4.62    0.45
   6   5   7    4.57    0.40
   7  -5   7    9.97    0.59
   7   5   7    9.52    0.60
   7   5   7   10.10    0.61
   8  -5   7    2.49    0.34
   8   5   7    1.40    0.31
   8   5   7    1.54    0.31
   9  -5   7    1.01    0.28
   9   5   7    0.26    0.29
   9   5   7    0.43    0.26
   9  -6  -7    3.40    0.32
   9   6  -7    3.59    0.47
   8  -6  -7    2.54    0.26
   8   6  -7    2.80    0.42
   7  -6  -7    1.37    0.21
   7   6  -7    0.65    0.30
  -6  -6   7   58.26    1.33
   6  -6  -7   59.79    1.34
   6   6  -7   59.32    1.62
   5  -6  -7   20.48    0.68
   5  -6  -7   20.46    0.75
  -5  -6   7   19.70    0.71
  -5   6   7   19.05    0.46
   5   6  -7   19.34    0.87
   4  -6  -7  145.44    2.74
   4  -6  -7  143.99    2.74
  -4  -6   7  145.53    2.83
  -4   6   7  139.39    2.46
   4   6  -7  147.59    3.00
  -4   6   7  143.21    2.61
   3  -6  -7   17.37    0.61
  -3  -6   7   17.40    0.70
   3  -6  -7   18.15    0.64
   3  -6  -7   17.50    0.48
  -3   6   7   17.39    0.47
   3   6  -7   18.23    0.78
  -3   6   7   17.65    0.57
   2  -6  -7   35.86    0.95
   2  -6  -7   35.89    0.97
  -2  -6   7   36.52    1.06
   2  -6  -7   35.39    0.77
  -2   6   7   36.42    0.92
   2   6  -7   36.37    1.10
  -2   6   7   37.29    0.83
   1  -6  -7    0.31    0.15
   1  -6  -7    0.35    0.09
  -1  -6   7    0.09    0.18
   1  -6  -7    0.49    0.17
  -1   6   7    0.25    0.12
   1   6  -7    0.13    0.18
  -1   6   7    0.35    0.14
   0  -6   7    0.54    0.22
   0  -6  -7    0.76    0.19
   0   6   7    0.60    0.16
   0   6  -7    0.59    0.20
   0   6  -7    0.45    0.22
   1  -6   7    4.94    0.42
  -1  -6  -7    5.07    0.37
  -1   6  -7    4.98    0.45
  -1   6  -7    5.36    0.40
   1   6   7    5.41    0.37
  -2  -6  -7    1.78    0.26
   2  -6   7    0.92    0.23
   2   6   7    1.91    0.23
   2   6   7    1.66    0.25
  -2   6  -7    1.62    0.24
  -2   6  -7    1.52    0.28
  -3  -6  -7    0.03    0.14
   3  -6   7    0.12    0.17
  -3   6  -7    0.11    0.19
   3   6   7    0.01    0.15
  -3   6  -7    0.19    0.16
  -4  -6  -7    6.01    0.43
   4  -6   7    5.85    0.47
   4   6   7    5.19    0.42
   4   6   7    6.12    0.42
  -4   6  -7    6.13    0.49
  -4   6  -7    6.48    0.39
   5  -6   7    6.57    0.50
   5   6   7    5.73    0.46
   5   6   7    5.03    0.40
  -5   6  -7    5.69    0.49
  -5   6  -7    5.67    0.36
   6  -6   7    0.10    0.20
  -6   6  -7    0.52    0.16
   6   6   7    0.44    0.22
   6   6   7    0.51    0.22
   7  -6   7    0.20    0.21
   7   6   7    0.06    0.20
   7   6   7    0.20    0.23
   8  -6   7    0.22    0.23
   8   6   7    0.15    0.24
   8   6   7    0.65    0.28
   9  -6   7   -0.11    0.22
   9   6   7   -0.13    0.25
   9   6   7    0.25    0.26
   9  -7  -7    0.04    0.15
   9   7  -7    0.05    0.30
   8  -7  -7    1.08    0.21
   8   7  -7    1.46    0.38
   7  -7  -7    2.41    0.26
   7   7  -7    1.82    0.37
  -6  -7   7   43.50    1.14
   6  -7  -7   40.49    1.06
   6   7  -7   42.29    1.35
  -5  -7   7    5.95    0.47
   5  -7  -7    5.65    0.43
  -5   7   7    5.54    0.28
   5   7  -7    6.58    0.61
   4  -7  -7   32.19    0.91
  -4  -7   7   30.72    0.98
   4  -7  -7   29.97    0.86
  -4   7   7   29.91    0.78
  -4   7   7   30.73    0.66
   4   7  -7   32.83    1.12
   3  -7  -7   15.18    0.39
  -3  -7   7   17.12    0.74
   3  -7  -7   16.09    0.63
   3  -7  -7   15.53    0.59
  -3   7   7   14.81    0.45
  -3   7   7   15.10    0.55
   3   7  -7   16.58    0.79
   2  -7  -7   15.44    0.38
  -2  -7   7   15.80    0.72
   2  -7  -7   16.17    0.60
   2  -7  -7   17.47    0.64
  -2   7   7   15.81    0.50
  -2   7   7   16.45    0.59
   2   7  -7   16.40    0.75
  -1  -7   7    0.34    0.23
   1  -7  -7    0.34    0.17
   1   7  -7    0.19    0.21
  -1   7   7    0.44    0.14
  -1   7   7    0.53    0.17
   0  -7  -7   15.85    0.63
   0  -7   7   17.29    0.74
   0   7   7   16.92    0.56
   0   7  -7   16.71    0.71
   0   7   7   17.30    0.63
   1  -7   7    2.24    0.32
  -1  -7  -7    2.04    0.27
   1   7   7    2.50    0.28
   1   7   7    2.05    0.23
  -1   7  -7    2.14    0.28
   1   7   7    2.39    0.23
  -1   7  -7    2.16    0.33
  -2  -7  -7    8.90    0.50
   2  -7   7   10.60    0.59
  -2   7  -7    9.98    0.52
  -2   7  -7   10.11    0.57
   2   7   7   10.32    0.48
   2   7   7    9.82    0.51
   2   7   7    9.16    0.42
  -3  -7  -7    4.30    0.39
   3  -7   7    5.14    0.46
  -3   7  -7    4.98    0.38
   3   7   7    4.67    0.40
  -3   7  -7    5.57    0.48
   3   7   7    5.29    0.36
  -4  -7  -7    0.41    0.19
   4  -7   7    0.50    0.22
   4   7   7    0.36    0.19
  -4   7  -7    0.35    0.21
  -4   7  -7    0.54    0.18
   4   7   7    0.31    0.20
   5  -7   7   -0.07    0.19
   5   7   7    0.06    0.16
  -5   7  -7    0.39    0.22
   5   7   7    0.00    0.18
  -5   7  -7    0.01    0.12
   6  -7   7    0.04    0.21
   6   7   7    0.00    0.19
   6   7   7    0.19    0.22
   7  -7   7    0.95    0.28
   7   7   7    0.47    0.26
   7   7   7    0.58    0.25
   8  -7   7    0.16    0.22
   8   7   7    0.33    0.25
   8   7   7    0.27    0.26
   9  -7   7    0.00    0.25
   9   7   7   -0.35    0.22
   9   7   7    0.02    0.26
   9  -8  -7    6.55    0.41
   9   8  -7    6.95    0.66
   8  -8  -7    0.71    0.19
   8   8  -7    0.24    0.29
   7  -8  -7    6.22    0.40
   7   8  -7    6.59    0.64
  -6  -8   7    1.44    0.34
   6  -8  -7    0.97    0.22
   6   8  -7    1.16    0.34
   5  -8  -7   58.39    1.36
  -5  -8   7   58.19    1.46
   5   8  -7   57.97    1.64
   4  -8  -7   15.19    0.36
   4  -8  -7   15.72    0.61
   4  -8  -7   16.26    0.64
  -4  -8   7   16.15    0.73
  -4   8   7   15.42    0.42
   4   8  -7   16.92    0.83
  -4   8   7   15.42    0.53
   3  -8  -7  158.10    2.96
  -3  -8   7  152.85    3.10
   3  -8  -7  151.54    2.92
   3   8  -7  153.96    3.20
  -3   8   7  151.91    2.73
  -3   8   7  151.32    2.88
  -2  -8   7   12.71    0.69
   2  -8  -7   13.25    0.59
   2  -8  -7   13.05    0.55
   2   8  -7   14.22    0.72
  -2   8   7   13.05    0.47
  -2   8   7   13.39    0.55
   1  -8  -7   77.57    1.74
  -1  -8   7   79.15    1.89
  -1   8   7   78.97    1.72
  -1   8   7   78.85    1.60
   1   8  -7   77.91    1.88
   0  -8   7   53.35    1.46
   0  -8  -7   53.39    1.34
   0   8  -7   53.28    1.43
   0   8   7   54.63    1.33
   0   8   7   53.84    1.23
  -1  -8  -7    6.42    0.44
   1  -8   7    7.58    0.54
   1   8   7    6.54    0.32
   1   8   7    7.06    0.39
  -1   8  -7    7.50    0.49
  -1   8  -7    6.84    0.54
   1   8   7    6.88    0.45
  -2  -8  -7    4.55    0.41
   2  -8   7    4.60    0.46
  -2   8  -7    5.07    0.41
   2   8   7    4.77    0.31
   2   8   7    5.50    0.37
   2   8   7    4.15    0.40
  -2   8  -7    5.40    0.47
   3  -8   7    1.33    0.30
  -3  -8  -7    1.87    0.30
   3   8   7    1.76    0.25
  -3   8  -7    1.73    0.25
   3   8   7    1.33    0.26
  -3   8  -7    1.38    0.30
   4  -8   7    5.86    0.52
   4   8   7    6.05    0.42
   4   8   7    5.82    0.48
  -4   8  -7    6.08    0.41
  -4   8  -7    5.38    0.47
   5  -8   7    0.07    0.21
   5   8   7    0.03    0.19
  -5   8  -7    0.20    0.22
  -5   8  -7   -0.03    0.13
   5   8   7   -0.20    0.15
   6  -8   7    1.99    0.34
   6   8   7    2.48    0.37
   6   8   7    2.70    0.36
   7  -8   7    3.15    0.40
   7   8   7    3.65    0.43
   7   8   7    3.66    0.44
   8  -8   7   -0.06    0.22
   8   8   7    0.32    0.28
   8   8   7    0.22    0.26
   8  -9  -7    3.49    0.35
   8   9  -7    4.23    0.54
   7  -9  -7    0.20    0.17
   7   9  -7    0.16    0.27
   6  -9  -7   -0.03    0.16
   6   9  -7   -0.03    0.26
  -5  -9   7    8.46    0.56
   5  -9  -7    8.29    0.49
   5   9  -7   10.17    0.71
  -4  -9   7   20.76    0.84
   4  -9  -7   20.78    0.74
   4   9  -7   21.38    0.94
  -4   9   7   20.38    0.64
  -4   9   7   19.92    0.52
   3  -9  -7    1.18    0.27
  -3  -9   7    1.32    0.33
   3  -9  -7    1.21    0.24
   3   9  -7    1.84    0.35
  -3   9   7    1.79    0.19
  -3   9   7    1.15    0.22
   2  -9  -7   58.14    1.42
  -2  -9   7   56.52    1.56
  -2   9   7   58.85    1.38
  -2   9   7   58.13    1.25
   2   9  -7   56.98    1.58
  -1  -9   7   -0.29    0.22
   1  -9  -7   -0.11    0.17
  -1   9   7    0.39    0.14
  -1   9   7   -0.28    0.17
   1   9  -7    0.06    0.20
   0  -9  -7   34.71    1.03
   0  -9   7   35.23    1.17
   0   9   7   33.63    0.92
   0   9   7   34.21    1.01
   0   9  -7   34.21    1.10
   1  -9   7    1.89    0.34
  -1  -9  -7    2.91    0.36
  -1   9  -7    2.40    0.32
  -1   9  -7    3.12    0.41
   1   9   7    3.10    0.35
   1   9   7    2.51    0.28
   1   9   7    2.49    0.22
  -2  -9  -7    2.55    0.35
   2  -9   7    1.84    0.32
  -2   9  -7    2.88    0.33
  -2   9  -7    2.63    0.36
   2   9   7    2.76    0.33
   2   9   7    3.50    0.32
   2   9   7    3.10    0.27
   3  -9   7    0.66    0.24
  -3  -9  -7    0.07    0.19
  -3   9  -7    0.75    0.21
   3   9   7    0.22    0.17
   3   9   7    0.25    0.21
  -3   9  -7    0.93    0.28
   4  -9   7   -0.15    0.21
   4   9   7    0.29    0.21
  -4   9  -7    0.18    0.22
   4   9   7   -0.21    0.18
  -4   9  -7   -0.06    0.14
   5  -9   7    1.86    0.33
  -5   9  -7    1.72    0.24
  -5   9  -7    1.73    0.34
   5   9   7    1.87    0.31
   5   9   7    2.08    0.36
   6  -9   7    2.51    0.39
   6   9   7    1.61    0.32
   6   9   7    2.09    0.37
   7  -9   7    4.71    0.50
   7   9   7    3.39    0.44
   7   9   7    4.51    0.51
   8  -9   7    0.82    0.31
   8   9   7    1.00    0.34
   8   9   7    1.40    0.37
   8 -10  -7    0.44    0.18
   8  10  -7   -0.28    0.27
   7 -10  -7    0.04    0.15
   7  10  -7   -0.08    0.27
   6 -10  -7    1.15    0.23
   6  10  -7    1.18    0.35
  -5 -10   7    0.84    0.26
   5 -10  -7    0.56    0.19
   5  10  -7    0.24    0.26
   4 -10  -7    1.14    0.23
  -4 -10   7    1.02    0.28
  -4  10   7    1.45    0.29
   4  10  -7    0.93    0.29
  -4  10   7    1.51    0.16
   3 -10  -7    0.65    0.22
   3 -10  -7    1.00    0.24
  -3 -10   7    1.28    0.32
   3  10  -7    0.79    0.27
  -3  10   7    0.67    0.19
  -3  10   7    1.19    0.17
   2 -10  -7    3.25    0.35
  -2 -10   7    3.99    0.46
   2  10  -7    4.28    0.47
  -2  10   7    3.86    0.29
  -2  10   7    3.44    0.34
  -1 -10   7   11.91    0.73
   1 -10  -7   12.17    0.62
  -1  10   7   12.24    0.59
   1  10  -7   13.30    0.71
  -1  10   7   13.63    0.52
   0 -10   7    4.14    0.47
   0 -10  -7    5.18    0.45
   0  10  -7    6.05    0.51
   0  10   7    4.80    0.43
   0  10   7    6.31    0.38
   1 -10   7   17.26    0.84
  -1 -10  -7   16.51    0.73
   1  10   7   16.51    0.64
  -1  10  -7   15.73    0.76
   1  10   7   16.41    0.48
   1  10   7   14.99    0.69
  -1  10  -7   17.83    0.77
  -2 -10  -7    1.87    0.31
   2 -10   7    1.97    0.38
   2  10   7    1.68    0.30
   2  10   7    2.27    0.29
  -2  10  -7    1.93    0.34
   2  10   7    2.46    0.24
  -2  10  -7    2.45    0.33
   3 -10   7    4.76    0.51
  -3  10  -7    4.75    0.42
  -3  10  -7    4.25    0.47
   3  10   7    4.54    0.44
   3  10   7    5.12    0.40
   4 -10   7    3.33    0.44
  -4  10  -7    3.68    0.36
  -4  10  -7    3.36    0.43
   4  10   7    3.64    0.40
   4  10   7    4.39    0.47
   5 -10   7    2.33    0.37
  -5  10  -7    2.94    0.33
   5  10   7    2.79    0.38
   5  10   7    2.49    0.40
  -5  10  -7    3.08    0.40
   6 -10   7    4.56    0.50
  -6  10  -7    5.33    0.50
   6  10   7    5.05    0.52
   6  10   7    4.75    0.49
   7 -10   7   -0.20    0.24
   7  10   7    0.13    0.26
   7  10   7    0.02    0.26
   8 -10   7    0.14    0.26
   8  10   7    0.45    0.31
   8  10   7    0.16    0.28
   8 -11  -7    0.46    0.20
   8  11  -7    0.66    0.36
   7 -11  -7    2.22    0.29
   7  11  -7    1.80    0.43
   6 -11  -7    0.38    0.20
   6  11  -7    0.32    0.30
   5 -11  -7   10.03    0.55
  -5 -11   7    9.68    0.63
   5  11  -7   10.05    0.74
   4 -11  -7    8.31    0.51
  -4 -11   7    7.91    0.60
   4  11  -7    7.16    0.64
  -4  11   7    7.72    0.35
  -3 -11   7    4.82    0.50
   3 -11  -7    4.76    0.43
  -3  11   7    4.63    0.36
   3  11  -7    4.17    0.48
  -3  11   7    4.46    0.30
   2 -11  -7    4.99    0.44
  -2 -11   7    5.93    0.56
   2  11  -7    5.01    0.52
  -2  11   7    4.75    0.39
  -2  11   7    5.00    0.34
  -1 -11   7    0.25    0.31
   1 -11  -7    1.34    0.29
  -1  11   7    0.90    0.22
   1  11  -7    0.63    0.27
  -1  11   7    0.99    0.20
   0 -11  -7    0.37    0.23
   0  11   7    0.65    0.19
   0  11  -7    0.92    0.28
   0  11   7    0.45    0.21
  -1 -11  -7    2.34    0.36
   1 -11   7    2.86    0.48
   1  11   7    2.56    0.36
   1  11   7    2.80    0.32
  -1  11  -7    2.55    0.37
   1  11   7    2.83    0.21
  -1  11  -7    2.80    0.40
  -2  11  -7   -0.09    0.24
   2  11   7    0.00    0.16
   2  11   7   -0.30    0.16
  -2  11  -7    0.11    0.19
   2  11   7   -0.28    0.18
   3 -11   7    0.04    0.27
  -3  11  -7    0.44    0.22
  -3  11  -7    0.89    0.31
   3  11   7    0.54    0.27
   3  11   7    0.76    0.23
   4 -11   7    4.32    0.51
  -4  11  -7    4.26    0.41
   4  11   7    4.90    0.47
   4  11   7    5.12    0.53
  -4  11  -7    4.50    0.50
   5 -11   7    1.64    0.35
   5  11   7    1.55    0.36
  -5  11  -7    1.55    0.34
   5  11   7    1.41    0.29
   6 -11   7    2.27    0.39
   6  11   7    3.14    0.46
  -6  11  -7    2.77    0.41
   6  11   7    3.54    0.44
   7 -11   7    2.42    0.39
   7  11   7    3.24    0.47
   7  11   7    3.54    0.48
   7  12  -7    6.23    0.66
   6  12  -7    1.65    0.40
   5 -12  -7    3.36    0.37
  -5 -12   7    4.60    0.50
   5  12  -7    3.47    0.52
   4 -12  -7    3.59    0.39
  -4 -12   7    2.80    0.40
  -4  12   7    3.53    0.28
   4  12  -7    3.40    0.48
  -3 -12   7    0.05    0.23
   3 -12  -7    0.01    0.18
   3  12  -7    0.17    0.25
  -3  12   7    0.03    0.13
  -3  12   7   -0.08    0.11
   2 -12  -7    2.81    0.36
  -2  12   7    2.44    0.32
  -2  12   7    1.98    0.25
   2  12  -7    1.98    0.39
   1 -12  -7    4.82    0.45
   1  12  -7    4.15    0.48
  -1  12   7    4.99    0.43
  -1  12   7    4.80    0.38
   0 -12  -7   -0.02    0.19
   0  12   7    0.07    0.17
   0  12   7   -0.23    0.17
   0  12  -7   -0.01    0.23
  -1  12  -7   37.93    1.22
   1  12   7   35.79    1.08
  -1  12  -7   37.53    1.26
   1  12   7   36.56    1.17
   2  12   7    3.85    0.43
  -2  12  -7    5.33    0.54
  -2  12  -7    5.27    0.50
   2  12   7    5.16    0.44
   3 -12   7   11.84    0.80
  -3  12  -7   11.97    0.64
   3  12   7   12.03    0.65
   3  12   7   11.47    0.71
  -3  12  -7   12.67    0.75
   4 -12   7    0.99    0.34
   4  12   7    1.66    0.37
   4  12   7    1.53    0.31
  -4  12  -7    1.91    0.30
  -4  12  -7    1.32    0.33
   5 -12   7    4.18    0.50
   5  12   7    4.52    0.54
  -5  12  -7    4.71    0.51
   5  12   7    4.74    0.50
   6 -12   7    1.39    0.37
  -6  12  -7    1.50    0.33
   6  12   7    1.62    0.37
   6  12   7    1.68    0.39
   7 -12   7   -0.07    0.25
   7  12   7    0.31    0.29
   7  12   7   -0.19    0.23
   7  13  -7    1.34    0.44
   6  13  -7   -0.02    0.30
  -5 -13   7    2.46    0.40
   5  13  -7    2.13    0.43
  -4 -13   7    2.90    0.43
   4  13  -7    3.29    0.49
  -4  13   7    3.16    0.37
  -3  13   7    2.74    0.28
   3  13  -7    2.55    0.44
  -2  13   7   11.55    0.61
   2  13  -7   12.91    0.80
  -2  13   7   11.93    0.54
   1  13  -7    0.96    0.33
  -1  13   7    0.73    0.23
  -1  13   7    0.87    0.23
   0  13   7    9.25    0.59
   0  13  -7    9.79    0.68
   0  13  -7    8.93    0.64
   0  13   7    9.04    0.53
  -1  13  -7    3.62    0.46
   1  13   7    3.33    0.41
   1  13   7    3.55    0.40
  -1  13  -7    3.78    0.45
   2  13   7   17.07    0.75
   2  13   7   16.61    0.83
  -2  13  -7   17.11    0.87
  -2  13  -7   16.48    0.80
  -3  13  -7    0.20    0.26
  -3  13  -7    0.34    0.23
   3  13   7    0.25    0.27
   3  13   7    0.50    0.24
   4 -13   7    0.57    0.34
  -4  13  -7    1.29    0.38
   4  13   7    1.12    0.32
  -4  13  -7    1.17    0.33
   4  13   7    1.29    0.31
   5 -13   7    0.26    0.28
   5  13   7   -0.50    0.18
   5  13   7   -0.38    0.24
  -5  13  -7    0.09    0.27
   6 -13   7    0.50    0.29
  -6  13  -7    0.76    0.31
   6  13   7    0.26    0.25
   6  13   7    0.66    0.34
   7 -13   7    0.41    0.30
   7  13   7    0.56    0.33
   7  13   7    0.03    0.29
   6  14  -7    0.35    0.36
  -5 -14   7    1.18    0.35
   5  14  -7    1.44    0.43
   4  14  -7   -0.27    0.26
   3  14  -7   -0.08    0.27
  -3  14   7   -0.11    0.15
  -2  14   7   -0.16    0.16
  -2  14   7    0.13    0.16
   2  14  -7   -0.06    0.25
   1  14  -7    1.31    0.34
  -1  14   7    1.23    0.25
  -1  14   7    0.98    0.26
   0  14   7    7.09    0.51
   0  14  -7    6.73    0.59
   0  14   7    6.60    0.54
   0  14  -7    6.08    0.61
  -1  14  -7    1.16    0.33
   1  14   7    1.69    0.35
   1  14   7    2.58    0.37
  -1  14  -7    1.84    0.35
  -2  14  -7    0.71    0.31
   2  14   7    0.84    0.32
   2  14   7    0.58    0.26
  -2  14  -7    0.87    0.29
   3  14   7    0.04    0.23
  -3  14  -7    0.32    0.24
   3  14   7    0.20    0.25
  -3  14  -7    0.08    0.26
   4  14   7    0.51    0.30
   4  14   7    0.72    0.28
  -4  14  -7    0.55    0.32
   5 -14   7   -0.32    0.28
  -5  14  -7   -0.20    0.25
   5  14   7    0.10    0.28
   5  14   7    0.19    0.26
   6 -14   7    0.26    0.29
   6  14   7   -0.08    0.28
  -6  14  -7    0.07    0.24
   6  14   7   -0.18    0.27
   6  15  -7    0.47    0.40
  -5 -15   7    0.54    0.40
   5  15  -7    0.92    0.39
   4  15  -7    0.05    0.32
  -3  15   7    2.69    0.32
   3  15  -7    2.56    0.47
   2  15  -7    0.03    0.27
  -2  15   7   -0.26    0.15
  -1  15   7    0.29    0.22
   1  15  -7    0.14    0.28
  -1  15   7    0.01    0.16
   0  15   7    0.06    0.20
   0  15  -7   -0.03    0.28
   0  15  -7    0.02    0.25
   0  15   7   -0.06    0.19
  -1  15  -7    0.08    0.25
   1  15   7    0.38    0.25
  -1  15  -7   -0.09    0.24
   1  15   7    0.29    0.24
  -2  15  -7    0.05    0.27
   2  15   7   -0.07    0.22
  -2  15  -7   -0.03    0.23
   2  15   7    0.02    0.22
  -3  15  -7    1.32    0.32
   3  15   7    1.02    0.32
   3  15   7    0.67    0.28
  -3  15  -7    0.50    0.32
   4  15   7    0.14    0.29
   4  15   7    0.09    0.23
  -4  15  -7    0.14    0.27
   5 -15   7    0.66    0.36
   5  15   7    0.44    0.28
  -5  15  -7    0.68    0.33
   5  15   7    0.34    0.33
   5  16  -7   -0.58    0.28
   4  16  -7    0.67    0.36
  -3  16   7    0.18    0.20
   3  16  -7   -0.18    0.30
  -2  16   7    1.32    0.28
   2  16  -7    0.93    0.37
  -1  16   7    1.37    0.33
  -1  16   7    1.30    0.29
   1  16  -7    0.90    0.35
   0  16   7    0.93    0.29
   0  16  -7    1.76    0.41
   0  16   7    1.04    0.28
   0  16  -7    1.13    0.37
   1  16   7    0.09    0.24
  -1  16  -7   -0.30    0.28
   1  16   7    0.85    0.28
  -1  16  -7    0.26    0.30
  -2  16  -7    0.20    0.27
  -2  16  -7    0.28    0.30
   2  16   7    0.32    0.26
   2  16   7    0.47    0.28
   3  16   7    0.80    0.32
  -3  16  -7    0.99    0.36
   3  16   7    0.66    0.30
   4  16   7    0.22    0.28
   4  16   7    0.28    0.31
  -4  16  -7    0.38    0.32
   5  16   7    2.51    0.47
   4  17  -7    1.80    0.48
   3  17  -7    2.87    0.54
   2  17  -7    1.15    0.39
  -2  17   7    1.05    0.29
   1  17  -7    0.17    0.30
  -1  17   7    0.04    0.22
   0  17   7   12.80    0.72
   0  17  -7   11.39    0.80
   0  17   7   12.32    0.79
   0  17  -7   12.87    0.86
   1  17   7    0.42    0.30
  -1  17  -7    0.56    0.31
   1  17   7   -0.02    0.24
  -1  17  -7   -0.08    0.29
   2  17   7    2.28    0.42
  -2  17  -7    2.60    0.44
   2  17   7    1.80    0.38
  -2  17  -7    2.11    0.43
   3  17   7    0.03    0.25
   3  17   7    0.11    0.29
  -3  17  -7   -0.15    0.30
  -2  18   7    3.22    0.43
   2  18  -7    3.03    0.57
  -1  18   7    3.07    0.44
   1  18  -7    3.81    0.59
   0  18   7    0.41    0.28
   0  18  -7    0.46    0.36
   0  18  -7    0.26    0.31
  -1  18  -7    6.25    0.67
   1  18   7    4.50    0.54
   1  18   7    4.63    0.58
  -1  18  -7    5.10    0.61
  -2  18  -7    0.42    0.36
   2  18   7    0.66    0.33
   2  18   7    0.31    0.29
   9   0  -8    0.02    0.21
   8   0  -8    0.47    0.22
   7   0  -8   -0.07    0.17
   6   0  -8    2.33    0.31
   5   0  -8   -0.03    0.18
  -5   0   8    0.07    0.10
  -5   0   8   -0.09    0.10
   5   0  -8    0.05    0.17
   4   0  -8    0.04    0.13
  -4   0   8   -0.05    0.10
   4   0  -8   -0.12    0.16
   3   0  -8   -0.18    0.10
   3   0  -8   -0.05    0.13
  -3   0   8    0.04    0.10
   2   0  -8   28.67    0.88
  -2   0   8   29.67    0.82
   1   0  -8    0.11    0.15
   1   0  -8   -0.18    0.15
  -1   0   8   -0.14    0.11
   0   0  -8    1.65    0.25
   0   0  -8    1.85    0.26
   0   0   8    1.71    0.24
   1   0   8   -0.05    0.14
  -1   0  -8   -0.05    0.16
  -1   0  -8    0.00    0.14
  -2   0  -8   15.05    0.61
  -2   0  -8   16.32    0.64
   2   0   8   15.20    0.63
  -3   0  -8   -0.10    0.14
   3   0   8   -0.11    0.16
  -3   0  -8    0.06    0.17
   4   0   8    4.12    0.40
  -4   0  -8    3.63    0.36
   5   0   8   -0.37    0.17
  -5   0  -8   -0.13    0.12
  -6   0  -8    1.01    0.21
   6   0   8    0.91    0.26
   7   0   8   -0.11    0.20
   8   0   8   -0.11    0.20
   9   0   8    0.24    0.24
   9  -1  -8    5.42    0.46
   9   1  -8    4.97    0.49
   8  -1  -8    3.69    0.36
   8   1  -8    2.80    0.34
   7  -1  -8    2.56    0.31
   7   1  -8    2.29    0.31
   6  -1  -8   11.09    0.56
   6   1  -8   10.65    0.58
  -5  -1   8   30.75    0.80
   5  -1  -8   32.05    1.05
  -5  -1   8   31.03    0.77
   5  -1  -8   30.98    0.93
  -5   1   8   29.89    0.72
   5   1  -8   31.96    0.98
  -5   1   8   26.47    0.70
  -4  -1   8    2.60    0.25
   4  -1  -8    3.02    0.32
  -4  -1   8    2.80    0.27
   4  -1  -8    2.66    0.31
   4   1  -8    2.99    0.33
   4   1  -8    2.45    0.32
  -4   1   8    2.65    0.23
  -3  -1   8    0.05    0.11
   3  -1  -8    0.12    0.15
   3  -1  -8    0.00    0.12
   3   1  -8    0.01    0.12
  -3   1   8    0.06    0.11
   3   1  -8   -0.02    0.15
   2  -1  -8    0.86    0.23
   2  -1  -8    0.63    0.18
  -2  -1   8    0.72    0.18
   2   1  -8    1.00    0.23
  -2   1   8    0.92    0.18
   1  -1  -8    1.39    0.22
  -1  -1   8    1.58    0.22
   1  -1  -8    1.26    0.21
   1   1  -8    1.59    0.26
   1   1  -8    1.60    0.23
  -1   1   8    1.11    0.18
   0  -1   8    0.75    0.19
   0  -1  -8    0.99    0.20
   0  -1  -8    0.98    0.20
   0   1   8    0.76    0.18
   0   1  -8    1.10    0.24
   0   1  -8    1.12    0.22
  -1  -1  -8   21.06    0.71
   1  -1   8   23.38    0.77
  -1  -1  -8   22.46    0.75
  -1   1  -8   22.83    0.79
   1   1   8   22.31    0.74
  -1   1  -8   22.51    0.75
   2  -1   8    3.73    0.37
  -2  -1  -8    3.13    0.30
  -2  -1  -8    3.14    0.33
   2   1   8    2.83    0.31
  -2   1  -8    2.50    0.28
  -2   1  -8    2.53    0.31
   3  -1   8    1.59    0.26
  -3  -1  -8    1.28    0.23
  -3  -1  -8    1.91    0.28
   3   1   8    1.45    0.24
  -3   1  -8    1.91    0.27
  -3   1  -8    1.77    0.29
  -4  -1  -8    0.05    0.15
   4  -1   8   -0.05    0.19
  -4   1  -8   -0.11    0.15
   4   1   8    0.12    0.19
  -5  -1  -8    0.21    0.16
   5  -1   8   -0.19    0.19
  -5   1  -8   -0.10    0.13
   5   1   8    0.28    0.19
  -6  -1  -8    1.06    0.21
   6  -1   8    0.83    0.27
   6   1   8    1.06    0.26
  -6   1  -8    0.88    0.20
   7  -1   8    3.40    0.41
   7   1   8    3.44    0.38
   8  -1   8   -0.12    0.21
   8   1   8    0.40    0.25
   9  -1   8   -0.34    0.21
   9   1   8    0.00    0.23
   9  -2  -8    4.69    0.42
   9   2  -8    5.53    0.52
   8  -2  -8    4.84    0.41
   8   2  -8    4.98    0.49
   7  -2  -8    0.62    0.20
   7   2  -8    0.44    0.23
   6  -2  -8    0.45    0.20
   6   2  -8   -0.08    0.20
   5  -2  -8    5.68    0.42
   5  -2  -8    5.90    0.55
  -5  -2   8    5.11    0.31
  -5  -2   8    5.75    0.34
  -5   2   8    5.53    0.25
   5   2  -8    5.48    0.48
  -4  -2   8    1.08    0.18
  -4  -2   8    1.14    0.20
   4  -2  -8    1.30    0.24
   4  -2  -8    0.93    0.20
   4   2  -8    1.11    0.27
  -4   2   8    1.28    0.17
   3  -2  -8    0.50    0.16
   3  -2  -8    0.65    0.18
  -3  -2   8    0.42    0.15
   3   2  -8    0.68    0.23
  -3   2   8    0.38    0.12
   2  -2  -8    0.89    0.20
   2  -2  -8    0.90    0.21
  -2  -2   8    0.68    0.17
  -2   2   8    0.89    0.16
   2   2  -8    0.35    0.19
  -1  -2   8    0.06    0.13
   1  -2  -8    0.11    0.15
   1  -2  -8   -0.04    0.14
  -1   2   8    0.02    0.12
   1   2  -8    0.00    0.15
   0  -2  -8    1.56    0.23
   0  -2  -8    1.27    0.22
   0  -2   8    1.19    0.21
   0   2  -8    1.56    0.25
   0   2  -8    1.05    0.23
   0   2   8    1.36    0.21
  -1  -2  -8    0.45    0.16
  -1  -2  -8    0.02    0.14
   1  -2   8    0.09    0.17
   1   2   8    0.30    0.16
  -1   2  -8    0.25    0.20
  -1   2  -8    0.22    0.17
  -2  -2  -8   11.72    0.54
  -2  -2  -8   11.40    0.52
   2  -2   8   12.29    0.58
  -2   2  -8   11.40    0.56
  -2   2  -8   11.73    0.55
   2   2   8   11.70    0.55
  -3  -2  -8   21.98    0.76
   3  -2   8   22.15    0.79
  -3   2  -8   21.36    0.79
  -3   2  -8   22.76    0.76
   3   2   8   20.88    0.76
  -4  -2  -8   12.02    0.55
   4  -2   8   11.38    0.59
  -4   2  -8   11.62    0.54
   4   2   8   11.91    0.58
  -4   2  -8   11.91    0.62
   5  -2   8    0.19    0.21
  -5  -2  -8    0.04    0.14
   5   2   8    0.34    0.19
  -5   2  -8   -0.01    0.15
  -6  -2  -8    3.52    0.34
   6  -2   8    3.62    0.39
  -6   2  -8    2.70    0.29
   6   2   8    3.69    0.40
   7  -2   8   -0.24    0.20
   7   2   8   -0.13    0.20
   8  -2   8    0.75    0.29
   8   2   8    0.74    0.27
   9  -2   8   -0.02    0.23
   9   2   8    0.04    0.24
   9  -3  -8   -0.01    0.18
   9   3  -8   -0.06    0.23
   8  -3  -8    0.19    0.19
   8   3  -8    0.28    0.24
   7  -3  -8    1.29    0.24
   7   3  -8    1.09    0.29
   6  -3  -8   18.70    0.68
   6   3  -8   18.01    0.79
  -5  -3   8    2.47    0.27
  -5  -3   8    2.73    0.25
   5  -3  -8    3.03    0.31
  -5   3   8    2.25    0.19
  -5   3   8    3.14    0.17
   5   3  -8    2.67    0.36
   4  -3  -8    4.05    0.37
   4  -3  -8    4.39    0.35
  -4  -3   8    4.00    0.33
  -4  -3   8    3.97    0.33
  -4   3   8    4.14    0.27
   4   3  -8    3.44    0.39
  -3  -3   8    0.41    0.17
   3  -3  -8    0.74    0.17
   3  -3  -8    0.87    0.20
  -3   3   8    1.07    0.17
   3   3  -8    0.43    0.22
   2  -3  -8    8.28    0.41
   2  -3  -8    8.39    0.45
  -2  -3   8    7.85    0.44
   2  -3  -8    8.50    0.45
  -2   3   8    8.70    0.40
   2   3  -8    8.16    0.50
   1  -3  -8    2.53    0.27
   1  -3  -8    3.44    0.29
  -1  -3   8    2.37    0.27
   1   3  -8    2.69    0.30
  -1   3   8    3.07    0.28
   0  -3  -8    0.40    0.16
   0  -3   8    0.42    0.18
   0  -3  -8    0.40    0.15
   0   3  -8    0.26    0.22
   0   3   8    0.38    0.14
   0   3  -8    0.06    0.16
  -1  -3  -8    0.73    0.19
  -1  -3  -8    0.72    0.17
   1  -3   8    0.77    0.21
  -1   3  -8    0.51    0.19
   1   3   8    1.06    0.20
  -1   3  -8    0.74    0.24
   2  -3   8    6.87    0.48
  -2  -3  -8    7.45    0.40
  -2  -3  -8    6.69    0.44
  -2   3  -8    6.73    0.45
  -2   3  -8    7.01    0.50
   2   3   8    7.09    0.44
   3  -3   8    0.41    0.22
  -3  -3  -8    0.26    0.18
  -3   3  -8    0.59    0.24
  -3   3  -8    0.34    0.18
   3   3   8    0.69    0.20
  -4  -3  -8    1.57    0.25
   4  -3   8    1.12    0.26
  -4   3  -8    1.81    0.26
  -4   3  -8    1.92    0.33
   4   3   8    1.22    0.24
  -5  -3  -8    4.76    0.39
   5  -3   8    4.48    0.44
  -5   3  -8    4.35    0.36
   5   3   8    4.55    0.43
   6  -3   8    0.41    0.24
  -6  -3  -8    0.51    0.19
  -6   3  -8    0.29    0.15
   6   3   8    0.50    0.22
   7  -3   8    2.50    0.36
   7   3   8    2.89    0.38
   8  -3   8    3.67    0.44
   8   3   8    3.13    0.40
   9  -3   8   -0.04    0.23
   9   3   8    0.08    0.25
   9   3   8   -0.02    0.26
   9  -4  -8    1.25    0.25
   9   4  -8    0.99    0.32
   8  -4  -8    0.19    0.19
   8   4  -8   -0.01    0.23
   7  -4  -8    1.51    0.25
   7   4  -8    1.38    0.33
   6  -4  -8    0.63    0.20
   6   4  -8    0.17    0.25
  -5  -4   8   -0.38    0.12
   5  -4  -8    0.22    0.18
  -5   4   8    0.21    0.06
  -5   4   8    0.28    0.10
  -5   4   8    0.03    0.05
   5   4  -8   -0.26    0.24
   4  -4  -8   12.43    0.54
   4  -4  -8   13.00    0.56
  -4  -4   8   11.60    0.54
   4   4  -8   11.54    0.66
  -4   4   8   12.61    0.45
   3  -4  -8    6.87    0.40
  -3  -4   8    6.67    0.44
   3  -4  -8    7.30    0.43
  -3   4   8    7.31    0.36
   3   4  -8    6.13    0.50
   2  -4  -8    0.08    0.14
  -2  -4   8   -0.25    0.15
   2  -4  -8    0.11    0.15
   2  -4  -8   -0.02    0.13
   2   4  -8   -0.14    0.18
  -2   4   8    0.06    0.11
  -1  -4   8   30.94    0.94
   1  -4  -8   31.22    0.90
   1  -4  -8   28.86    0.78
  -1   4   8   30.94    0.86
   1   4  -8   30.07    0.96
   0  -4  -8    1.70    0.21
   0  -4   8    2.03    0.29
   0  -4  -8    1.92    0.24
   0   4  -8    1.75    0.28
   0   4   8    1.88    0.24
   0   4  -8    2.34    0.34
   1  -4   8   27.42    0.91
  -1  -4  -8   28.19    0.87
  -1  -4  -8   27.29    0.77
  -1   4  -8   27.42    0.89
  -1   4  -8   27.33    0.94
   1   4   8   26.44    0.83
   2  -4   8   28.42    0.95
  -2  -4  -8   28.67    0.90
   2   4   8   29.39    0.90
  -2   4  -8   27.79    0.95
  -2   4  -8   29.00    0.91
   3  -4   8   17.21    0.73
  -3  -4  -8   16.10    0.67
  -3   4  -8   15.65    0.71
   3   4   8   17.20    0.69
  -3   4  -8   17.27    0.67
  -4  -4  -8   23.49    0.82
   4  -4   8   23.41    0.86
   4   4   8   22.75    0.82
  -4   4  -8   23.10    0.89
  -4   4  -8   23.03    0.77
   5  -4   8    1.82    0.30
  -5  -4  -8    2.27    0.30
   5   4   8    1.90    0.28
  -5   4  -8    1.56    0.24
   6  -4   8    3.13    0.38
  -6  -4  -8    3.80    0.37
   6   4   8    4.23    0.43
  -6   4  -8    3.24    0.32
   7  -4   8    3.80    0.42
   7   4   8    3.70    0.42
   8  -4   8    1.03    0.30
   8   4   8    0.69    0.27
   8   4   8    0.25    0.24
   9  -4   8    1.82    0.35
   9   4   8    2.05    0.38
   9   4   8    1.00    0.32
   9  -5  -8   -0.07    0.17
   9   5  -8    0.05    0.27
   8  -5  -8   -0.09    0.15
   8   5  -8   -0.07    0.25
   7  -5  -8    3.87    0.36
   7   5  -8    3.55    0.45
   6  -5  -8    2.36    0.28
   6   5  -8    1.63    0.35
   5  -5  -8    0.46    0.19
  -5  -5   8   -0.03    0.17
   5   5  -8    0.09    0.25
   4  -5  -8    0.76    0.21
  -4  -5   8    0.33    0.21
   4  -5  -8    0.92    0.18
  -4   5   8    0.99    0.16
  -4   5   8    0.67    0.12
   4   5  -8    0.39    0.29
   3  -5  -8    1.64    0.24
   3  -5  -8    2.20    0.27
  -3  -5   8    1.06    0.27
   3  -5  -8    1.88    0.21
   3   5  -8    0.88    0.28
  -3   5   8    2.25    0.23
   2  -5  -8   15.15    0.50
   2  -5  -8   16.01    0.62
  -2  -5   8   14.94    0.67
   2   5  -8   15.46    0.72
  -2   5   8   15.25    0.56
  -1  -5   8    1.90    0.30
   1  -5  -8    3.33    0.33
   1  -5  -8    2.67    0.24
   1   5  -8    1.98    0.31
  -1   5   8    3.15    0.30
   0  -5  -8   50.09    1.28
   0  -5  -8   50.21    1.12
   0  -5   8   53.27    1.38
   0   5  -8   50.97    1.35
   0   5   8   50.97    1.25
   0   5  -8   51.82    1.39
   1  -5   8    3.02    0.34
  -1  -5  -8    4.65    0.40
  -1   5  -8    3.78    0.42
   1   5   8    4.37    0.37
  -1   5  -8    4.37    0.42
   2  -5   8   52.33    1.39
  -2  -5  -8   49.58    1.30
   2   5   8   50.58    1.29
  -2   5  -8   50.76    1.31
  -2   5  -8   48.79    1.37
  -3  -5  -8    0.55    0.21
   3  -5   8    0.68    0.23
  -3   5  -8    0.83    0.21
   3   5   8    0.68    0.21
  -3   5  -8    0.69    0.28
  -4  -5  -8    0.30    0.20
   4  -5   8    0.43    0.22
   4   5   8   -0.07    0.18
  -4   5  -8    0.34    0.18
  -4   5  -8    0.42    0.26
  -5  -5  -8    1.97    0.31
   5  -5   8    1.75    0.30
   5   5   8    1.52    0.28
  -5   5  -8    1.61    0.33
  -5   5  -8    1.78    0.25
   6  -5   8    2.15    0.33
   6   5   8    2.22    0.35
   7  -5   8    1.62    0.33
   7   5   8    1.30    0.31
   7   5   8    0.89    0.30
   8  -5   8    1.10    0.31
   8   5   8    1.40    0.34
   8   5   8    0.85    0.31
   9  -6  -8    1.86    0.27
   9   6  -8    1.76    0.39
   8  -6  -8    0.02    0.16
   8   6  -8    0.10    0.25
   7  -6  -8    0.06    0.16
   7   6  -8   -0.03    0.25
   6  -6  -8    5.41    0.41
   6   6  -8    5.13    0.53
   5  -6  -8    1.14    0.23
  -5  -6   8    1.22    0.24
   5   6  -8    1.14    0.33
   4  -6  -8    2.33    0.28
   4  -6  -8    2.28    0.34
  -4  -6   8    1.76    0.30
  -4   6   8    1.77    0.16
   4   6  -8    1.91    0.39
  -4   6   8    2.19    0.22
  -3  -6   8   18.58    0.77
   3  -6  -8   19.88    0.72
   3  -6  -8   18.44    0.68
   3  -6  -8   17.61    0.53
   3   6  -8   19.12    0.87
  -3   6   8   19.26    0.64
  -3   6   8   17.74    0.52
   2  -6  -8    0.56    0.16
  -2  -6   8    0.91    0.29
   2  -6  -8    0.96    0.22
   2   6  -8    1.00    0.30
  -2   6   8    0.68    0.16
  -2   6   8    0.92    0.19
  -1  -6   8   63.10    1.61
   1  -6  -8   65.52    1.53
   1  -6  -8   63.48    1.29
  -1   6   8   65.67    1.48
   1   6  -8   64.96    1.64
   0  -6   8   31.74    1.05
   0  -6  -8   32.83    0.98
   0   6  -8   34.58    1.11
   0   6  -8   32.80    1.05
   0   6   8   32.44    0.95
  -1  -6  -8   26.99    0.89
   1  -6   8   27.31    0.97
  -1   6  -8   25.88    0.91
   1   6   8   26.72    0.86
  -1   6  -8   26.66    0.99
  -2  -6  -8    8.95    0.54
   2  -6   8    9.59    0.60
  -2   6  -8   10.41    0.64
   2   6   8    9.15    0.54
  -2   6  -8   10.31    0.57
   3  -6   8    4.11    0.43
  -3  -6  -8    4.12    0.40
  -3   6  -8    4.12    0.44
   3   6   8    4.38    0.44
  -3   6  -8    4.78    0.42
  -4  -6  -8    5.50    0.46
   4  -6   8    6.17    0.52
   4   6   8    5.11    0.47
  -4   6  -8    6.81    0.45
  -4   6  -8    6.43    0.53
   5  -6   8    3.85    0.42
  -5  -6  -8    4.34    0.42
  -5   6  -8    4.22    0.47
   5   6   8    3.75    0.40
   5   6   8    3.82    0.39
  -5   6  -8    4.13    0.36
   6  -6   8    5.69    0.52
   6   6   8    4.20    0.43
   6   6   8    4.58    0.47
   7  -6   8    2.31    0.38
   7   6   8    2.23    0.35
   7   6   8    1.56    0.34
   8  -6   8    0.36    0.26
   8   6   8    0.11    0.25
   8   6   8   -0.14    0.24
   8  -7  -8    1.27    0.23
   8   7  -8    1.16    0.37
   7  -7  -8    1.09    0.22
   7   7  -8    1.40    0.35
   6  -7  -8    1.72    0.27
   6   7  -8    1.72    0.37
  -5  -7   8    4.32    0.40
   5  -7  -8    4.10    0.39
   5   7  -8    3.56    0.45
   4  -7  -8   12.15    0.57
   4  -7  -8   10.98    0.39
  -4  -7   8   10.83    0.61
   4   7  -8   11.12    0.71
  -4   7   8   11.14    0.36
  -4   7   8   12.00    0.46
   3  -7  -8  145.76    2.62
   3  -7  -8  156.06    2.96
  -3  -7   8  151.82    3.05
   3  -7  -8  147.85    2.93
  -3   7   8  149.99    2.70
  -3   7   8  150.59    2.86
   3   7  -8  154.99    3.19
  -2  -7   8   25.74    0.95
   2  -7  -8   27.14    0.87
   2  -7  -8   24.33    0.59
  -2   7   8   25.09    0.69
  -2   7   8   25.79    0.80
   2   7  -8   25.25    0.98
   1  -7  -8  135.01    2.70
  -1  -7   8  135.91    2.83
  -1   7   8  133.44    2.53
  -1   7   8  132.96    2.65
   1   7  -8  136.32    2.85
   0  -7  -8   29.29    0.93
   0  -7   8   28.98    1.03
   0   7   8   28.20    0.81
   0   7  -8   27.87    1.02
   0   7   8   29.68    0.90
   0   7  -8   28.50    1.00
  -1  -7  -8   89.24    1.99
   1  -7   8   88.14    2.09
  -1   7  -8   90.65    2.05
  -1   7  -8   91.04    2.12
   1   7   8   88.69    1.88
   1   7   8   90.74    1.97
   2  -7   8    2.84    0.38
  -2  -7  -8    1.78    0.29
   2   7   8    2.46    0.27
  -2   7  -8    2.14    0.30
   2   7   8    1.99    0.30
  -2   7  -8    2.42    0.37
   3  -7   8   28.83    1.04
  -3  -7  -8   29.34    0.98
   3   7   8   28.31    0.96
  -3   7  -8   28.59    1.04
   3   7   8   27.63    0.89
  -3   7  -8   29.68    0.94
  -4  -7  -8    0.34    0.23
   4  -7   8    0.36    0.23
   4   7   8    0.85    0.27
  -4   7  -8    0.93    0.22
   4   7   8    0.63    0.23
  -4   7  -8    0.52    0.26
   5  -7   8    3.43    0.40
  -5   7  -8    4.26    0.37
   5   7   8    4.34    0.45
  -5   7  -8    3.45    0.42
   5   7   8    3.71    0.39
   6  -7   8    2.45    0.37
   6   7   8    2.24    0.35
   6   7   8    2.59    0.38
   7  -7   8    0.23    0.26
   7   7   8   -0.01    0.24
   7   7   8   -0.11    0.21
   8  -7   8    1.96    0.39
   8   7   8    2.72    0.44
   8   7   8    2.92    0.45
   8  -8  -8   -0.13    0.16
   8   8  -8    0.17    0.31
   7  -8  -8    1.30    0.24
   7   8  -8    1.27    0.37
   6  -8  -8   11.99    0.56
   6   8  -8   12.32    0.78
   5  -8  -8   11.11    0.55
  -5  -8   8   10.42    0.59
   5   8  -8   11.80    0.75
   4  -8  -8    5.86    0.44
  -4  -8   8    6.79    0.52
   4  -8  -8    5.66    0.22
  -4   8   8    6.00    0.36
   4   8  -8    5.73    0.56
  -4   8   8    6.09    0.26
  -3  -8   8    1.89    0.33
   3  -8  -8    1.53    0.27
   3  -8  -8    1.65    0.12
  -3   8   8    1.85    0.20
   3   8  -8    1.15    0.31
  -3   8   8    0.93    0.21
   2  -8  -8    0.48    0.23
  -2  -8   8    0.60    0.28
   2   8  -8    0.75    0.29
  -2   8   8    0.47    0.15
  -2   8   8    0.49    0.18
  -1  -8   8   19.39    0.86
   1  -8  -8   20.02    0.78
  -1   8   8   20.35    0.75
   1   8  -8   21.37    0.88
  -1   8   8   19.55    0.64
   0  -8   8    4.95    0.50
   0  -8  -8    4.25    0.41
   0   8   8    4.47    0.42
   0   8  -8    3.57    0.41
   0   8   8    4.56    0.36
   0   8  -8    3.62    0.46
  -1  -8  -8   10.27    0.58
   1  -8   8   10.59    0.68
  -1   8  -8   10.03    0.61
   1   8   8    9.51    0.56
   1   8   8    9.43    0.49
  -1   8  -8    9.56    0.68
  -2  -8  -8   14.28    0.70
   2  -8   8   14.65    0.77
  -2   8  -8   14.74    0.78
   2   8   8   14.60    0.62
  -2   8  -8   15.01    0.70
   2   8   8   13.33    0.67
   3  -8   8   14.27    0.76
  -3  -8  -8   12.67    0.67
  -3   8  -8   13.73    0.65
   3   8   8   12.53    0.60
  -3   8  -8   14.22    0.76
   3   8   8   12.66    0.67
  -4  -8  -8   10.66    0.61
   4  -8   8    9.91    0.66
  -4   8  -8   10.97    0.56
  -4   8  -8    9.93    0.63
   4   8   8   10.11    0.62
   4   8   8    9.69    0.55
   5  -8   8    3.75    0.45
   5   8   8    2.86    0.36
   5   8   8    2.86    0.40
  -5   8  -8    3.43    0.34
  -5   8  -8    3.30    0.43
   6  -8   8    0.18    0.27
   6   8   8    0.16    0.25
   6   8   8   -0.11    0.21
   7  -8   8    2.45    0.41
   7   8   8    2.07    0.36
   7   8   8    2.02    0.39
   8  -8   8    0.55    0.28
   8   8   8    0.11    0.25
   8   8   8    0.09    0.29
   8  -9  -8    0.83    0.22
   8   9  -8    0.68    0.38
   7  -9  -8    0.42    0.19
   7   9  -8    0.10    0.28
   6  -9  -8    1.93    0.28
   6   9  -8    1.90    0.41
   5  -9  -8    7.13    0.48
  -5  -9   8    7.44    0.54
   5   9  -8    6.84    0.64
  -4  -9   8    0.35    0.23
   4  -9  -8    0.13    0.18
   4   9  -8    0.16    0.26
  -4   9   8    0.25    0.10
  -3  -9   8   -0.12    0.22
   3  -9  -8   -0.12    0.16
   3   9  -8    0.18    0.23
  -3   9   8    0.12    0.11
  -3   9   8   -0.11    0.12
   2  -9  -8    0.03    0.19
  -2  -9   8    0.11    0.23
  -2   9   8   -0.02    0.16
   2   9  -8    0.15    0.23
  -2   9   8    0.10    0.12
  -1  -9   8   16.59    0.80
   1  -9  -8   15.11    0.70
   1   9  -8   15.25    0.77
  -1   9   8   15.67    0.67
  -1   9   8   15.31    0.57
   0  -9   8    7.33    0.60
   0  -9  -8    7.26    0.52
   0   9   8    5.62    0.38
   0   9  -8    6.95    0.56
   0   9  -8    6.11    0.56
   0   9   8    6.42    0.48
   1  -9   8   49.58    1.46
  -1  -9  -8   47.49    1.33
  -1   9  -8   47.10    1.44
   1   9   8   46.99    1.30
   1   9   8   46.07    1.20
  -1   9  -8   46.45    1.36
   2  -9   8   33.61    1.19
  -2  -9  -8   32.29    1.07
   2   9   8   34.09    1.08
  -2   9  -8   33.18    1.08
   2   9   8   32.48    0.97
   2   9   8   31.29    0.97
  -2   9  -8   35.18    1.20
   3  -9   8   16.69    0.84
  -3  -9  -8   15.71    0.75
  -3   9  -8   16.39    0.72
   3   9   8   16.42    0.77
  -3   9  -8   15.20    0.78
   3   9   8   16.41    0.70
   4  -9   8    0.06    0.25
  -4   9  -8   -0.08    0.18
   4   9   8    0.34    0.20
   4   9   8   -0.12    0.23
  -4   9  -8    0.26    0.28
   5  -9   8    2.18    0.38
  -5   9  -8    2.33    0.39
  -5   9  -8    2.63    0.37
   5   9   8    2.27    0.36
   5   9   8    1.72    0.37
   6  -9   8    2.16    0.39
   6   9   8    1.53    0.32
   6   9   8    1.09    0.33
   7  -9   8    0.45    0.31
   7   9   8    0.35    0.30
   7   9   8    0.22    0.25
   8  -9   8    0.76    0.31
   8   9   8    0.63    0.33
   8   9   8    0.92    0.36
   7 -10  -8    0.05    0.15
   7  10  -8   -0.20    0.29
   6 -10  -8    1.77    0.29
   6  10  -8    1.20    0.38
  -5 -10   8    1.18    0.32
   5 -10  -8    1.92    0.31
   5  10  -8    1.56    0.37
  -4 -10   8    0.21    0.23
   4 -10  -8   -0.03    0.18
  -4  10   8    0.18    0.10
   4  10  -8   -0.04    0.26
  -3 -10   8    0.33    0.25
   3 -10  -8    0.11    0.17
  -3  10   8    0.23    0.12
  -3  10   8    0.15    0.13
   3  10  -8    0.14    0.24
   2 -10  -8    3.69    0.39
  -2 -10   8    4.21    0.48
  -2  10   8    3.89    0.30
   2  10  -8    3.11    0.43
  -2  10   8    3.96    0.38
  -1 -10   8    4.81    0.51
   1 -10  -8    4.07    0.41
  -1  10   8    4.98    0.35
   1  10  -8    4.23    0.47
  -1  10   8    4.33    0.42
   0 -10   8    5.94    0.58
   0 -10  -8    5.61    0.49
   0  10  -8    6.11    0.54
   0  10   8    4.99    0.37
   0  10   8    5.42    0.47
   0  10  -8    4.28    0.50
  -1 -10  -8   -0.11    0.19
   1 -10   8   -0.05    0.27
   1  10   8    0.00    0.17
   1  10   8    0.13    0.22
  -1  10  -8    0.06    0.23
  -1  10  -8   -0.12    0.26
   2 -10   8    9.56    0.71
  -2 -10  -8   10.43    0.64
  -2  10  -8   10.50    0.71
  -2  10  -8    9.75    0.62
   2  10   8    9.96    0.53
   2  10   8    8.65    0.60
  -3 -10  -8    3.84    0.45
   3 -10   8    3.13    0.43
   3  10   8    4.05    0.48
   3  10   8    3.55    0.38
  -3  10  -8    4.31    0.49
  -3  10  -8    5.13    0.48
   4 -10   8    2.17    0.40
   4  10   8    2.00    0.32
  -4  10  -8    2.36    0.32
   4  10   8    2.25    0.37
  -4  10  -8    2.24    0.39
   5 -10   8    0.51    0.30
   5  10   8    0.37    0.29
   5  10   8    0.57    0.24
  -5  10  -8    0.46    0.27
   6 -10   8    0.57    0.31
   6  10   8    0.08    0.22
   6  10   8    0.16    0.27
  -6  10  -8    0.16    0.25
   7 -10   8    4.52    0.53
   7  10   8    4.31    0.54
   7  10   8    4.44    0.53
   7 -11  -8    0.39    0.19
   7  11  -8   -0.05    0.32
   6 -11  -8    1.71    0.29
   6  11  -8    1.83    0.47
  -5 -11   8    0.80    0.31
   5 -11  -8    1.03    0.25
   5  11  -8    1.21    0.35
  -4 -11   8    1.24    0.34
   4 -11  -8    1.52    0.29
   4  11  -8    1.35    0.39
  -3 -11   8    0.18    0.25
   3 -11  -8    0.07    0.18
  -3  11   8    0.25    0.14
  -3  11   8   -0.02    0.15
   3  11  -8    0.18    0.25
   2 -11  -8    0.20    0.21
  -2 -11   8    0.24    0.25
  -2  11   8    0.07    0.16
   2  11  -8    0.27    0.26
  -2  11   8   -0.06    0.13
   1 -11  -8    5.25    0.47
  -1 -11   8    5.51    0.56
  -1  11   8    5.71    0.39
  -1  11   8    6.72    0.47
   1  11  -8    4.73    0.50
   0 -11   8    0.00    0.24
   0 -11  -8    0.07    0.21
   0  11  -8    0.06    0.27
   0  11  -8    0.16    0.23
   0  11   8    0.20    0.20
   0  11   8    0.02    0.16
  -1 -11  -8   -0.11    0.21
   1 -11   8    0.21    0.30
  -1  11  -8    0.07    0.24
   1  11   8    0.13    0.21
   1  11   8    0.44    0.19
  -1  11  -8   -0.07    0.25
  -2 -11  -8    2.06    0.38
   2 -11   8    2.36    0.42
   2  11   8    2.10    0.37
   2  11   8    2.22    0.32
  -2  11  -8    2.26    0.36
  -2  11  -8    2.07    0.38
   3 -11   8    2.92    0.44
   3  11   8    3.31    0.45
   3  11   8    3.43    0.40
  -3  11  -8    3.47    0.39
  -3  11  -8    3.70    0.47
   4 -11   8    0.22    0.29
  -4  11  -8    0.53    0.22
   4  11   8    0.20    0.22
  -4  11  -8    0.53    0.28
   4  11   8   -0.13    0.24
   5 -11   8    3.34    0.49
   5  11   8    3.27    0.44
  -5  11  -8    3.66    0.50
   5  11   8    2.44    0.42
   6 -11   8    1.50    0.39
   6  11   8    1.23    0.38
   6  11   8    1.39    0.33
  -6  11  -8    1.72    0.36
   7 -11   8    0.62    0.33
   7  11   8    0.11    0.30
   7  11   8    0.28    0.27
   7 -12  -8    1.95    0.32
   7  12  -8    1.38    0.43
   6 -12  -8   -0.08    0.17
   6  12  -8    0.09    0.31
   5 -12  -8    0.51    0.24
  -5 -12   8    0.66    0.31
   5  12  -8    0.33    0.35
  -4 -12   8   10.35    0.70
   4 -12  -8   10.31    0.62
   4  12  -8   10.61    0.79
   3 -12  -8    1.83    0.33
  -3 -12   8    2.11    0.39
  -3  12   8    1.72    0.23
   3  12  -8    1.56    0.39
   2 -12  -8    1.40    0.31
  -2 -12   8    1.18    0.32
  -2  12   8    1.10    0.22
  -2  12   8    0.99    0.24
   2  12  -8    1.12    0.33
  -1 -12   8    1.44    0.35
   1 -12  -8    1.17    0.28
   1  12  -8    1.18    0.35
  -1  12   8    1.30    0.26
  -1  12   8    1.18    0.24
   0 -12  -8    1.55    0.31
   0 -12   8    1.15    0.36
   0  12   8    1.48    0.30
   0  12  -8    1.43    0.35
   0  12   8    0.86    0.24
   0  12  -8    1.36    0.37
  -1 -12  -8    1.10    0.31
   1 -12   8    0.33    0.31
   1  12   8    0.59    0.22
   1  12   8    0.68    0.25
  -1  12  -8    0.88    0.32
  -1  12  -8    1.28    0.34
   2 -12   8    0.46    0.32
   2  12   8    0.67    0.25
   2  12   8    0.62    0.28
  -2  12  -8    0.40    0.25
  -2  12  -8    0.46    0.30
   3 -12   8    8.18    0.71
   3  12   8    8.97    0.59
  -3  12  -8    8.98    0.70
  -3  12  -8    8.95    0.61
   3  12   8    8.71    0.65
   4 -12   8    0.61    0.32
  -4  12  -8    1.33    0.31
   4  12   8    1.22    0.36
  -4  12  -8    1.01    0.36
   4  12   8    2.14    0.37
   5 -12   8    0.07    0.28
  -5  12  -8    0.15    0.25
   5  12   8    0.16    0.24
   5  12   8    0.12    0.27
   6 -12   8   -0.36    0.25
   6  12   8    0.13    0.30
  -6  12  -8    0.22    0.26
   6  12   8    0.30    0.25
   6 -13  -8    6.53    0.53
   6  13  -8    5.44    0.66
   5 -13  -8    0.04    0.20
   5  13  -8    0.19    0.33
  -4 -13   8    3.48    0.47
   4 -13  -8    2.64    0.37
   4  13  -8    1.80    0.42
   3 -13  -8    0.03    0.21
  -3 -13   8    0.47    0.30
   3  13  -8   -0.01    0.27
  -3  13   8    0.03    0.14
   2 -13  -8    0.02    0.20
  -2 -13   8   -0.20    0.24
   2  13  -8    0.00    0.26
  -2  13   8    0.05    0.16
  -2  13   8    0.08    0.18
   1 -13  -8    1.89    0.36
  -1 -13   8    2.27    0.41
   1  13  -8    2.60    0.42
  -1  13   8    2.38    0.32
  -1  13   8    2.68    0.35
   0 -13   8    2.97    0.47
   0  13  -8    3.17    0.45
   0  13  -8    4.01    0.53
   0  13   8    4.00    0.45
   0  13   8    3.36    0.37
   1 -13   8    1.62    0.41
  -1  13  -8    2.00    0.43
   1  13   8    2.41    0.37
  -1  13  -8    2.45    0.41
   1  13   8    2.82    0.37
   2 -13   8    1.63    0.41
   2  13   8    2.03    0.37
   2  13   8    1.78    0.33
  -2  13  -8    2.33    0.38
  -2  13  -8    1.34    0.36
   3 -13   8   -0.41    0.29
  -3  13  -8    0.39    0.33
   3  13   8    0.52    0.27
  -3  13  -8    0.15    0.25
   3  13   8   -0.12    0.18
   4 -13   8    0.44    0.31
   4  13   8    0.21    0.26
   4  13   8    0.32    0.24
  -4  13  -8    0.43    0.30
   5 -13   8    0.40    0.32
   5  13   8   -0.06    0.23
   5  13   8    0.23    0.28
  -5  13  -8   -0.21    0.27
   6 -13   8   -0.78    0.25
  -6  13  -8    0.05    0.28
   6  13   8   -0.29    0.24
   6  13   8   -0.04    0.27
   5  14  -8    3.55    0.57
  -4 -14   8    6.42    0.65
   4  14  -8    4.96    0.60
  -3 -14   8    1.92    0.39
   3  14  -8    2.10    0.43
  -3  14   8    2.28    0.29
  -2 -14   8    0.02    0.27
   2  14  -8    0.28    0.30
  -2  14   8   -0.15    0.14
  -1 -14   8    0.07    0.28
   1  14  -8    0.13    0.28
  -1  14   8    0.29    0.21
  -1  14   8    0.70    0.23
   0 -14   8    0.63    0.35
   0  14  -8    0.49    0.34
   0  14   8    0.39    0.21
   0  14   8    0.96    0.27
   0  14  -8    0.58    0.29
   1 -14   8    2.06    0.44
  -1  14  -8    2.42    0.41
   1  14   8    2.12    0.37
  -1  14  -8    2.14    0.42
   1  14   8    2.57    0.37
   2 -14   8    0.02    0.30
   2  14   8    0.75    0.28
  -2  14  -8    0.24    0.27
   2  14   8    0.38    0.26
  -2  14  -8    0.96    0.36
   3 -14   8   -0.38    0.29
  -3  14  -8   -0.02    0.23
   3  14   8   -0.06    0.22
   3  14   8    0.30    0.24
  -3  14  -8   -0.17    0.27
   4 -14   8    0.03    0.31
   4  14   8    0.27    0.29
  -4  14  -8   -0.20    0.24
   4  14   8   -0.20    0.23
   5 -14   8    0.17    0.30
   5  14   8   -0.02    0.27
   5  14   8   -0.30    0.22
  -5  14  -8   -0.23    0.26
   5  15  -8    9.49    0.87
  -4 -15   8    0.38    0.35
   4  15  -8    0.78    0.41
  -3 -15   8    6.63    0.68
   3  15  -8    5.69    0.67
  -2 -15   8    0.26    0.31
  -2  15   8   -0.10    0.16
   2  15  -8    0.15    0.31
  -1 -15   8    0.11    0.32
  -1  15   8    0.58    0.25
  -1  15   8    0.43    0.22
   1  15  -8    0.46    0.30
   0 -15   8    3.42    0.54
   0  15  -8    2.63    0.44
   0  15   8    3.16    0.44
   0  15   8    3.79    0.44
   0  15  -8    4.05    0.55
   1 -15   8    2.63    0.50
  -1  15  -8    3.44    0.51
   1  15   8    4.08    0.51
   1  15   8    3.55    0.44
  -1  15  -8    3.75    0.51
   2 -15   8   -0.15    0.30
  -2  15  -8    0.35    0.29
   2  15   8   -0.10    0.23
   2  15   8    0.37    0.25
  -2  15  -8    0.63    0.33
   3 -15   8    2.26    0.49
  -3  15  -8    1.29    0.39
   3  15   8    1.24    0.33
   3  15   8    1.75    0.39
   4 -15   8    2.99    0.54
  -4  15  -8    3.52    0.53
   4  15   8    3.48    0.53
   4  15   8    3.48    0.51
  -4 -16   8    0.66    0.39
   4  16  -8    1.18    0.47
  -3 -16   8    1.12    0.41
   3  16  -8    1.20    0.44
  -2 -16   8   -0.39    0.33
   2  16  -8   -0.24    0.29
  -2  16   8    0.29    0.22
   1  16  -8    0.07    0.31
  -1  16   8    0.16    0.22
   0  16  -8    1.48    0.40
   0  16   8    1.81    0.37
   0  16  -8    2.23    0.48
   0  16   8    1.85    0.35
  -1  16  -8    2.46    0.46
  -1  16  -8    2.66    0.50
   1  16   8    1.79    0.35
   1  16   8    3.23    0.47
   2 -16   8    5.16    0.68
  -2  16  -8    3.26    0.50
  -2  16  -8    3.28    0.48
   2  16   8    3.67    0.49
   2  16   8    4.13    0.52
   3 -16   8    0.44    0.34
   3  16   8    0.15    0.27
   3  16   8    0.07    0.28
  -3  16  -8   -0.02    0.31
  -2  17   8    0.35    0.28
   2  17  -8    0.67    0.38
   1  17  -8   -0.14    0.30
  -1  17   8   -0.07    0.21
   0  17  -8    0.68    0.36
   0  17  -8    1.02    0.40
   0  17   8    0.66    0.27
   1  17   8    0.31    0.27
   1  17   8    0.35    0.29
  -1  17  -8    0.82    0.34
  -1  17  -8    0.51    0.38
   2  17   8    0.50    0.31
  -2  17  -8    0.45    0.33
   2  17   8    0.11    0.27
   8   0  -9   -0.01    0.22
   7   0  -9    2.61    0.35
   6   0  -9    0.13    0.20
   5   0  -9    4.24    0.41
  -5   0   9    5.02    0.36
   4   0  -9   -0.01    0.18
  -4   0   9    0.07    0.12
   3   0  -9    2.91    0.32
  -3   0   9    3.99    0.32
  -2   0   9   -0.02    0.13
   2   0  -9   -0.19    0.16
   1   0  -9    0.86    0.23
   1   0  -9    1.08    0.25
  -1   0   9    0.94    0.21
   0   0  -9   -0.23    0.16
   0   0  -9    0.08    0.18
   0   0   9   -0.20    0.14
  -1   0  -9    0.36    0.19
  -1   0  -9    0.76    0.23
   1   0   9    0.61    0.22
   2   0   9   -0.14    0.20
  -2   0  -9    0.12    0.19
  -2   0  -9   -0.50    0.16
   3   0   9   31.01    1.01
  -3   0  -9   33.90    1.03
  -3   0  -9   31.99    1.00
  -4   0  -9   -0.46    0.16
   4   0   9   -0.26    0.21
   5   0   9   -0.19    0.22
  -5   0  -9   -0.12    0.15
   6   0   9   -0.08    0.21
  -6   0  -9    0.07    0.16
   7   0   9   -0.28    0.23
   8   0   9   -0.34    0.23
   8  -1  -9    0.92    0.27
   8   1  -9    0.87    0.28
   7  -1  -9    6.75    0.51
   7   1  -9    6.38    0.53
   6  -1  -9    5.14    0.45
   6   1  -9    4.34    0.43
   5  -1  -9    6.72    0.49
  -5  -1   9    6.35    0.37
   5   1  -9    6.35    0.50
  -4  -1   9    2.35    0.25
  -4  -1   9    3.17    0.31
   4  -1  -9    3.38    0.37
   4  -1  -9    3.14    0.51
   4   1  -9    2.51    0.35
  -4   1   9    2.81    0.27
   3  -1  -9    6.72    0.48
  -3  -1   9    6.43    0.40
   3   1  -9    7.04    0.50
  -3   1   9    6.06    0.38
   2  -1  -9    0.03    0.18
   2  -1  -9   -0.23    0.15
  -2  -1   9   -0.25    0.13
   2   1  -9   -0.11    0.17
  -2   1   9   -0.05    0.13
   1  -1  -9    1.03    0.23
   1  -1  -9    0.69    0.20
  -1  -1   9    0.51    0.18
   1   1  -9    0.51    0.23
  -1   1   9    0.88    0.20
   1   1  -9    0.46    0.20
   0  -1  -9    0.17    0.17
   0  -1   9    0.50    0.19
   0  -1  -9    0.67    0.22
   0   1   9    0.61    0.20
   0   1  -9    0.61    0.24
   0   1  -9    0.72    0.23
  -1  -1  -9   -0.20    0.15
   1  -1   9    0.06    0.18
  -1  -1  -9    0.00    0.16
  -1   1  -9    0.10    0.19
  -1   1  -9   -0.58    0.16
   1   1   9    0.01    0.16
  -2  -1  -9   25.35    0.84
  -2  -1  -9   24.58    0.85
   2  -1   9   23.08    0.86
  -2   1  -9   24.85    0.86
  -2   1  -9   25.51    0.89
   2   1   9   24.67    0.86
  -3  -1  -9    0.14    0.20
   3  -1   9   -0.11    0.21
  -3  -1  -9    0.31    0.19
  -3   1  -9   -0.01    0.20
  -3   1  -9    0.15    0.19
   3   1   9    0.20    0.22
  -4  -1  -9    1.94    0.31
   4  -1   9    1.41    0.32
  -4   1  -9    1.12    0.28
  -4   1  -9    1.07    0.27
   4   1   9    1.58    0.29
   5  -1   9    2.80    0.37
  -5  -1  -9    2.31    0.31
   5   1   9    2.95    0.38
  -5   1  -9    2.73    0.34
  -6  -1  -9    2.48    0.32
   6  -1   9    1.64    0.33
  -6   1  -9    1.74    0.26
   6   1   9    2.59    0.39
   7  -1   9   -0.17    0.23
   7   1   9   -0.45    0.21
   8  -1   9    0.07    0.26
   8   1   9    0.00    0.25
   8  -2  -9    1.26    0.28
   8   2  -9    1.28    0.31
   7  -2  -9    0.12    0.21
   7   2  -9    0.53    0.26
   6  -2  -9    1.12    0.26
   6   2  -9    0.72    0.27
  -5  -2   9   -0.14    0.13
   5  -2  -9    0.04    0.19
   5   2  -9   -0.20    0.20
  -4  -2   9   11.32    0.50
   4  -2  -9    9.50    0.83
   4  -2  -9   10.95    0.57
   4   2  -9   10.13    0.61
  -4   2   9   10.83    0.45
  -3  -2   9    2.23    0.27
   3  -2  -9    2.48    0.31
  -3   2   9    2.58    0.27
   3   2  -9    2.18    0.33
  -2  -2   9    2.36    0.29
   2  -2  -9    2.62    0.32
   2  -2  -9    2.02    0.27
  -2   2   9    2.34    0.26
   2   2  -9    2.30    0.34
   1  -2  -9   -0.18    0.16
  -1  -2   9   -0.13    0.16
   1  -2  -9    0.00    0.14
   1   2  -9    0.08    0.20
   1   2  -9   -0.38    0.14
  -1   2   9    0.09    0.14
   0  -2   9    4.11    0.40
   0  -2  -9    4.89    0.41
   0  -2  -9    4.95    0.39
   0   2  -9    4.90    0.44
   0   2   9    5.24    0.39
   0   2  -9    5.60    0.47
   1  -2   9    1.42    0.28
  -1  -2  -9    1.47    0.24
  -1  -2  -9    1.56    0.25
   1   2   9    1.43    0.24
  -1   2  -9    2.02    0.32
  -1   2  -9    1.14    0.27
   2  -2   9    1.24    0.31
  -2  -2  -9    1.82    0.30
  -2  -2  -9    2.06    0.29
   2   2   9    1.96    0.31
  -2   2  -9    1.86    0.31
  -2   2  -9    1.03    0.27
  -3  -2  -9    7.63    0.51
   3  -2   9    7.63    0.55
  -3   2  -9    6.90    0.51
  -3   2  -9    8.53    0.56
   3   2   9    8.24    0.53
   4  -2   9    2.11    0.33
  -4  -2  -9    2.97    0.35
  -4   2  -9    2.30    0.35
  -4   2  -9    2.14    0.31
   4   2   9    2.41    0.32
   5  -2   9    0.14    0.23
  -5  -2  -9    0.53    0.20
  -5   2  -9    0.08    0.20
   5   2   9    0.67    0.24
   6  -2   9    0.90    0.29
  -6  -2  -9    0.83    0.22
   6   2   9    0.60    0.26
  -6   2  -9    0.39    0.18
   7  -2   9    1.65    0.35
   7   2   9    1.97    0.37
   8  -2   9    0.25    0.27
   8   2   9   -0.09    0.24
   8  -3  -9    0.13    0.21
   8   3  -9    0.13    0.25
   7  -3  -9    0.52    0.23
   7   3  -9    0.75    0.28
   6  -3  -9    0.28    0.21
   6   3  -9    0.73    0.27
  -5  -3   9    9.30    0.44
   5  -3  -9    7.98    0.51
   5   3  -9    9.04    0.61
  -4  -3   9   -0.22    0.13
   4  -3  -9   -0.09    0.19
   4   3  -9    0.06    0.24
  -4   3   9    0.07    0.12
   3  -3  -9    2.30    0.31
  -3  -3   9    1.76    0.26
  -3   3   9    2.02    0.24
   3   3  -9    2.06    0.34
  -2  -3   9    2.98    0.34
   2  -3  -9    2.94    0.29
   2  -3  -9    2.77    0.30
   2   3  -9    2.40    0.32
  -2   3   9    3.20    0.31
   1  -3  -9   -0.01    0.15
  -1  -3   9   -0.54    0.15
   1  -3  -9    0.11    0.15
  -1   3   9    0.15    0.13
   1   3  -9   -0.48    0.18
   1   3  -9    0.14    0.20
   0  -3   9    3.20    0.38
   0  -3  -9    3.15    0.35
   0  -3  -9    2.68    0.28
   0   3  -9    2.86    0.37
   0   3   9    2.33    0.27
   0   3  -9    2.37    0.33
  -1  -3  -9   33.35    1.00
   1  -3   9   30.89    1.03
  -1  -3  -9   32.01    0.92
  -1   3  -9   33.59    1.04
   1   3   9   33.14    0.99
  -1   3  -9   33.40    1.07
   2  -3   9    0.05    0.25
  -2  -3  -9    0.23    0.20
  -2  -3  -9    0.22    0.17
  -2   3  -9    0.30    0.23
   2   3   9    0.37    0.20
  -2   3  -9   -0.40    0.20
  -3  -3  -9   26.93    0.92
   3  -3   9   27.96    0.98
  -3   3  -9   28.40    1.00
  -3   3  -9   26.54    0.91
   3   3   9   27.51    0.94
  -4  -3  -9    0.88    0.23
   4  -3   9    0.53    0.28
   4   3   9    1.00    0.25
  -4   3  -9    0.80    0.25
  -4   3  -9    1.83    0.35
  -5  -3  -9    9.39    0.55
   5  -3   9    9.53    0.63
  -5   3  -9    8.92    0.53
   5   3   9    9.71    0.59
  -6  -3  -9    2.62    0.33
   6  -3   9    1.87    0.34
   6   3   9    2.04    0.33
   7  -3   9    2.90    0.41
   7   3   9    3.92    0.47
   8  -3   9    1.66    0.37
   8   3   9    2.15    0.39
   8  -4  -9    0.54    0.24
   8   4  -9    0.27    0.27
   7  -4  -9    0.27    0.22
   7   4  -9   -0.14    0.23
   6  -4  -9    0.32    0.22
   6   4  -9    0.23    0.26
   5  -4  -9    1.00    0.24
  -5  -4   9    1.30    0.21
  -5   4   9    1.51    0.13
   5   4  -9    1.49    0.34
   4  -4  -9    4.91    0.42
  -4  -4   9    3.85    0.37
   4   4  -9    4.95    0.49
  -4   4   9    4.86    0.32
   3  -4  -9    0.59    0.18
   3  -4  -9    1.21    0.25
  -3  -4   9    0.46    0.21
   3   4  -9    0.62    0.29
  -3   4   9    1.03    0.19
   2  -4  -9    7.40    0.48
   2  -4  -9    7.66    0.41
  -2  -4   9    7.75    0.51
  -2   4   9    7.83    0.43
   2   4  -9    6.58    0.54
   1  -4  -9    1.15    0.24
  -1  -4   9    0.51    0.26
   1  -4  -9    1.23    0.21
   1   4  -9    0.42    0.28
   1   4  -9    0.96    0.29
  -1   4   9    1.36    0.23
   0  -4  -9   21.51    0.69
   0  -4  -9   22.75    0.80
   0  -4   9   22.22    0.84
   0   4  -9   22.72    0.86
   0   4   9   22.02    0.76
   0   4  -9   20.76    0.83
   1  -4   9    1.05    0.30
  -1  -4  -9    1.00    0.21
  -1  -4  -9    1.25    0.25
  -1   4  -9    1.35    0.32
   1   4   9    0.97    0.22
  -1   4  -9    1.23    0.29
   2  -4   9   96.60    2.18
  -2  -4  -9   95.82    2.11
   2   4   9   95.12    2.10
  -2   4  -9   96.69    2.13
  -2   4  -9   97.97    2.23
  -3  -4  -9    1.79    0.29
   3  -4   9    2.11    0.36
  -3   4  -9    2.36    0.37
   3   4   9    2.27    0.33
  -3   4  -9    2.68    0.36
   4  -4   9   64.34    1.65
  -4  -4  -9   60.97    1.56
  -4   4  -9   61.20    1.64
   4   4   9   63.04    1.60
  -4   4  -9   62.91    1.54
  -5  -4  -9    1.42    0.27
   5  -4   9    1.16    0.29
  -5   4  -9    1.01    0.25
  -5   4  -9    1.02    0.30
   5   4   9    1.32    0.28
  -6  -4  -9    1.28    0.26
   6  -4   9    1.30    0.32
   6   4   9    1.21    0.32
   7  -4   9    3.00    0.44
   7   4   9    3.16    0.43
   8  -4   9    0.43    0.29
   8   4   9    0.28    0.28
   8   4   9    0.11    0.28
   8  -5  -9    0.82    0.24
   8   5  -9    1.09    0.34
   7  -5  -9    1.02    0.24
   7   5  -9    0.64    0.28
   6  -5  -9    0.24    0.19
   6   5  -9    0.12    0.26
   5  -5  -9   -0.06    0.17
  -5  -5   9   -0.19    0.13
   5   5  -9   -0.31    0.21
   4  -5  -9    1.73    0.27
  -4  -5   9    1.38    0.26
  -4   5   9    1.80    0.17
  -4   5   9    1.77    0.21
   4   5  -9    1.53    0.32
  -3  -5   9    0.56    0.22
   3  -5  -9    0.97    0.24
   3  -5  -9    1.55    0.21
   3   5  -9    0.41    0.28
  -3   5   9    1.10    0.19
   2  -5  -9    3.09    0.33
  -2  -5   9    2.27    0.34
   2  -5  -9    1.95    0.24
  -2   5   9    2.89    0.30
   2   5  -9    2.09    0.38
  -1  -5   9   13.21    0.69
   1  -5  -9   14.54    0.65
   1  -5  -9   13.67    0.51
  -1   5   9   14.36    0.61
   1   5  -9   13.22    0.71
   0  -5  -9    5.32    0.44
   0  -5   9    4.37    0.46
   0  -5  -9    5.48    0.35
   0   5  -9    4.25    0.43
   0   5  -9    5.31    0.50
   0   5   9    5.09    0.41
  -1  -5  -9    0.56    0.22
   1  -5   9    0.65    0.28
   1   5   9    0.73    0.23
  -1   5  -9    0.30    0.24
  -1   5  -9    0.01    0.30
  -2  -5  -9   62.54    1.57
   2  -5   9   63.52    1.64
  -2   5  -9   61.28    1.56
   2   5   9   62.32    1.55
  -2   5  -9   62.97    1.68
   3  -5   9    0.43    0.27
  -3  -5  -9    0.84    0.26
  -3   5  -9    0.13    0.27
  -3   5  -9    0.49    0.24
   3   5   9    0.57    0.25
   4  -5   9   13.53    0.73
  -4  -5  -9   13.18    0.67
  -4   5  -9   11.97    0.62
   4   5   9   12.40    0.68
  -4   5  -9   13.09    0.71
   5  -5   9    4.93    0.49
  -5  -5  -9    4.76    0.45
   5   5   9    5.11    0.50
  -5   5  -9    5.35    0.51
  -5   5  -9    4.31    0.42
  -6  -5  -9    6.93    0.51
   6  -5   9    4.77    0.49
   6   5   9    6.36    0.56
   7  -5   9    2.59    0.41
   7   5   9    2.31    0.39
   7   5   9    3.29    0.45
   8  -5   9    1.80    0.40
   8   5   9    2.24    0.42
   8   5   9    1.82    0.38
   8  -6  -9    2.32    0.31
   8   6  -9    1.83    0.39
   7  -6  -9    0.14    0.18
   7   6  -9   -0.21    0.25
   6  -6  -9    0.76    0.23
   6   6  -9    0.75    0.30
  -5  -6   9    2.64    0.31
   5  -6  -9    3.36    0.36
   5   6  -9    2.31    0.40
   4  -6  -9    0.98    0.19
   4  -6  -9    1.08    0.25
  -4  -6   9    0.64    0.23
  -4   6   9    0.98    0.14
   4   6  -9    1.62    0.35
  -4   6   9    1.13    0.22
  -3  -6   9   21.09    0.81
   3  -6  -9   19.20    0.58
   3  -6  -9   20.75    0.77
   3   6  -9   21.27    0.91
  -3   6   9   20.11    0.68
  -3   6   9   19.34    0.57
   2  -6  -9    1.18    0.19
   2  -6  -9    1.20    0.26
  -2  -6   9    1.16    0.29
   2   6  -9    1.12    0.33
  -2   6   9    1.31    0.23
  -2   6   9    0.99    0.18
   1  -6  -9   64.87    1.37
  -1  -6   9   67.19    1.69
   1  -6  -9   67.18    1.62
  -1   6   9   66.36    1.56
   1   6  -9   67.98    1.73
   0  -6   9    7.86    0.59
   0  -6  -9    7.43    0.51
   0   6   9    8.29    0.50
   0   6  -9    6.19    0.56
   0   6  -9    7.83    0.58
   1  -6   9   36.64    1.19
  -1  -6  -9   37.42    1.12
  -1   6  -9   36.88    1.23
   1   6   9   36.07    1.08
  -1   6  -9   37.00    1.15
   2  -6   9    3.95    0.46
  -2  -6  -9    4.16    0.43
  -2   6  -9    3.62    0.39
  -2   6  -9    3.06    0.43
   2   6   9    3.11    0.37
   3  -6   9   55.04    1.54
  -3  -6  -9   55.61    1.47
  -3   6  -9   54.69    1.43
   3   6   9   54.77    1.46
  -3   6  -9   53.70    1.55
  -4  -6  -9    1.35    0.30
   4  -6   9    0.85    0.31
  -4   6  -9    0.87    0.30
   4   6   9    1.52    0.33
  -4   6  -9    0.98    0.25
   5  -6   9    3.02    0.43
  -5  -6  -9    2.68    0.36
   5   6   9    2.96    0.39
  -5   6  -9    3.34    0.46
  -5   6  -9    3.56    0.37
   6  -6   9    0.22    0.26
   6   6   9    0.03    0.26
   6   6   9    0.16    0.23
   7  -6   9    0.05    0.29
   7   6   9    0.17    0.27
   7   6   9    0.02    0.27
   8  -6   9   -0.01    0.28
   8   6   9    0.00    0.30
   8   6   9    0.14    0.26
   8  -7  -9    0.78    0.22
   8   7  -9    0.53    0.34
   7  -7  -9    0.14    0.19
   7   7  -9    0.16    0.29
   6  -7  -9    0.01    0.18
   6   7  -9   -0.12    0.25
   5  -7  -9    0.77    0.24
  -5  -7   9    0.73    0.24
   5   7  -9    0.72    0.33
   4  -7  -9    8.27    0.52
   4  -7  -9    7.38    0.33
  -4  -7   9    7.64    0.52
  -4   7   9    7.15    0.30
   4   7  -9    8.26    0.64
  -3  -7   9   11.58    0.64
   3  -7  -9    9.90    0.36
   3  -7  -9   10.27    0.57
   3   7  -9    9.87    0.68
  -3   7   9    9.40    0.39
  -3   7   9   11.16    0.50
   2  -7  -9    8.40    0.53
   2  -7  -9    8.04    0.32
  -2  -7   9    8.34    0.58
  -2   7   9    8.66    0.48
  -2   7   9    8.12    0.39
   2   7  -9    9.07    0.64
  -1  -7   9   22.37    0.91
   1  -7  -9   21.24    0.83
  -1   7   9   21.41    0.78
  -1   7   9   20.86    0.67
   1   7  -9   22.34    0.93
   0  -7  -9    8.63    0.56
   0  -7   9    8.37    0.61
   0   7   9    7.83    0.44
   0   7   9    7.97    0.51
   0   7  -9    8.23    0.66
   0   7  -9    8.65    0.61
   1  -7   9    1.11    0.32
  -1  -7  -9    1.37    0.28
   1   7   9    1.25    0.24
  -1   7  -9    1.95    0.38
   1   7   9    2.00    0.31
  -1   7  -9    1.17    0.29
  -2  -7  -9    1.14    0.28
   2  -7   9    1.04    0.35
   2   7   9    0.87    0.23
  -2   7  -9    1.23    0.31
  -2   7  -9    1.31    0.34
   2   7   9    1.33    0.29
  -3  -7  -9    7.84    0.56
   3  -7   9    7.46    0.65
  -3   7  -9    8.22    0.60
   3   7   9    7.30    0.57
  -3   7  -9    6.96    0.56
   3   7   9    7.16    0.48
  -4  -7  -9    0.02    0.19
   4  -7   9   -0.20    0.28
   4   7   9   -0.09    0.21
   4   7   9    0.21    0.20
  -4   7  -9   -0.23    0.23
  -4   7  -9   -0.05    0.21
   5  -7   9    6.45    0.62
  -5  -7  -9    6.34    0.52
   5   7   9    7.23    0.59
   5   7   9    6.56    0.53
  -5   7  -9    7.21    0.59
  -5   7  -9    6.54    0.48
   6  -7   9    6.28    0.60
   6   7   9    6.08    0.55
   6   7   9    6.38    0.61
   7  -7   9    1.52    0.37
   7   7   9    1.13    0.36
   7   7   9    1.21    0.34
   7  -8  -9   -0.11    0.17
   7   8  -9   -0.07    0.27
   6  -8  -9    1.38    0.26
   6   8  -9    1.24    0.38
   5  -8  -9    0.28    0.20
  -5  -8   9    0.59    0.25
   5   8  -9    0.39    0.28
   4  -8  -9    0.71    0.23
  -4  -8   9    0.39    0.24
  -4   8   9    0.58    0.13
   4   8  -9    1.10    0.32
   3  -8  -9    0.07    0.20
  -3  -8   9    0.04    0.21
  -3   8   9    0.58    0.13
   3   8  -9   -0.05    0.24
  -3   8   9    0.14    0.14
  -2  -8   9    4.99    0.49
   2  -8  -9    3.62    0.39
  -2   8   9    4.98    0.39
  -2   8   9    4.37    0.30
   2   8  -9    4.22    0.47
   1  -8  -9    3.24    0.36
  -1  -8   9    4.24    0.47
   1   8  -9    3.73    0.44
  -1   8   9    4.10    0.32
  -1   8   9    4.21    0.40
   0  -8   9   28.04    1.05
   0  -8  -9   26.37    0.95
   0   8   9   27.45    0.92
   0   8  -9   27.25    1.02
   0   8   9   27.02    0.83
   0   8  -9   27.27    1.08
  -1  -8  -9    7.09    0.54
   1  -8   9    6.85    0.61
  -1   8  -9    6.78    0.64
   1   8   9    6.95    0.45
   1   8   9    6.88    0.51
  -1   8  -9    7.32    0.58
   2  -8   9   17.01    0.87
  -2  -8  -9   19.21    0.82
  -2   8  -9   18.20    0.90
   2   8   9   16.98    0.70
   2   8   9   17.62    0.77
  -2   8  -9   17.23    0.80
   3  -8   9   44.95    1.42
  -3  -8  -9   43.92    1.32
  -3   8  -9   44.79    1.28
  -3   8  -9   44.96    1.43
   3   8   9   44.84    1.26
   3   8   9   44.44    1.31
   4  -8   9    4.56    0.51
  -4  -8  -9    6.58    0.55
  -4   8  -9    6.27    0.50
  -4   8  -9    6.13    0.58
   4   8   9    6.82    0.56
   4   8   9    6.41    0.51
   5  -8   9    5.52    0.58
   5   8   9    5.73    0.49
  -5   8  -9    5.00    0.53
   5   8   9    5.09    0.54
   6  -8   9    0.06    0.27
   6   8   9    0.28    0.26
   6   8   9   -0.25    0.26
   7  -8   9    0.14    0.31
   7   8   9    0.16    0.30
   7   8   9    0.93    0.31
   7  -9  -9    0.51    0.22
   7   9  -9    0.35    0.32
   6  -9  -9    0.78    0.24
   6   9  -9    0.56    0.35
   5  -9  -9   -0.05    0.19
  -5  -9   9    0.14    0.35
   5   9  -9   -0.17    0.25
  -4  -9   9    2.40    0.36
   4  -9  -9    1.94    0.31
   4   9  -9    2.27    0.43
   3  -9  -9    1.56    0.28
  -3  -9   9    2.16    0.36
   3   9  -9    1.70    0.36
  -3   9   9    1.49    0.24
  -3   9   9    1.60    0.20
   2  -9  -9    0.06    0.19
  -2  -9   9    0.08    0.23
  -2   9   9    0.25    0.14
   2   9  -9    0.30    0.24
  -2   9   9    0.25    0.17
   1  -9  -9   11.65    0.63
  -1  -9   9   11.48    0.70
  -1   9   9   11.18    0.50
   1   9  -9   11.16    0.70
  -1   9   9   11.09    0.58
   0  -9  -9    9.86    0.60
   0  -9   9   10.11    0.69
   0   9  -9   10.28    0.68
   0   9   9    8.64    0.55
   0   9  -9    8.64    0.66
   0   9   9    8.69    0.49
   1  -9   9    7.30    0.64
  -1  -9  -9    6.97    0.56
   1   9   9    7.43    0.47
  -1   9  -9    7.63    0.59
  -1   9  -9    5.93    0.61
   1   9   9    6.76    0.52
   2  -9   9   22.89    1.01
  -2  -9  -9   22.76    0.92
  -2   9  -9   21.10    0.91
   2   9   9   22.15    0.82
   2   9   9   23.28    0.91
  -2   9  -9   21.59    0.98
   3  -9   9   15.47    0.87
  -3  -9  -9   15.68    0.79
  -3   9  -9   14.30    0.81
  -3   9  -9   14.60    0.72
   3   9   9   17.05    0.80
   3   9   9   14.03    0.68
  -4  -9  -9    2.58    0.39
   4  -9   9    2.31    0.41
   4   9   9    2.54    0.41
  -4   9  -9    2.32    0.45
   4   9   9    2.70    0.38
  -4   9  -9    2.37    0.35
   5  -9   9   27.56    1.14
  -5   9  -9   28.85    1.16
   5   9   9   26.83    1.07
   5   9   9   28.29    1.04
   6  -9   9    0.02    0.30
   6   9   9   -0.02    0.28
  -6   9  -9    0.14    0.28
   6   9   9    0.23    0.25
   7  -9   9    4.50    0.54
   7   9   9    5.79    0.62
   7   9   9    4.66    0.56
   7 -10  -9    0.10    0.19
   7  10  -9   -0.12    0.31
   6 -10  -9    0.07    0.19
   6  10  -9   -0.25    0.28
   5 -10  -9    0.94    0.25
   5  10  -9    0.95    0.36
  -4 -10   9    1.29    0.31
   4 -10  -9    1.30    0.27
   4  10  -9    1.20    0.35
  -3 -10   9    1.98    0.37
   3 -10  -9    1.23    0.28
   3  10  -9    1.12    0.36
  -3  10   9    1.19    0.20
   2 -10  -9    1.09    0.27
  -2 -10   9    1.26    0.33
  -2  10   9    1.19    0.25
   2  10  -9    1.10    0.31
  -2  10   9    0.97    0.20
  -1 -10   9   13.51    0.78
   1 -10  -9   13.47    0.68
  -1  10   9   13.06    0.64
   1  10  -9   12.23    0.75
  -1  10   9   13.11    0.55
   0 -10   9    0.51    0.29
   0 -10  -9    0.20    0.21
   0  10   9    0.03    0.18
   0  10   9    0.21    0.17
   0  10  -9   -0.34    0.27
   0  10  -9    0.00    0.25
   1 -10   9   44.72    1.44
  -1 -10  -9   45.01    1.34
   1  10   9   42.21    1.19
   1  10   9   47.02    1.34
  -1  10  -9   44.32    1.45
  -1  10  -9   42.47    1.35
  -2 -10  -9    2.93    0.41
   2 -10   9    2.48    0.41
   2  10   9    3.18    0.43
  -2  10  -9    2.66    0.48
  -2  10  -9    3.12    0.42
   2  10   9    2.02    0.30
   3 -10   9   20.85    0.99
  -3 -10  -9   19.97    0.89
  -3  10  -9   17.82    0.92
   3  10   9   17.95    0.79
  -3  10  -9   18.23    0.83
   3  10   9   19.93    0.89
   4 -10   9    2.95    0.44
   4  10   9    3.65    0.44
   4  10   9    3.66    0.47
  -4  10  -9    3.23    0.40
  -4  10  -9    2.61    0.45
   5 -10   9    5.07    0.57
   5  10   9    3.73    0.46
  -5  10  -9    4.30    0.53
   5  10   9    3.81    0.49
   6 -10   9    1.07    0.36
  -6  10  -9    1.65    0.40
   6  10   9    1.09    0.33
   6  10   9    1.25    0.40
   6 -11  -9    0.24    0.20
   6  11  -9    0.09    0.31
   5 -11  -9    0.22    0.20
   5  11  -9    0.25    0.31
   4 -11  -9    3.18    0.39
  -4 -11   9    3.63    0.46
   4  11  -9    2.42    0.45
   3 -11  -9    0.49    0.24
  -3 -11   9    0.36    0.29
  -3  11   9    0.77    0.18
   3  11  -9    0.63    0.33
  -2 -11   9   12.50    0.76
   2 -11  -9   11.34    0.65
  -2  11   9   10.28    0.58
   2  11  -9   11.62    0.77
  -2  11   9   11.80    0.52
  -1 -11   9    0.41    0.27
   1 -11  -9    0.45    0.24
  -1  11   9   -0.12    0.16
   1  11  -9    0.19    0.24
  -1  11   9   -0.15    0.15
   0 -11  -9    0.03    0.21
   0 -11   9    0.13    0.28
   0  11   9    0.18    0.17
   0  11  -9   -0.16    0.27
   0  11  -9   -0.11    0.24
   0  11   9    0.22    0.19
  -1 -11  -9    1.51    0.34
   1 -11   9    1.42    0.38
  -1  11  -9    1.28    0.41
  -1  11  -9    1.79    0.37
   1  11   9    1.12    0.26
   1  11   9    1.73    0.33
   2 -11   9   10.97    0.78
  -2 -11  -9   11.47    0.69
   2  11   9   10.92    0.67
  -2  11  -9   10.80    0.68
   2  11   9   11.10    0.61
  -2  11  -9   10.36    0.73
   3 -11   9    0.51    0.34
  -3  11  -9   -0.11    0.29
   3  11   9    0.25    0.23
  -3  11  -9    0.25    0.24
   3  11   9    0.48    0.25
   4 -11   9   31.61    1.26
  -4  11  -9   30.19    1.15
   4  11   9   30.80    1.17
   4  11   9   28.54    1.05
  -4  11  -9   29.09    1.18
   5 -11   9    0.13    0.31
   5  11   9    0.73    0.34
  -5  11  -9    0.54    0.33
   5  11   9    0.16    0.24
   6 -11   9   10.06    0.80
   6  11   9    9.40    0.69
  -6  11  -9    9.62    0.74
   6  11   9   10.53    0.77
   6 -12  -9    0.60    0.25
   6  12  -9    0.79    0.40
   5 -12  -9    0.32    0.22
   5  12  -9    0.38    0.32
   4 -12  -9    0.91    0.28
  -4 -12   9    0.45    0.30
   4  12  -9    0.78    0.34
   3 -12  -9    0.15    0.20
  -3 -12   9    0.23    0.28
  -3  12   9   -0.11    0.13
   3  12  -9   -0.14    0.27
  -2 -12   9    0.28    0.27
   2 -12  -9    0.07    0.20
  -2  12   9    0.72    0.19
   2  12  -9    0.44    0.31
  -2  12   9    0.34    0.25
   1 -12  -9    0.16    0.23
  -1 -12   9    0.55    0.31
   1  12  -9    0.38    0.27
  -1  12   9    0.50    0.22
  -1  12   9    0.75    0.20
   0 -12  -9    1.20    0.30
   0 -12   9    1.01    0.32
   0  12   9    0.75    0.23
   0  12   9    1.04    0.27
   0  12  -9    1.01    0.35
   0  12  -9    1.14    0.35
   1 -12   9    4.57    0.55
  -1 -12  -9    5.59    0.53
   1  12   9    5.38    0.45
  -1  12  -9    4.89    0.52
  -1  12  -9    4.43    0.56
   1  12   9    5.54    0.52
   2 -12   9    1.15    0.36
  -2  12  -9    0.74    0.37
   2  12   9    1.26    0.32
  -2  12  -9    0.91    0.31
   2  12   9    0.99    0.25
   3 -12   9    0.65    0.33
  -3  12  -9    0.67    0.28
  -3  12  -9    0.50    0.37
   3  12   9    0.53    0.25
   3  12   9    0.45    0.28
   4 -12   9    4.92    0.59
  -4  12  -9    3.50    0.53
   4  12   9    3.77    0.46
   4  12   9    3.84    0.49
   5 -12   9   -0.17    0.28
  -5  12  -9    0.07    0.31
   5  12   9   -0.15    0.26
   5  12   9    0.69    0.28
   5 -13  -9    2.52    0.38
   5  13  -9    2.09    0.49
  -4 -13   9    0.37    0.33
   4 -13  -9    0.35    0.24
   4  13  -9   -0.41    0.29
   3 -13  -9    1.23    0.33
  -3 -13   9    0.55    0.32
   3  13  -9    0.45    0.33
  -2 -13   9    0.79    0.31
   2 -13  -9    1.36    0.30
  -2  13   9    1.43    0.26
   2  13  -9    1.34    0.37
  -1 -13   9    0.70    0.33
   1 -13  -9    0.95    0.29
  -1  13   9    0.55    0.23
   1  13  -9    0.05    0.27
  -1  13   9    0.58    0.21
   0 -13   9    0.09    0.27
   0 -13  -9    0.44    0.26
   0  13   9    0.06    0.20
   0  13  -9    0.30    0.30
   0  13  -9   -0.03    0.29
   0  13   9    0.38    0.20
   1 -13   9    1.59    0.42
  -1  13  -9    1.43    0.40
  -1  13  -9    2.13    0.41
   1  13   9    2.42    0.38
   1  13   9    1.56    0.31
   2 -13   9    1.59    0.41
   2  13   9    1.09    0.29
  -2  13  -9    2.03    0.39
  -2  13  -9    1.44    0.43
   2  13   9    2.56    0.41
   3 -13   9    2.47    0.46
  -3  13  -9    2.63    0.49
   3  13   9    2.67    0.44
   3  13   9    1.93    0.36
  -3  13  -9    2.23    0.39
   4 -13   9    1.71    0.45
   4  13   9    0.98    0.31
   4  13   9    1.19    0.37
  -4  13  -9    0.86    0.37
   5 -13   9    0.81    0.37
  -5  13  -9    1.05    0.39
   5  13   9    1.41    0.39
   5  13   9    1.02    0.32
   4 -14  -9    0.62    0.28
  -4 -14   9    0.06    0.33
   4  14  -9    0.44    0.35
   3 -14  -9    0.82    0.30
  -3 -14   9    0.40    0.32
   3  14  -9    0.65    0.37
  -2 -14   9    0.11    0.29
   2 -14  -9    0.07    0.21
  -2  14   9    0.02    0.17
   2  14  -9   -0.15    0.28
  -1 -14   9    0.82    0.35
   1  14  -9    1.18    0.37
  -1  14   9    1.02    0.38
  -1  14   9    1.44    0.28
   0 -14   9    1.89    0.44
   0  14   9    1.60    0.33
   0  14  -9    1.11    0.36
   0  14   9    1.53    0.31
   0  14  -9    0.98    0.40
   1 -14   9    2.82    0.48
  -1  14  -9    4.09    0.58
   1  14   9    4.02    0.49
  -1  14  -9    2.81    0.45
   1  14   9    3.28    0.42
   2 -14   9    2.66    0.47
  -2  14  -9    2.84    0.45
  -2  14  -9    2.35    0.45
   2  14   9    2.81    0.39
   2  14   9    2.13    0.39
   3 -14   9    0.79    0.39
  -3  14  -9    1.08    0.41
   3  14   9    1.07    0.32
   3  14   9    0.76    0.33
   4 -14   9    1.10    0.39
   4  14   9    1.74    0.42
  -4  14  -9    0.85    0.36
   4  14   9    1.61    0.37
  -3 -15   9    2.51    0.50
   3  15  -9    1.60    0.43
  -2 -15   9    5.83    0.64
   2  15  -9    5.86    0.66
  -2  15   9    6.02    0.47
  -1 -15   9    0.06    0.32
   1  15  -9    0.41    0.34
  -1  15   9    0.64    0.25
   1  15  -9    0.43    0.37
   0 -15   9    1.53    0.42
   0  15  -9    1.61    0.45
   0  15   9    1.84    0.34
   0  15  -9    2.05    0.45
   0  15   9    1.02    0.32
   1 -15   9   -0.07    0.32
  -1  15  -9    0.50    0.38
   1  15   9   -0.08    0.22
  -1  15  -9   -0.44    0.29
   1  15   9   -0.16    0.22
   2 -15   9    0.12    0.32
  -2  15  -9   -0.21    0.27
   2  15   9    0.49    0.29
  -2  15  -9   -0.15    0.31
   2  15   9    0.06    0.25
   3 -15   9    0.88    0.42
   3  15   9    1.08    0.34
  -3  15  -9    1.10    0.40
   3  15   9    1.72    0.40
   2  16  -9    0.03    0.37
  -1 -16   9    4.41    0.61
   1  16  -9    5.53    0.65
   1  16  -9    5.65    0.64
  -1  16   9    5.00    0.49
   0 -16   9    1.30    0.44
   0  16   9    1.09    0.32
   0  16  -9    0.54    0.36
   0  16  -9    0.21    0.33
   1 -16   9    0.40    0.36
  -1  16  -9    0.26    0.33
  -1  16  -9    0.42    0.38
   1  16   9    0.71    0.31
   1  16   9    0.86    0.32
   8   0 -10    0.11    0.24
   7   0 -10    0.01    0.22
   6   0 -10    7.54    0.56
   5   0 -10    0.20    0.22
  -4   0  10   36.88    1.00
   4   0 -10   38.07    1.16
   3   0 -10    0.29    0.23
  -3   0  10    0.30    0.17
[truncated: 487,688 more chars]
