# Supplementary material for: Crystal structures of two new isocoumarin derivatives: 8-amino-6-methyl-3,4-diphenyl-1H-isochromen-1-one and 8-amino-3,4-diethyl-6-methyl-1H-isochromen-1-one
Source: Acta Crystallogr E Crystallogr Commun. 2019 Jul 9;75(Pt 8):1117–22. doi: 10.1107/S2056989019009435 (PMC6690470; doi:10.1107/S2056989019009435)
Supplement: Supplementary file 2 [file e-75-01117-Isup4.hkl]

data_I                                                                          
_shelx_title ' 3G IN P2(1)/N'                                                   
_shelx_refln_list_code          4                                               
_shelx_F_calc_maximum      140.81                                               
_exptl_crystal_F_000       688.00                                               
_reflns_d_resolution_high  0.7887                                               
                                                                                
loop_                                                                           
 _space_group_symop_operation_xyz                                               
 'x, y, z'                                                                      
 '-x+1/2, y+1/2, -z+1/2'                                                        
 '-x, -y, -z'                                                                   
 'x-1/2, -y-1/2, z-1/2'                                                         
                                                                                
_cell_length_a     9.1652                                                       
_cell_length_b    16.9764                                                       
_cell_length_c    10.9687                                                       
_cell_angle_alpha  90.000                                                       
_cell_angle_beta   91.156                                                       
_cell_angle_gamma  90.000                                                       
                                                                                
_shelx_F_squared_multiplier     1.000                                           
                                                                                
loop_                                                                           
 _refln_index_h                                                                 
 _refln_index_k                                                                 
 _refln_index_l                                                                 
 _refln_F_squared_calc                                                          
 _refln_F_squared_meas                                                          
 _refln_F_squared_sigma                                                         
 _refln_observed_status                                                         
   4   0   0       2327.57       2497.79        29.66 o                         
   6   0   0          5.85          4.99         0.83 o                         
   8   0   0         57.91         58.18         2.43 o                         
  10   0   0         33.05         36.09         2.55 o                         
   1   1   0          2.21          1.51         0.29 o                         
   2   1   0       4307.32       4507.27        55.34 o                         
   3   1   0       4871.12       4810.79        45.69 o                         
   4   1   0         22.78         33.32         1.03 o                         
   5   1   0        358.34        345.61         4.30 o                         
   6   1   0        164.36        150.22         2.29 o                         
   7   1   0        179.78        172.32         2.35 o                         
   8   1   0        121.35        121.64         1.94 o                         
   9   1   0         87.64         89.62         2.37 o                         
  10   1   0         21.88         20.20         1.45 o                         
  11   1   0          0.36          0.23         1.75 o                         
   0   2   0       1967.54       1971.89        23.42 o                         
   1   2   0       4195.45       4009.56        47.66 o                         
   2   2   0         11.92         14.99         0.92 o                         
   3   2   0       3970.33       4077.00        53.43 o                         
   4   2   0        123.62        144.50         2.72 o                         
   5   2   0       1023.53       1156.02        16.71 o                         
   6   2   0          1.81          0.90         0.45 o                         
   7   2   0         21.08         19.16         0.86 o                         
   8   2   0          1.97          1.78         0.75 o                         
   9   2   0          3.68          2.42         0.75 o                         
  10   2   0          4.28          2.75         0.97 o                         
  11   2   0          2.34          7.38         1.41 o                         
   1   3   0        152.48        135.45         1.22 o                         
   2   3   0        251.26        254.59         1.93 o                         
   3   3   0       1033.66       1055.20         8.57 o                         
   4   3   0       1546.01       1560.01        13.66 o                         
   5   3   0       1125.70       1179.91        10.68 o                         
   6   3   0          0.01         -0.63         0.63 o                         
   7   3   0         23.32         24.11         1.32 o                         
   8   3   0          1.94          0.68         1.05 o                         
   9   3   0         24.99         23.78         1.19 o                         
  10   3   0        101.26         97.35         3.26 o                         
  11   3   0          0.18          1.45         1.37 o                         
   0   4   0        812.11        770.59         7.50 o                         
   1   4   0       9165.91       9037.83        67.04 o                         
   2   4   0       3563.97       3408.11        27.08 o                         
   3   4   0        757.41        755.34         6.10 o                         
   4   4   0        190.65        176.25         2.15 o                         
   5   4   0        136.96        137.52         2.07 o                         
   6   4   0         81.41         77.06         1.62 o                         
   7   4   0        168.41        160.33         2.78 o                         
   8   4   0        140.20        142.46         2.23 o                         
   9   4   0         40.33         37.99         1.46 o                         
  10   4   0         37.44         39.67         1.92 o                         
  11   4   0         41.72         38.05         3.69 o                         
   1   5   0       3218.92       3068.40        18.61 o                         
   2   5   0          0.49          0.40         0.24 o                         
   3   5   0        758.98        773.67         5.27 o                         
   4   5   0         32.83         44.69         1.20 o                         
   5   5   0        732.19        722.34         6.86 o                         
   6   5   0        250.77        272.92         4.54 o                         
   7   5   0        175.98        185.09         3.70 o                         
   8   5   0          1.56          0.95         0.90 o                         
   9   5   0          8.14         10.31         1.08 o                         
  10   5   0          1.28          1.61         1.27 o                         
  11   5   0          4.62          3.80         2.48 o                         
   0   6   0       2750.51       2796.21        24.54 o                         
   1   6   0       5382.38       5407.66        30.35 o                         
   2   6   0        122.49        103.03         1.99 o                         
   3   6   0          8.90          9.56         0.57 o                         
   4   6   0        193.74        235.27         2.93 o                         
   5   6   0        400.72        414.79         4.87 o                         
   6   6   0         19.78         17.22         1.83 o                         
   7   6   0         79.20         87.45         2.82 o                         
   8   6   0         38.73         36.73         2.06 o                         
   9   6   0          0.04         -0.88         1.23 o                         
  10   6   0          5.21          3.21         1.47 o                         
  11   6   0          2.15          3.02         2.48 o                         
   1   7   0       1284.91       1353.99         9.29 o                         
   2   7   0       1002.39        996.93         7.13 o                         
   3   7   0         30.77         34.21         1.13 o                         
   4   7   0        599.84        611.40         6.45 o                         
   5   7   0         35.45         46.00         1.88 o                         
   6   7   0        285.89        315.54         8.45 o                         
   7   7   0         72.12         72.85         2.85 o                         
   8   7   0         30.95         31.31         2.09 o                         
   9   7   0         16.96         16.72         1.73 o                         
  10   7   0          6.61          6.06         1.36 o                         
   0   8   0       2135.66       2117.50        19.69 o                         
   1   8   0       1447.54       1450.14        10.05 o                         
   2   8   0         22.73         25.45         0.95 o                         
   3   8   0        331.38        376.06         3.46 o                         
   4   8   0          0.35          0.87         0.35 o                         
   5   8   0          1.25          0.00         0.69 o                         
   6   8   0         36.22         30.89         2.77 o                         
   7   8   0         15.21         12.98         1.63 o                         
   8   8   0         54.66         55.43         4.32 o                         
   9   8   0         10.57          9.12         2.69 o                         
  10   8   0          9.06          7.74         1.58 o                         
   1   9   0        221.69        242.57         2.92 o                         
   2   9   0          0.02          0.83         0.52 o                         
   3   9   0         58.21         54.66         1.37 o                         
   4   9   0        103.95        106.87         1.78 o                         
   5   9   0         52.82         54.08         2.51 o                         
   6   9   0         39.35         39.67         2.08 o                         
   7   9   0         92.65         91.18         3.10 o                         
   8   9   0          5.19          2.91         2.16 o                         
   9   9   0         62.26         64.55         5.09 o                         
  10   9   0          0.01          0.00         1.43 o                         
   0  10   0         10.03          8.84         1.10 o                         
   1  10   0        725.58        713.39         6.20 o                         
   2  10   0         26.46         21.79         1.18 o                         
   3  10   0         74.43         75.38         1.88 o                         
   4  10   0         41.10         38.39         1.74 o                         
   5  10   0          0.58          0.14         0.83 o                         
   6  10   0          5.53          4.15         1.17 o                         
   7  10   0         74.87         79.09        10.26 o                         
   8  10   0          2.44          2.89         2.52 o                         
   9  10   0         23.91         27.03         3.79 o                         
  10  10   0          8.30         12.33         2.91 o                         
   1  11   0        739.94        739.99         8.24 o                         
   2  11   0         79.72         79.19         2.07 o                         
   3  11   0        267.00        257.24         3.66 o                         
   4  11   0         23.60         24.95         2.33 o                         
   5  11   0         24.32         23.28         1.85 o                         
   6  11   0         36.50         35.65         2.65 o                         
   7  11   0          9.57          8.21         2.72 o                         
   8  11   0          7.09          5.07         2.77 o                         
   9  11   0         20.64         13.60         3.34 o                         
   0  12   0        699.59        717.11        21.23 o                         
   1  12   0        520.99        532.90         7.80 o                         
   2  12   0        465.60        469.71         6.08 o                         
   3  12   0         37.76         44.86         1.98 o                         
   4  12   0        118.53        119.67         3.03 o                         
   5  12   0          1.09         -0.55         1.18 o                         
   6  12   0          0.02         -2.06         2.15 o                         
   7  12   0         21.39         21.48         3.60 o                         
   8  12   0          0.67         -1.19         2.42 o                         
   9  12   0          2.54         -1.04         2.82 o                         
   1  13   0         55.41         51.94         3.70 o                         
   2  13   0        301.42        317.25         5.05 o                         
   3  13   0        224.75        229.43         4.22 o                         
   4  13   0          2.78          2.09         1.29 o                         
   5  13   0         62.16         50.92         8.22 o                         
   6  13   0         54.10         53.91         5.31 o                         
   7  13   0          0.08         -2.33         2.69 o                         
   8  13   0          0.27         -2.37         2.37 o                         
   9  13   0          1.11          0.95         2.98 o                         
   0  14   0       1679.66       1696.02        26.39 o                         
   1  14   0       2580.11       2546.28        25.11 o                         
   2  14   0        311.82        305.09         5.78 o                         
   3  14   0       1446.95       1470.14        14.37 o                         
   4  14   0        159.91        167.27         5.50 o                         
   5  14   0         61.71         56.40         4.88 o                         
   6  14   0         55.78         61.35         5.30 o                         
   7  14   0          0.00         -0.50         2.72 o                         
   8  14   0          0.10          1.23         3.14 o                         
   1  15   0          3.36          9.96         2.86 o                         
   2  15   0        748.29        754.95        10.23 o                         
   3  15   0         17.16         17.53         1.86 o                         
   4  15   0        507.67        540.30        13.50 o                         
   5  15   0        153.09        172.24         7.97 o                         
   6  15   0        262.95        266.38         9.91 o                         
   7  15   0         21.01         21.78         4.12 o                         
   8  15   0          5.77          5.44         3.48 o                         
   0  16   0        428.59        386.91        10.52 o                         
   1  16   0          6.38          6.01         1.63 o                         
   2  16   0        223.37        222.06         5.20 o                         
   3  16   0         36.44         41.71         2.55 o                         
   4  16   0         46.96         48.45         5.09 o                         
   5  16   0         19.06         22.21         7.64 o                         
   6  16   0         25.45         26.61         4.64 o                         
   7  16   0         43.79         45.33         5.39 o                         
   1  17   0          1.14          0.63         1.87 o                         
   2  17   0        135.38        141.19         4.36 o                         
   3  17   0          3.58          4.15         1.93 o                         
   4  17   0          7.73          7.75         3.85 o                         
   5  17   0         83.34         84.42         6.83 o                         
   6  17   0         21.03         21.18         6.11 o                         
   7  17   0         31.33         34.56         5.40 o                         
   0  18   0         25.81         23.13         5.09 o                         
   1  18   0         78.12         87.10         3.79 o                         
   2  18   0        109.69         97.04         6.08 o                         
   3  18   0         40.93         40.49         3.09 o                         
   4  18   0          2.92          6.33         3.27 o                         
   5  18   0          9.79         11.13         3.73 o                         
   6  18   0         44.41         46.70         5.65 o                         
   1  19   0         12.83         12.52         2.33 o                         
   2  19   0         39.04         36.00         4.78 o                         
   3  19   0          1.92          3.15         3.21 o                         
   4  19   0        107.02        138.48         8.43 o                         
   5  19   0         11.35         12.78         4.16 o                         
   0  20   0          2.83         -1.50         4.36 o                         
   1  20   0         23.31         20.83         3.90 o                         
   2  20   0         12.35         12.36         3.73 o                         
   3  20   0          2.80          3.43         3.17 o                         
   4  20   0          5.96         10.60         3.89 o                         
   1  21   0         36.08         35.64         7.42 o                         
   2  21   0          0.77          4.51         4.94 o                         
 -11   0   1         11.88         10.47         2.33 o                         
  -9   0   1        159.53        153.99         8.52 o                         
  -7   0   1         67.54         69.87         3.86 o                         
  -5   0   1       1171.31       1236.05        15.47 o                         
  -3   0   1          4.52          2.96         0.27 o                         
  -1   0   1        300.41        285.96        10.69 o                         
   1   0   1        912.83        852.79        23.21 o                         
   3   0   1      14367.65      14635.74       310.60 o                         
   5   0   1       1800.76       1853.01        22.71 o                         
   7   0   1        154.36        139.53         2.90 o                         
   9   0   1         78.59         81.12         3.43 o                         
  11   0   1          2.98          4.54         1.96 o                         
 -11   1   1          0.53         -0.90         1.15 o                         
 -10   1   1          0.00         -0.31         0.92 o                         
  -9   1   1         26.06         25.27         1.26 o                         
  -8   1   1         38.93         38.13         1.87 o                         
  -7   1   1        159.48        159.24         2.49 o                         
  -6   1   1          0.27          0.44         0.38 o                         
  -5   1   1          0.43          0.16         0.69 o                         
  -4   1   1         27.79         38.04         1.11 o                         
  -3   1   1       1613.85       1620.56        13.82 o                         
  -2   1   1         79.84         59.93         0.80 o                         
  -1   1   1        426.01        362.99         3.22 o                         
   0   1   1       6778.28       6467.09       163.26 o                         
   1   1   1       1248.14       1195.18         7.46 o                         
   2   1   1      19826.18      20149.04       308.79 o                         
   3   1   1        770.68        779.58         6.36 o                         
   4   1   1       4112.57       4206.51        31.13 o                         
   5   1   1         28.43         16.10         1.39 o                         
   6   1   1        874.29        911.30         7.87 o                         
   7   1   1         26.20         26.61         1.15 o                         
   8   1   1         72.20         74.34         3.27 o                         
   9   1   1          0.31          2.30         0.97 o                         
  10   1   1          9.44          8.51         1.27 o                         
  11   1   1          4.53          2.86         1.27 o                         
 -11   2   1          0.62         -1.16         2.04 o                         
 -10   2   1         10.87          7.51         1.17 o                         
  -9   2   1         27.84         25.65         1.12 o                         
  -8   2   1        163.03        173.89         2.81 o                         
  -7   2   1          2.72          3.55         0.87 o                         
  -6   2   1        181.50        184.75         3.27 o                         
  -5   2   1          0.29          1.67         0.67 o                         
  -4   2   1        207.82        217.03         2.29 o                         
  -3   2   1        221.18        199.07         2.89 o                         
  -2   2   1       2128.28       2067.75        14.21 o                         
  -1   2   1        107.40         99.53         0.81 o                         
   0   2   1        501.48        461.90         3.11 o                         
   1   2   1       2082.80       1904.72        15.81 o                         
   2   2   1       4587.90       4582.10        30.96 o                         
   3   2   1       3683.55       3637.39        27.23 o                         
   4   2   1         17.12         11.45         0.82 o                         
   5   2   1       2545.66       2592.79        18.12 o                         
   6   2   1        464.56        441.57         4.48 o                         
   7   2   1         61.39         57.31         1.51 o                         
   8   2   1        638.53        656.78         5.96 o                         
   9   2   1          7.02          5.27         1.04 o                         
  10   2   1        107.95        103.20         2.84 o                         
  11   2   1          1.25          3.89         1.31 o                         
 -11   3   1          2.30         -0.58         2.33 o                         
 -10   3   1          5.53          6.68         1.99 o                         
  -9   3   1          0.12          0.63         0.48 o                         
  -8   3   1          5.06          4.72         1.80 o                         
  -7   3   1         16.75         17.64         1.32 o                         
  -6   3   1          0.33         -0.40         0.62 o                         
  -5   3   1         33.70         30.98         1.51 o                         
  -4   3   1        637.90        632.83         6.47 o                         
  -3   3   1        246.64        246.96         2.26 o                         
  -2   3   1        270.55        219.60         1.96 o                         
  -1   3   1       4373.24       4285.51        21.38 o                         
   0   3   1        389.49        391.20         2.71 o                         
   1   3   1        466.32        430.61         2.95 o                         
   2   3   1        399.59        381.59         2.91 o                         
   3   3   1         48.55         60.15         1.74 o                         
   4   3   1        142.77        145.52         2.32 o                         
   5   3   1        611.87        579.31         5.63 o                         
   6   3   1         35.39         41.64         2.28 o                         
   7   3   1         25.95         19.68         1.04 o                         
   8   3   1         13.91         13.46         2.64 o                         
   9   3   1         12.85         14.64         1.30 o                         
  10   3   1          1.27          2.38         1.04 o                         
  11   3   1          1.28          1.54         1.26 o                         
 -11   4   1          9.04          3.05         2.91 o                         
 -10   4   1          9.58          7.77         2.23 o                         
  -9   4   1          6.08          6.19         1.30 o                         
  -8   4   1         13.84          9.68         1.77 o                         
  -7   4   1         94.44         96.71         5.37 o                         
  -6   4   1        443.54        446.82         5.00 o                         
  -5   4   1          0.05         -0.44         0.44 o                         
  -4   4   1       1850.06       1985.86        14.16 o                         
  -3   4   1        152.43        142.11         1.72 o                         
  -2   4   1         60.51         71.31         0.88 o                         
  -1   4   1       1390.75       1356.69         7.28 o                         
   0   4   1      10670.35      10474.64        60.71 o                         
   1   4   1        411.23        376.41         3.56 o                         
   2   4   1        498.17        478.89         3.85 o                         
   3   4   1        191.45        212.97         2.75 o                         
   4   4   1         26.44         20.05         0.93 o                         
   5   4   1        324.12        376.74         4.17 o                         
   6   4   1         46.61         48.29         1.55 o                         
   7   4   1        212.85        210.82         2.60 o                         
   8   4   1         25.90         35.96         3.10 o                         
   9   4   1          7.28          6.98         1.12 o                         
  10   4   1         12.59         18.72         1.50 o                         
  11   4   1         15.66         15.29         2.71 o                         
 -11   5   1          0.77          0.87         2.31 o                         
 -10   5   1          2.40          2.91         2.00 o                         
  -9   5   1          7.39          6.81         1.58 o                         
  -8   5   1         39.68         40.08         2.97 o                         
  -7   5   1          0.46         -0.51         0.51 o                         
  -6   5   1         71.37         71.05         1.74 o                         
  -5   5   1        110.10        130.66         2.13 o                         
  -4   5   1       1580.63       1641.20        12.31 o                         
  -3   5   1        499.61        478.79         4.02 o                         
  -2   5   1        452.23        472.82         3.39 o                         
  -1   5   1       4534.81       4491.29        23.86 o                         
   0   5   1         10.33         10.84         0.62 o                         
   1   5   1         31.69         33.70         1.12 o                         
   2   5   1         22.08         27.63         0.76 o                         
   3   5   1         30.25         29.67         0.90 o                         
   4   5   1        546.42        507.05         5.26 o                         
   5   5   1          0.01         -0.28         0.65 o                         
   6   5   1         23.53         24.12         1.59 o                         
   7   5   1        175.04        171.84         2.92 o                         
   8   5   1         28.42         26.63         1.89 o                         
   9   5   1        148.57        154.22         3.95 o                         
  10   5   1          1.34          0.24         1.64 o                         
  11   5   1          4.08          3.15         1.66 o                         
 -11   6   1          3.42          4.99         2.62 o                         
 -10   6   1          9.36          9.99         2.55 o                         
  -9   6   1          0.06         -0.20         1.80 o                         
  -8   6   1          2.18          2.20         0.70 o                         
  -7   6   1          3.70          4.61         1.12 o                         
  -6   6   1         89.19         93.91         2.58 o                         
  -5   6   1        401.98        430.77         4.91 o                         
  -4   6   1       1105.33       1134.14         8.40 o                         
  -3   6   1        366.82        398.65         3.05 o                         
  -2   6   1       1252.77       1334.90         8.89 o                         
  -1   6   1       1619.74       1568.30         9.10 o                         
   0   6   1        156.42        183.21         1.96 o                         
   1   6   1       2378.46       2373.13        14.92 o                         
   2   6   1         90.95         80.25         1.99 o                         
   3   6   1          3.26          2.01         0.38 o                         
   4   6   1         55.39         56.08         1.50 o                         
   5   6   1         43.51         54.40         1.96 o                         
   6   6   1         32.67         26.74         1.75 o                         
   7   6   1        149.12        153.11         3.34 o                         
   8   6   1          0.43         -0.20         0.86 o                         
   9   6   1          4.69          1.08         2.49 o                         
  10   6   1          1.04         -1.17         1.26 o                         
  11   6   1          0.01          1.96         2.27 o                         
 -10   7   1          1.73         -2.18         2.18 o                         
  -9   7   1          2.01          2.32         2.47 o                         
  -8   7   1          5.82          4.64         1.24 o                         
  -7   7   1         17.62         15.36         1.42 o                         
  -6   7   1        151.64        150.34         4.14 o                         
  -5   7   1          6.56          4.52         0.72 o                         
  -4   7   1         76.90         74.43         1.63 o                         
  -3   7   1        386.12        404.84         3.51 o                         
  -2   7   1        969.10       1075.82         7.06 o                         
  -1   7   1        388.25        395.83         3.10 o                         
   0   7   1        201.37        179.90         2.07 o                         
   1   7   1        359.95        361.55         3.66 o                         
   2   7   1        111.40        116.43         1.79 o                         
   3   7   1         39.97         39.87         1.06 o                         
   4   7   1         28.68         28.15         0.88 o                         
   5   7   1         15.56         13.33         1.43 o                         
   6   7   1         25.27         28.58         2.01 o                         
   7   7   1         28.20         24.78         2.86 o                         
   8   7   1         92.13         96.81         6.40 o                         
   9   7   1          0.87          0.34         2.14 o                         
  10   7   1          0.07         -0.44         1.30 o                         
 -10   8   1          1.48          3.72         4.58 o                         
  -9   8   1          1.19         -0.24         2.47 o                         
  -8   8   1          1.88          0.39         1.90 o                         
  -7   8   1         29.28         32.01         1.70 o                         
  -6   8   1         60.36         59.95         1.93 o                         
  -5   8   1        503.61        535.69         5.98 o                         
  -4   8   1         27.61         24.98         1.23 o                         
  -3   8   1        314.27        318.50         3.31 o                         
  -2   8   1        148.75        129.08         1.70 o                         
  -1   8   1       1103.06       1159.88         7.33 o                         
   0   8   1         30.71         27.55         1.43 o                         
   1   8   1        715.26        759.39         6.44 o                         
   2   8   1        457.90        458.76         4.15 o                         
   3   8   1         69.71         66.80         1.54 o                         
   4   8   1         16.50         13.70         0.79 o                         
   5   8   1         21.78         18.19         1.64 o                         
   6   8   1         14.79         13.31         1.67 o                         
   7   8   1        169.33        175.89         3.99 o                         
   8   8   1         14.31         12.33         2.61 o                         
   9   8   1         25.72         22.86         2.24 o                         
  10   8   1          1.27          0.73         1.95 o                         
 -10   9   1          2.59          2.34         2.98 o                         
  -9   9   1         42.24         46.61         5.60 o                         
  -8   9   1          4.91          3.93         2.37 o                         
  -7   9   1        183.77        185.99         5.67 o                         
  -6   9   1         22.98         27.50         1.95 o                         
  -5   9   1        259.14        263.67         3.90 o                         
  -4   9   1        195.18        194.97         2.74 o                         
  -3   9   1          2.63          2.50         0.60 o                         
  -2   9   1        193.32        193.74         3.19 o                         
  -1   9   1        757.10        826.09         6.18 o                         
   0   9   1       1792.22       1823.91        12.45 o                         
   1   9   1         62.68         49.23         1.46 o                         
   2   9   1         17.91         17.23         0.95 o                         
   3   9   1         56.78         55.83         1.65 o                         
   4   9   1          2.51          2.89         0.62 o                         
   5   9   1         17.85         18.51         1.86 o                         
   6   9   1         68.87         65.36         5.41 o                         
   7   9   1         13.06         12.76         2.52 o                         
   8   9   1         91.89         87.90         6.99 o                         
   9   9   1          0.94          0.25         1.52 o                         
  10   9   1          5.32          2.59         1.76 o                         
 -10  10   1          1.31          2.25         2.67 o                         
  -9  10   1         49.46         40.28         4.42 o                         
  -8  10   1          2.41         -0.50         2.47 o                         
  -7  10   1        133.53        126.01         6.12 o                         
  -6  10   1         75.08         67.33         2.45 o                         
  -5  10   1        178.94        161.24         3.11 o                         
  -4  10   1        121.65        125.25         2.11 o                         
  -3  10   1        518.27        513.67         6.08 o                         
  -2  10   1        317.22        319.62         3.89 o                         
  -1  10   1        293.72        292.41         3.93 o                         
   0  10   1        338.12        329.46         3.67 o                         
   1  10   1        102.40         87.73         2.09 o                         
   2  10   1          0.00         -0.60         0.60 o                         
   3  10   1        188.64        195.74         3.13 o                         
   4  10   1          3.60          2.94         0.73 o                         
   5  10   1         11.30         10.25         1.39 o                         
   6  10   1         26.71         27.35         2.04 o                         
   7  10   1         48.51         50.90         5.96 o                         
   8  10   1          4.66          7.20         2.83 o                         
   9  10   1         87.89        102.88         6.43 o                         
  10  10   1         11.06          4.34         2.05 o                         
  -9  11   1          0.71          1.47         2.82 o                         
  -8  11   1          5.51          5.89         2.88 o                         
  -7  11   1          0.42          2.67         2.26 o                         
  -6  11   1        195.03        188.88         5.12 o                         
  -5  11   1         96.36         97.01         2.98 o                         
  -4  11   1          8.29          7.39         1.14 o                         
  -3  11   1         38.53         33.88         2.18 o                         
  -2  11   1         78.46         75.26         1.91 o                         
  -1  11   1          1.24          2.66         0.68 o                         
   0  11   1        477.92        492.52         5.48 o                         
   1  11   1        663.45        691.03         8.99 o                         
   2  11   1        430.68        448.40         5.42 o                         
   3  11   1          7.00          6.70         1.38 o                         
   4  11   1          0.96         -0.03         0.74 o                         
   5  11   1         57.98         57.18         1.96 o                         
   6  11   1          4.14          4.94         2.47 o                         
   7  11   1          2.66          1.75         2.55 o                         
   8  11   1          6.05          6.31         2.98 o                         
   9  11   1         23.42         22.54         3.89 o                         
  -9  12   1         13.53         10.14         3.43 o                         
  -8  12   1          3.67          0.32         2.61 o                         
  -7  12   1         56.35         59.53         5.19 o                         
  -6  12   1          1.13          3.42         2.47 o                         
  -5  12   1        242.34        247.35         4.97 o                         
  -4  12   1         10.90         10.22         1.09 o                         
  -3  12   1        167.03        163.42         3.41 o                         
  -2  12   1         21.82         21.18         1.27 o                         
  -1  12   1         50.02         50.83         1.86 o                         
   0  12   1        483.25        490.19         8.63 o                         
   1  12   1         99.28         85.41         3.24 o                         
   2  12   1        154.47        158.74         3.45 o                         
   3  12   1        293.66        282.33         4.63 o                         
   4  12   1          5.41          6.06         1.22 o                         
   5  12   1        892.55        918.66        12.07 o                         
   6  12   1         59.84         63.36         4.93 o                         
   7  12   1         32.95         32.17         4.06 o                         
   8  12   1         30.40         25.13         3.86 o                         
   9  12   1         34.64         31.18         8.07 o                         
  -9  13   1          4.14         -0.74         2.98 o                         
  -8  13   1          0.33         -2.42         2.42 o                         
  -7  13   1         48.67         51.44        10.04 o                         
  -6  13   1          0.15         -2.18         2.21 o                         
  -5  13   1          0.18         -1.41         1.41 o                         
  -4  13   1        436.75        446.16         7.01 o                         
  -3  13   1        111.56        106.41         4.58 o                         
  -2  13   1        230.68        231.55         4.06 o                         
  -1  13   1        220.75        202.48         3.89 o                         
   0  13   1         65.34         65.64         3.61 o                         
   1  13   1        899.20        906.04        11.20 o                         
   2  13   1        387.33        381.89         5.98 o                         
   3  13   1       1461.04       1441.69        14.07 o                         
   4  13   1        145.85        140.76         3.42 o                         
   5  13   1         53.47         38.31         5.38 o                         
   6  13   1        235.04        227.52         8.48 o                         
   7  13   1         60.01         65.90         5.50 o                         
   8  13   1         11.26         16.38         3.81 o                         
   9  13   1          3.42          3.43         3.03 o                         
  -8  14   1          5.40          5.23         5.89 o                         
  -7  14   1          5.62          5.09         3.09 o                         
  -6  14   1          6.42          3.71         2.98 o                         
  -5  14   1         75.43         78.80        14.41 o                         
  -4  14   1         26.58         32.09         4.65 o                         
  -3  14   1         62.46         64.51         2.37 o                         
  -2  14   1          0.92          0.31         1.76 o                         
  -1  14   1         92.73         84.00         2.87 o                         
   0  14   1        358.78        342.21         7.68 o                         
   1  14   1          5.77          3.21         1.64 o                         
   2  14   1        142.35        146.69         4.22 o                         
   3  14   1        118.57        116.28         3.83 o                         
   4  14   1         17.18         17.30         2.39 o                         
   5  14   1         16.90         21.33         3.55 o                         
   6  14   1          0.37          2.03         2.72 o                         
   7  14   1         12.97         13.61         3.44 o                         
   8  14   1          7.07         12.83         3.90 o                         
  -8  15   1          3.04         -1.68         3.08 o                         
  -7  15   1         36.97         31.49         4.78 o                         
  -6  15   1          0.08         -2.61         2.61 o                         
  -5  15   1        124.87        113.79         6.92 o                         
  -4  15   1          2.34          0.58         2.67 o                         
  -3  15   1          0.70          0.17         1.30 o                         
  -2  15   1        144.15        143.96         4.52 o                         
  -1  15   1         10.49         12.56         3.12 o                         
   0  15   1        579.37        565.86        10.49 o                         
   1  15   1        202.17        207.11         5.07 o                         
   2  15   1        468.37        446.59         8.45 o                         
   3  15   1         52.12         51.76         2.86 o                         
   4  15   1        188.89        184.88         4.90 o                         
   5  15   1         52.83         57.77         9.67 o                         
   6  15   1        234.29        275.21        10.19 o                         
   7  15   1         23.89         26.21         4.37 o                         
   8  15   1          4.92          8.92         3.80 o                         
  -7  16   1          0.33         -2.84         2.98 o                         
  -6  16   1         13.37         15.72         6.47 o                         
  -5  16   1          6.11          4.26         3.29 o                         
  -4  16   1          5.86          5.31         3.09 o                         
  -3  16   1         66.70         67.85         2.76 o                         
  -2  16   1          9.04          7.52         2.48 o                         
  -1  16   1         34.23         39.09         2.73 o                         
   0  16   1          3.13          4.61         1.85 o                         
   1  16   1         40.70         37.83         2.62 o                         
   2  16   1        418.31        407.28         7.56 o                         
   3  16   1          0.37          1.47         1.74 o                         
   4  16   1        185.57        187.01         5.79 o                         
   5  16   1         68.47         74.58         6.22 o                         
   6  16   1        192.10        224.19         9.81 o                         
   7  16   1         36.52         30.66         4.87 o                         
  -7  17   1          7.56          7.61         4.05 o                         
  -6  17   1          5.64          1.35         3.43 o                         
  -5  17   1          4.37         -0.66         3.23 o                         
  -4  17   1         16.08         13.75         5.38 o                         
  -3  17   1         22.14         24.39         6.55 o                         
  -2  17   1          1.91          0.35         1.31 o                         
  -1  17   1         24.31         21.91         2.30 o                         
   0  17   1         11.41         10.31         2.31 o                         
   1  17   1         20.31         14.12         2.02 o                         
   2  17   1        114.90        111.40         4.13 o                         
   3  17   1         19.35         19.01         2.29 o                         
   4  17   1         73.16         70.42         4.32 o                         
   5  17   1         29.35         28.40         5.16 o                         
   6  17   1          4.07          1.67         3.31 o                         
   7  17   1         10.86         14.43         4.18 o                         
  -6  18   1          0.04         -3.71         3.71 o                         
  -5  18   1          0.44          1.56         3.17 o                         
  -4  18   1          0.52         -1.84         2.77 o                         
  -3  18   1         30.55         27.48         4.16 o                         
  -2  18   1          0.23          2.82         2.15 o                         
  -1  18   1         27.91         22.53         2.42 o                         
   0  18   1         30.86         30.60         3.32 o                         
   1  18   1          9.23          7.21         1.84 o                         
   2  18   1          0.47         -1.57         1.59 o                         
   3  18   1         31.87         32.08         3.09 o                         
   4  18   1          7.27         10.38         2.18 o                         
   5  18   1          0.07          1.50         3.23 o                         
   6  18   1         10.50         14.95         4.11 o                         
  -5  19   1          4.46         11.51         5.24 o                         
  -4  19   1         13.58         15.35         4.09 o                         
  -3  19   1         19.73         26.96         4.87 o                         
  -2  19   1          3.28          8.73         4.65 o                         
  -1  19   1         11.18         14.06         3.49 o                         
   0  19   1          9.81          8.84         2.07 o                         
   1  19   1          1.42          3.26         1.82 o                         
   2  19   1          6.28          1.48         2.03 o                         
   3  19   1          5.11          3.78         2.09 o                         
   4  19   1          2.20          5.74         3.39 o                         
   5  19   1          9.80         12.60         4.10 o                         
  -4  20   1         14.82         21.59         4.68 o                         
  -3  20   1          0.41         -1.75         4.51 o                         
  -2  20   1         46.19         62.12         8.73 o                         
  -1  20   1          2.03          1.39         3.82 o                         
   0  20   1         44.05         62.87         4.28 o                         
   1  20   1          5.73          5.28         2.65 o                         
   2  20   1         55.68         59.80         5.92 o                         
   3  20   1          2.69          5.31         3.44 o                         
   4  20   1          0.11         -1.30         3.17 o                         
  -2  21   1          0.03          1.89         4.80 o                         
  -1  21   1          0.00          6.11         4.94 o                         
   0  21   1          8.78         12.35         3.15 o                         
   1  21   1          2.83          3.93         4.36 o                         
   2  21   1          7.15          4.80         3.81 o                         
 -10   0   2         25.15         18.76         2.62 o                         
  -8   0   2        209.25        183.12         4.31 o                         
  -6   0   2          0.52         -0.66         0.66 o                         
  -4   0   2       1092.40       1183.52        12.11 o                         
  -2   0   2        497.36        445.91         4.32 o                         
   0   0   2        213.87        192.27         2.33 o                         
   2   0   2         71.80         54.39         1.12 o                         
   4   0   2         78.97         62.29         2.11 o                         
   6   0   2        548.19        509.81         8.01 o                         
   8   0   2         72.98         62.35         2.97 o                         
  10   0   2         38.93         35.81         2.87 o                         
 -11   1   2          1.76          2.43         1.43 o                         
 -10   1   2          4.27          3.31         1.18 o                         
  -9   1   2          3.44          2.21         0.88 o                         
  -8   1   2         16.94         17.64         1.39 o                         
  -7   1   2          0.84          1.50         0.59 o                         
  -6   1   2          0.34         -0.11         0.45 o                         
  -5   1   2          0.57          0.81         0.31 o                         
  -4   1   2        683.89        693.52         5.26 o                         
  -3   1   2        247.50        265.08         2.13 o                         
  -2   1   2       1437.65       1398.49         9.14 o                         
  -1   1   2        295.16        253.53         2.02 o                         
   0   1   2       9556.57       9338.81       157.37 o                         
   1   1   2        342.86        350.23         2.18 o                         
   2   1   2      11603.84      11728.20        71.00 o                         
   3   1   2       4117.66       3995.67        23.65 o                         
   4   1   2       1061.05       1179.49         8.95 o                         
   5   1   2       1275.08       1290.49        10.59 o                         
   6   1   2         47.78         43.91         2.54 o                         
   7   1   2        144.56        142.86         2.49 o                         
   8   1   2        133.02        126.99         2.57 o                         
   9   1   2         30.64         23.19         1.72 o                         
  10   1   2          0.39          0.26         1.09 o                         
  11   1   2          6.57          6.89         1.43 o                         
 -11   2   2          0.98          2.47         2.33 o                         
 -10   2   2         67.90         64.52         2.49 o                         
  -9   2   2         48.62         46.52         1.70 o                         
  -8   2   2         15.38         10.12         0.90 o                         
  -7   2   2        202.79        194.14         2.82 o                         
  -6   2   2         13.39         13.02         0.76 o                         
  -5   2   2         13.24         16.49         0.70 o                         
  -4   2   2        107.12         94.51         0.95 o                         
  -3   2   2        683.45        697.09         4.99 o                         
  -2   2   2         86.68         64.55         0.85 o                         
  -1   2   2       1775.20       1692.56        11.94 o                         
   0   2   2        587.21        536.21         3.66 o                         
   1   2   2       5890.12       5545.62        61.13 o                         
   2   2   2       5312.61       5250.70        29.10 o                         
   3   2   2         26.00         23.03         0.71 o                         
   4   2   2       4924.81       4929.10        33.77 o                         
   5   2   2         21.82         17.91         0.86 o                         
   6   2   2       3137.33       3104.06        21.92 o                         
   7   2   2        182.07        186.16         2.89 o                         
   8   2   2       1047.06       1028.06         9.57 o                         
   9   2   2         18.76         20.28         1.57 o                         
  10   2   2         67.79         61.30         2.60 o                         
  11   2   2          3.73          3.98         1.37 o                         
 -11   3   2          6.60          9.02         3.05 o                         
 -10   3   2         30.83         23.27         2.67 o                         
  -9   3   2          8.19          6.00         1.80 o                         
  -8   3   2         16.38         15.18         1.30 o                         
  -7   3   2          0.01         -0.27         0.69 o                         
  -6   3   2          0.00         -0.29         0.49 o                         
  -5   3   2          7.14          9.06         0.47 o                         
  -4   3   2        593.34        572.80         9.89 o                         
  -3   3   2        268.73        277.19         2.68 o                         
  -2   3   2        874.98        853.90         5.60 o                         
  -1   3   2       1073.83        943.28         6.15 o                         
   0   3   2          6.89          4.77         0.28 o                         
   1   3   2      12644.71      11644.19       268.80 o                         
   2   3   2        486.70        466.97         3.38 o                         
   3   3   2        849.91        850.13         6.75 o                         
   4   3   2       1043.13       1107.96         7.43 o                         
   5   3   2        659.27        643.87         5.65 o                         
   6   3   2         89.71         89.42         1.76 o                         
   7   3   2        284.50        304.01         4.11 o                         
   8   3   2        765.42        745.96         9.28 o                         
   9   3   2         85.53         91.64         3.71 o                         
  10   3   2        210.76        192.53         4.07 o                         
  11   3   2         50.81         45.67         2.79 o                         
 -11   4   2          2.49          3.64         2.91 o                         
 -10   4   2          1.44          1.49         1.82 o                         
  -9   4   2         54.72         44.71         3.29 o                         
  -8   4   2         35.21         38.43         1.98 o                         
  -7   4   2         58.85         54.03         4.74 o                         
  -6   4   2          3.78          4.89         0.43 o                         
  -5   4   2        269.49        342.28         2.87 o                         
  -4   4   2        294.34        317.79         3.09 o                         
  -3   4   2        304.37        340.72         2.88 o                         
  -2   4   2          0.12          0.32         0.16 o                         
  -1   4   2        274.39        242.72         2.18 o                         
   0   4   2       1624.75       1592.31        10.05 o                         
   1   4   2       3544.11       3535.52        25.19 o                         
   2   4   2       1683.86       1672.82        12.32 o                         
   3   4   2         32.50         33.64         0.86 o                         
   4   4   2         15.43         10.02         0.55 o                         
   5   4   2        465.25        431.85         4.45 o                         
   6   4   2          0.00         -0.18         0.58 o                         
   7   4   2       1141.10       1128.91        11.46 o                         
   8   4   2          4.95          9.65         1.21 o                         
   9   4   2         62.38         51.53         2.72 o                         
  10   4   2         54.33         55.96         3.13 o                         
  11   4   2         32.71         28.51         2.30 o                         
 -11   5   2          5.32          2.91         3.20 o                         
 -10   5   2          0.01          0.15         1.95 o                         
  -9   5   2          2.32          0.37         1.68 o                         
  -8   5   2          0.48          0.27         0.67 o                         
  -7   5   2         19.29         16.28         1.64 o                         
  -6   5   2          5.50          7.16         0.38 o                         
  -5   5   2        120.08        118.47         1.48 o                         
  -4   5   2        162.15        194.21         2.72 o                         
  -3   5   2          1.52          0.61         0.40 o                         
  -2   5   2        105.11        110.54         1.10 o                         
  -1   5   2       1236.08       1233.70         7.65 o                         
   0   5   2         33.04         19.42         0.75 o                         
   1   5   2          3.59          4.97         0.43 o                         
   2   5   2          0.10          0.86         0.35 o                         
   3   5   2          0.34          0.27         0.34 o                         
   4   5   2        845.37        827.63         6.46 o                         
   5   5   2         39.90         39.94         1.67 o                         
   6   5   2         56.68         60.99         1.84 o                         
   7   5   2          3.49          3.70         0.89 o                         
   8   5   2         10.83         10.72         1.31 o                         
   9   5   2          4.41          3.83         1.52 o                         
  10   5   2         20.18         19.39         2.55 o                         
  11   5   2          2.31          1.23         1.49 o                         
 -11   6   2          2.22          2.62         3.35 o                         
 -10   6   2          9.53          8.83         2.52 o                         
  -9   6   2          2.04         -0.36         1.85 o                         
  -8   6   2         11.13         10.51         2.21 o                         
  -7   6   2         30.70         38.41         1.02 o                         
  -6   6   2         32.33         33.01         1.88 o                         
  -5   6   2        289.04        320.93         3.31 o                         
  -4   6   2        139.66        178.20         2.08 o                         
  -3   6   2        483.45        583.28         3.88 o                         
  -2   6   2        582.64        645.62         4.34 o                         
  -1   6   2        120.12        111.08         1.43 o                         
   0   6   2        594.91        546.39         4.70 o                         
   1   6   2        100.38         85.99         1.40 o                         
   2   6   2          3.05          4.32         0.82 o                         
   3   6   2         79.89         75.57         1.50 o                         
   4   6   2        293.69        275.58         3.81 o                         
   5   6   2         15.91         13.36         1.17 o                         
   6   6   2         28.87         27.50         1.64 o                         
   7   6   2        222.78        214.93         3.63 o                         
   8   6   2          3.75          3.07         1.37 o                         
   9   6   2         35.15         35.77         2.49 o                         
  10   6   2          3.55          1.57         1.51 o                         
 -10   7   2          2.33          3.16         2.36 o                         
  -9   7   2         11.89         10.57         2.55 o                         
  -8   7   2          5.23          5.38         1.10 o                         
  -7   7   2         20.60         17.23         0.73 o                         
  -6   7   2          1.78          1.31         0.51 o                         
  -5   7   2        121.64        127.08         3.01 o                         
  -4   7   2        383.34        397.02         4.07 o                         
  -3   7   2       3974.32       4253.61        40.88 o                         
  -2   7   2       2496.30       2653.48        15.72 o                         
  -1   7   2       5796.98       6309.37        35.27 o                         
   0   7   2       1229.68       1310.94         9.04 o                         
   1   7   2       4233.08       4536.24        27.59 o                         
   2   7   2          0.01          0.39         0.54 o                         
   3   7   2          1.06          3.29         0.54 o                         
   4   7   2        106.25         98.29         2.11 o                         
   5   7   2         41.76         40.21         1.90 o                         
   6   7   2        157.93        161.97         3.58 o                         
   7   7   2         15.09         14.00         1.49 o                         
   8   7   2          2.27          0.35         1.37 o                         
   9   7   2        142.98        151.99         4.64 o                         
  10   7   2          0.40         -0.16         1.54 o                         
 -10   8   2          3.04          2.29         2.51 o                         
  -9   8   2         15.34         11.79         2.77 o                         
  -8   8   2          3.05          2.10         2.00 o                         
  -7   8   2         84.61         71.42         1.84 o                         
  -6   8   2         14.51         16.86         0.98 o                         
  -5   8   2        471.73        471.43         5.58 o                         
  -4   8   2         28.59         39.45         1.38 o                         
  -3   8   2        399.79        452.09         4.43 o                         
  -2   8   2          5.23          6.77         0.55 o                         
  -1   8   2         29.11         41.00         1.05 o                         
   0   8   2       2296.35       2425.71        15.66 o                         
   1   8   2        393.66        365.74         3.63 o                         
   2   8   2        424.57        428.92         4.32 o                         
   3   8   2        367.24        394.38         4.48 o                         
   4   8   2          0.64         -0.02         0.79 o                         
   5   8   2         19.90         19.06         0.93 o                         
   6   8   2        139.40        138.97         3.49 o                         
   7   8   2         28.59         29.38         2.15 o                         
   8   8   2         44.62         41.80         2.85 o                         
   9   8   2          2.98          4.06         1.69 o                         
  10   8   2          0.53          0.62         1.60 o                         
 -10   9   2          0.08          2.10         2.61 o                         
  -9   9   2         14.95          9.63         5.09 o                         
  -8   9   2         12.29          4.83         3.05 o                         
  -7   9   2         11.32         11.30         1.50 o                         
  -6   9   2         75.88         69.99         1.87 o                         
  -5   9   2         11.93         16.68         1.09 o                         
  -4   9   2        427.38        434.73         3.90 o                         
  -3   9   2        243.61        245.18         3.14 o                         
  -2   9   2         46.82         47.03         1.40 o                         
  -1   9   2          0.72          0.05         0.38 o                         
   0   9   2         15.82         18.25         1.02 o                         
   1   9   2        355.33        365.56         4.05 o                         
   2   9   2        705.95        720.53         6.54 o                         
   3   9   2         44.52         45.89         2.35 o                         
   4   9   2         24.03         24.09         1.34 o                         
   5   9   2          2.30          2.48         0.67 o                         
   6   9   2         10.28         10.64         2.19 o                         
   7   9   2         18.60         19.22         3.03 o                         
   8   9   2         24.05         35.62         3.86 o                         
   9   9   2         22.27         21.89         2.52 o                         
  10   9   2          4.17          2.89         2.70 o                         
 -10  10   2          5.45          3.67         2.93 o                         
  -9  10   2         19.05         17.07         3.39 o                         
  -8  10   2          0.12         -1.11         2.21 o                         
  -7  10   2         12.75          9.81         2.77 o                         
  -6  10   2          2.45          2.89         0.79 o                         
  -5  10   2        161.57        159.23         2.90 o                         
  -4  10   2         46.78         40.16         1.25 o                         
  -3  10   2        103.15         99.32         2.38 o                         
  -2  10   2          7.71          3.97         0.73 o                         
  -1  10   2         54.19         57.98         1.48 o                         
   0  10   2         89.98         87.26         2.17 o                         
   1  10   2         40.90         39.04         1.58 o                         
   2  10   2        637.20        640.27         6.76 o                         
   3  10   2         70.18         72.16         2.29 o                         
   4  10   2         93.15         93.35         2.67 o                         
   5  10   2         77.53         79.40         2.31 o                         
   6  10   2         58.48         59.29         3.31 o                         
   7  10   2         84.81         89.93         5.50 o                         
   8  10   2        179.31        200.08         7.88 o                         
   9  10   2          0.42          0.84         1.90 o                         
  10  10   2         33.77         33.00         3.11 o                         
  -9  11   2          0.20         -2.20         2.56 o                         
  -8  11   2          0.17         -2.21         2.21 o                         
  -7  11   2         39.79         33.58         5.82 o                         
  -6  11   2          0.90         -1.99         1.99 o                         
  -5  11   2        135.44        141.69         3.36 o                         
  -4  11   2          0.45          0.13         0.70 o                         
  -3  11   2         66.06         74.40         2.21 o                         
  -2  11   2         31.08         25.35         1.03 o                         
  -1  11   2         90.76         85.92         1.89 o                         
   0  11   2          2.26          0.40         0.81 o                         
   1  11   2         70.27         65.09         2.63 o                         
   2  11   2         36.09         43.99         2.31 o                         
   3  11   2        178.21        179.66         3.60 o                         
   4  11   2         74.84         70.47         2.43 o                         
   5  11   2        716.59        711.94        10.28 o                         
   6  11   2         14.68         13.37         2.83 o                         
   7  11   2        359.38        384.61        10.72 o                         
   8  11   2         13.09         16.00         3.49 o                         
   9  11   2         87.73         81.57         8.22 o                         
  -9  12   2         25.22         29.13         7.35 o                         
  -8  12   2         30.77         35.73         7.49 o                         
  -7  12   2          1.79          1.62         2.76 o                         
  -6  12   2         56.44         55.09         6.18 o                         
  -5  12   2         93.23         93.30         3.20 o                         
  -4  12   2         70.93         69.12         2.67 o                         
  -3  12   2        266.89        262.92         4.32 o                         
  -2  12   2         19.39         21.14         1.25 o                         
  -1  12   2        106.24        105.74         2.45 o                         
   0  12   2          0.08         -1.17         1.89 o                         
   1  12   2         40.83         40.75         3.43 o                         
   2  12   2       1193.71       1211.03        12.19 o                         
   3  12   2       1233.95       1244.41        12.49 o                         
   4  12   2        302.64        323.06         5.16 o                         
   5  12   2       1059.91       1088.62        15.91 o                         
   6  12   2         37.43         36.07         4.27 o                         
   7  12   2        317.92        335.95        10.46 o                         
   8  12   2         33.76         36.34         6.76 o                         
   9  12   2         11.88         12.72         4.07 o                         
  -9  13   2          1.25          2.95         3.08 o                         
  -8  13   2          5.43          5.71         3.17 o                         
  -7  13   2          7.04          4.65         2.98 o                         
  -6  13   2          3.11          5.96         2.98 o                         
  -5  13   2          3.36          2.49         2.91 o                         
  -4  13   2         61.12         47.74         2.10 o                         
  -3  13   2         14.59         13.96         1.45 o                         
  -2  13   2        291.22        299.70         4.34 o                         
  -1  13   2         70.59         68.13         2.39 o                         
   0  13   2        204.15        174.99         5.56 o                         
   1  13   2        122.78        117.91         4.54 o                         
   2  13   2        865.48        843.03        10.77 o                         
   3  13   2        247.16        242.85         4.67 o                         
   4  13   2        281.47        270.37         4.88 o                         
   5  13   2        288.83        326.40         9.84 o                         
   6  13   2        182.50        193.65         8.08 o                         
   7  13   2         12.93         16.38         6.18 o                         
   8  13   2         84.72         88.45         6.69 o                         
   9  13   2          5.98          5.18         3.42 o                         
  -8  14   2          0.60         -0.87         2.88 o                         
  -7  14   2         10.90         11.54         3.48 o                         
  -6  14   2          3.59          6.04         3.02 o                         
  -5  14   2         17.62         16.87         3.44 o                         
  -4  14   2          9.85          9.90         2.23 o                         
  -3  14   2         22.25         25.22         2.10 o                         
  -2  14   2        443.82        427.90         5.79 o                         
  -1  14   2         19.64         17.72         1.59 o                         
   0  14   2        490.22        478.81         9.18 o                         
   1  14   2        108.61        111.15         4.08 o                         
   2  14   2        150.53        146.72         4.25 o                         
   3  14   2         65.48         71.92         3.27 o                         
   4  14   2          0.09         -1.14         1.28 o                         
   5  14   2          3.31          3.16         3.42 o                         
   6  14   2         33.54         29.89         4.07 o                         
   7  14   2          1.61          0.67         2.90 o                         
   8  14   2         13.03         11.67         3.65 o                         
  -8  15   2          0.74         -1.88         3.04 o                         
  -7  15   2         12.80         12.63         3.74 o                         
  -6  15   2         24.72         22.15         3.96 o                         
  -5  15   2         45.47         49.90         5.22 o                         
  -4  15   2          0.13          1.94         2.61 o                         
  -3  15   2         22.09         25.44         2.74 o                         
  -2  15   2          7.85          8.71         1.25 o                         
  -1  15   2        270.58        287.61         5.25 o                         
   0  15   2         34.68         30.15         2.82 o                         
   1  15   2         59.69         60.32         3.13 o                         
   2  15   2         50.70         46.20         2.78 o                         
   3  15   2         97.65         93.62         3.61 o                         
   4  15   2         11.23          8.37         1.84 o                         
   5  15   2         60.47         58.59         5.38 o                         
   6  15   2          0.02          3.27         2.88 o                         
   7  15   2          3.46          3.98         5.31 o                         
   8  15   2         14.09         19.08         4.80 o                         
  -7  16   2          0.74         -3.37         4.51 o                         
  -6  16   2          0.94         -2.53         2.92 o                         
  -5  16   2          6.82          8.33         3.44 o                         
  -4  16   2        140.14        134.57         7.57 o                         
  -3  16   2          5.92          5.01         2.03 o                         
  -2  16   2        130.02        122.12         3.50 o                         
  -1  16   2         37.58         36.56         2.23 o                         
   0  16   2          6.70          4.49         1.86 o                         
   1  16   2          4.07          4.40         1.62 o                         
   2  16   2         13.13         16.11         2.23 o                         
   3  16   2          8.67          7.73         1.80 o                         
   4  16   2        189.51        186.05         6.95 o                         
   5  16   2        254.57        275.57        10.02 o                         
   6  16   2        225.83        243.00        10.14 o                         
   7  16   2        130.93        137.17         8.22 o                         
  -6  17   2         19.38         18.40         4.39 o                         
  -5  17   2          1.57         -0.92         2.83 o                         
  -4  17   2          0.38         -0.47         2.93 o                         
  -3  17   2         40.23         36.98         4.70 o                         
  -2  17   2         74.30         79.28         6.26 o                         
  -1  17   2         25.64         24.03         1.92 o                         
   0  17   2         67.30         68.02         4.22 o                         
   1  17   2         33.79         36.08         2.75 o                         
   2  17   2         89.38         79.26         4.05 o                         
   3  17   2          1.28         -1.57         1.57 o                         
   4  17   2          2.24          4.47         2.08 o                         
   5  17   2          5.57          5.91         3.24 o                         
   6  17   2          6.24          9.96         3.60 o                         
  -6  18   2          1.66         -2.76         3.29 o                         
  -5  18   2          9.71          4.81         3.43 o                         
  -4  18   2          0.37         -1.38         2.88 o                         
  -3  18   2          0.15          5.24         4.07 o                         
  -2  18   2         39.06         33.78         4.36 o                         
  -1  18   2         33.21         37.77         3.57 o                         
   0  18   2         10.75         10.46         2.40 o                         
   1  18   2          7.30          8.21         1.96 o                         
   2  18   2          3.01          0.69         1.65 o                         
   3  18   2         16.30         17.72         2.72 o                         
   4  18   2         36.16         38.35         3.46 o                         
   5  18   2          7.17          9.98         3.80 o                         
   6  18   2         10.15         11.22         4.04 o                         
  -5  19   2          7.44          0.45         3.39 o                         
  -4  19   2          0.06          1.45         4.51 o                         
  -3  19   2          2.27          1.89         4.51 o                         
  -2  19   2          6.32         -3.78         3.78 o                         
  -1  19   2          0.65          0.29         2.51 o                         
   0  19   2          0.61         -1.89         1.89 o                         
   1  19   2        142.13        133.32         5.01 o                         
   2  19   2         25.80         24.24         3.03 o                         
   3  19   2         76.10         87.99         4.91 o                         
   4  19   2         24.27         34.85         3.46 o                         
   5  19   2         16.45         20.48         5.67 o                         
  -3  20   2          2.35         -0.73         4.65 o                         
  -2  20   2         11.91         18.91         5.82 o                         
  -1  20   2          7.37         12.65         5.09 o                         
   0  20   2          0.11         -0.14         1.90 o                         
   1  20   2          0.54          1.48         2.01 o                         
   2  20   2          9.13          1.83         2.40 o                         
   3  20   2          6.55          6.41         2.70 o                         
  -1  21   2          9.40         20.36         6.25 o                         
   0  21   2         70.24         85.19         5.60 o                         
   1  21   2         28.07         24.02         4.19 o                         
 -11   0   3          0.32          0.73         2.04 o                         
  -9   0   3         79.44         69.15         2.93 o                         
  -7   0   3        302.98        306.95         8.24 o                         
  -5   0   3        177.14        140.27         3.17 o                         
  -3   0   3        174.97        190.73         2.44 o                         
  -1   0   3        488.66        452.95         4.87 o                         
   1   0   3       4089.46       3965.71        33.04 o                         
   3   0   3        264.76        278.69         3.27 o                         
   5   0   3        240.04        268.37         5.36 o                         
   7   0   3        257.31        267.53         5.77 o                         
   9   0   3         21.27         16.92         2.25 o                         
  11   0   3          9.43          9.71         2.40 o                         
 -11   1   3          0.00         -1.89         1.89 o                         
 -10   1   3          7.94          9.05         1.57 o                         
  -9   1   3         81.01         75.67         2.63 o                         
  -8   1   3        345.12        325.09         4.34 o                         
  -7   1   3        398.09        396.23         4.75 o                         
  -6   1   3        344.10        322.40         3.93 o                         
  -5   1   3        143.89        117.37         1.81 o                         
  -4   1   3          1.63          0.94         0.23 o                         
  -3   1   3        103.18        101.47         0.98 o                         
  -2   1   3         54.21         36.28         0.69 o                         
  -1   1   3       1478.60       1449.03         9.22 o                         
   0   1   3        416.17        421.64         3.08 o                         
   1   1   3       3644.27       3457.60        26.61 o                         
   2   1   3        525.10        518.13         3.40 o                         
   3   1   3        238.80        238.95         2.20 o                         
   4   1   3       1104.44       1170.00         7.48 o                         
   5   1   3        757.08        805.60         7.42 o                         
   6   1   3        108.06        126.46         2.56 o                         
   7   1   3        176.86        195.33         3.42 o                         
   8   1   3        146.43        141.73         3.81 o                         
   9   1   3          8.37          8.57         1.35 o                         
  10   1   3          1.76          0.99         1.22 o                         
  11   1   3          0.49         -0.71         1.28 o                         
 -11   2   3          0.26          5.24         2.62 o                         
 -10   2   3         65.82         55.33         2.71 o                         
  -9   2   3         16.98         13.52         1.39 o                         
  -8   2   3        154.30        148.33         2.54 o                         
  -7   2   3          7.09          6.07         1.02 o                         
  -6   2   3         26.25         28.99         1.21 o                         
  -5   2   3        140.35        149.93         2.08 o                         
  -4   2   3          2.44          7.03         0.47 o                         
  -3   2   3         97.86        106.77         1.15 o                         
  -2   2   3        110.89         95.33         1.20 o                         
  -1   2   3          1.19          0.82         0.25 o                         
   0   2   3        477.43        442.80         3.43 o                         
   1   2   3         45.84         45.22         1.01 o                         
   2   2   3         32.27         33.33         0.85 o                         
   3   2   3        220.22        240.48         2.15 o                         
   4   2   3         39.24         29.79         0.95 o                         
   5   2   3        183.42        173.33         2.63 o                         
   6   2   3         63.46         71.62         2.25 o                         
   7   2   3          9.84         10.58         1.05 o                         
   8   2   3         28.46         31.55         2.20 o                         
   9   2   3          1.10          1.25         1.22 o                         
  10   2   3         38.76         36.79         2.23 o                         
  11   2   3          2.74          3.40         1.41 o                         
 -11   3   3          0.03          0.44         2.62 o                         
 -10   3   3         34.27         33.46         4.22 o                         
  -9   3   3         21.14         17.15         1.44 o                         
  -8   3   3          0.89          0.35         1.60 o                         
  -7   3   3         28.10         27.15         1.15 o                         
  -6   3   3          0.93          0.19         0.41 o                         
  -5   3   3          0.01          0.13         0.33 o                         
  -4   3   3         43.49         52.11         1.02 o                         
  -3   3   3         43.84         60.68         0.87 o                         
  -2   3   3          7.02          8.07         0.38 o                         
  -1   3   3         14.88         15.67         0.78 o                         
   0   3   3        137.78        136.37         1.43 o                         
   1   3   3       1684.84       1602.29         9.72 o                         
   2   3   3        416.84        446.78         3.29 o                         
   3   3   3         15.61         10.60         0.59 o                         
   4   3   3          5.01         10.09         0.63 o                         
   5   3   3          7.12          8.38         1.05 o                         
   6   3   3         56.38         44.50         1.63 o                         
   7   3   3         16.16         18.44         3.00 o                         
   8   3   3        422.70        417.72         6.93 o                         
   9   3   3        120.45        130.43         3.97 o                         
  10   3   3        216.79        218.53         5.33 o                         
  11   3   3          0.68         -0.18         2.19 o                         
 -11   4   3         49.61         51.21         5.53 o                         
 -10   4   3         11.83          4.17         2.26 o                         
  -9   4   3         15.51         15.01         2.31 o                         
  -8   4   3         39.88         33.82         1.21 o                         
  -7   4   3         24.21         20.38         0.98 o                         
  -6   4   3          7.08          7.68         0.59 o                         
  -5   4   3         81.94         92.43         1.50 o                         
  -4   4   3        439.50        494.49         4.22 o                         
  -3   4   3         25.04         32.38         0.71 o                         
  -2   4   3        267.79        276.28         2.42 o                         
  -1   4   3          1.75          0.17         0.24 o                         
   0   4   3        471.57        438.33         3.45 o                         
   1   4   3        281.53        262.42         2.35 o                         
   2   4   3        950.22       1014.85         6.71 o                         
   3   4   3        166.99        167.60         2.03 o                         
   4   4   3          3.43          4.21         0.52 o                         
   5   4   3        130.14        146.39         2.17 o                         
   6   4   3          4.04          2.00         0.72 o                         
   7   4   3         54.30         43.20         1.80 o                         
   8   4   3          1.98          3.72         1.38 o                         
   9   4   3         77.06         70.06         3.38 o                         
  10   4   3         84.23         84.52         3.74 o                         
  11   4   3         30.21         24.39         2.36 o                         
 -11   5   3         11.61         16.58         4.22 o                         
 -10   5   3         19.34         20.40         2.88 o                         
  -9   5   3          3.19          2.86         1.90 o                         
  -8   5   3          8.63          9.70         0.72 o                         
  -7   5   3         18.92         18.32         0.97 o                         
  -6   5   3        114.85        115.62         1.99 o                         
  -5   5   3          5.81          3.93         0.51 o                         
  -4   5   3         63.26         57.90         1.36 o                         
  -3   5   3         46.63         42.53         1.02 o                         
  -2   5   3        311.31        323.56         2.86 o                         
  -1   5   3         21.70         27.51         0.78 o                         
   0   5   3        186.68        206.47         2.09 o                         
   1   5   3        140.86        163.15         1.99 o                         
   2   5   3        127.08        145.51         2.24 o                         
   3   5   3        121.32        121.18         1.79 o                         
   4   5   3        186.68        164.37         2.44 o                         
   5   5   3         43.91         51.65         1.36 o                         
   6   5   3        249.63        235.91         3.68 o                         
   7   5   3        106.26        103.49         2.57 o                         
   8   5   3          3.33          3.05         1.41 o                         
   9   5   3        113.54        100.94         3.83 o                         
  10   5   3         17.95         19.78         2.23 o                         
 -10   6   3          2.79          2.09         2.19 o                         
  -9   6   3         14.73         12.91         2.52 o                         
  -8   6   3          0.74          1.67         0.80 o                         
  -7   6   3          0.23          0.17         0.48 o                         
  -6   6   3         14.19         12.63         0.82 o                         
  -5   6   3          9.51          8.46         0.76 o                         
  -4   6   3         16.37         26.20         1.14 o                         
  -3   6   3         77.52         84.58         1.33 o                         
  -2   6   3        260.24        288.87         2.77 o                         
  -1   6   3        845.00        807.75         6.01 o                         
   0   6   3       1754.94       1821.48        11.74 o                         
   1   6   3       1543.35       1599.64        10.72 o                         
   2   6   3       2662.49       2724.66        18.43 o                         
   3   6   3        984.01       1007.97         7.95 o                         
   4   6   3        235.10        234.96         3.12 o                         
   5   6   3          5.80          6.89         0.78 o                         
   6   6   3          1.63          1.49         0.80 o                         
   7   6   3         84.15         77.61         2.42 o                         
   8   6   3         39.66         41.79         2.65 o                         
   9   6   3          2.43          4.18         1.64 o                         
  10   6   3         30.90         28.39         2.49 o                         
 -10   7   3          1.44          2.64         2.55 o                         
  -9   7   3         25.69         23.49         3.19 o                         
  -8   7   3         18.91         15.08         2.67 o                         
  -7   7   3         16.41         14.24         1.06 o                         
  -6   7   3          4.79          5.42         0.90 o                         
  -5   7   3          9.21          6.19         0.71 o                         
  -4   7   3          2.29          1.91         0.38 o                         
  -3   7   3          2.02          1.33         0.33 o                         
  -2   7   3        356.19        349.64         3.04 o                         
  -1   7   3        637.47        661.65         5.18 o                         
   0   7   3        901.13        924.76         6.48 o                         
   1   7   3       2182.54       2317.73        16.08 o                         
   2   7   3        295.36        309.16         3.75 o                         
   3   7   3        166.98        193.10         3.80 o                         
   4   7   3        295.54        325.19         3.94 o                         
   5   7   3          2.17          3.53         1.44 o                         
   6   7   3         65.45         69.41         2.58 o                         
   7   7   3          0.76          1.04         1.00 o                         
   8   7   3          4.11          2.80         1.65 o                         
   9   7   3          6.24          5.58         1.76 o                         
  10   7   3          0.46         -0.74         1.68 o                         
 -10   8   3          0.26         -1.01         2.26 o                         
  -9   8   3         45.26         44.69         4.29 o                         
  -8   8   3          8.15          7.30         3.71 o                         
  -7   8   3         13.60         13.73         1.25 o                         
  -6   8   3          0.10          0.78         0.72 o                         
  -5   8   3         42.01         34.44         1.00 o                         
  -4   8   3        219.23        201.07         2.42 o                         
  -3   8   3        127.19        101.29         1.51 o                         
  -2   8   3        256.54        272.43         2.83 o                         
  -1   8   3        584.24        663.71         5.46 o                         
   0   8   3        306.47        286.31         3.33 o                         
   1   8   3       1576.27       1708.24        11.03 o                         
   2   8   3        205.52        176.96         2.89 o                         
   3   8   3       1654.49       1717.34        13.74 o                         
   4   8   3         81.95         85.02         2.06 o                         
   5   8   3        448.73        465.69         9.37 o                         
   6   8   3         12.04         10.62         1.68 o                         
   7   8   3        219.21        234.37         5.74 o                         
   8   8   3          0.73         -0.02         1.48 o                         
   9   8   3          1.48          1.63         2.51 o                         
  10   8   3          8.22          4.20         3.60 o                         
 -10   9   3          4.95          7.80         5.38 o                         
  -9   9   3         10.26          9.61         2.87 o                         
  -8   9   3         10.48          8.12         4.51 o                         
  -7   9   3          1.07         -1.19         1.90 o                         
  -6   9   3         17.19         19.85         1.43 o                         
  -5   9   3          4.66          5.39         0.69 o                         
  -4   9   3        229.19        233.23         2.60 o                         
  -3   9   3        207.97        196.90         2.83 o                         
  -2   9   3         42.62         49.88         1.58 o                         
  -1   9   3         78.33         63.32         1.77 o                         
   0   9   3         14.08         12.40         0.88 o                         
   1   9   3          1.41         -0.52         0.52 o                         
   2   9   3          3.08          1.77         0.86 o                         
   3   9   3        139.19        142.56         2.99 o                         
   4   9   3         35.16         32.37         1.64 o                         
   5   9   3         18.02         19.14         1.93 o                         
   6   9   3         32.76         33.05         2.58 o                         
   7   9   3         58.08         73.52         4.73 o                         
   8   9   3         58.88         57.03         3.64 o                         
   9   9   3         51.73         48.70         3.38 o                         
  10   9   3         45.41         38.01         3.17 o                         
 -10  10   3          0.87          4.73         4.00 o                         
  -9  10   3         11.37          8.85         2.98 o                         
  -8  10   3          0.37         -1.86         2.11 o                         
  -7  10   3          0.43          0.73         2.16 o                         
  -6  10   3         24.46         20.88         1.60 o                         
  -5  10   3          0.03         -0.69         0.69 o                         
  -4  10   3         12.97         11.04         0.98 o                         
  -3  10   3          0.13         -0.34         0.53 o                         
  -2  10   3          5.63          4.89         0.77 o                         
  -1  10   3         20.90         21.54         1.24 o                         
   0  10   3          1.27          1.90         0.71 o                         
   1  10   3          1.63          1.42         0.94 o                         
   2  10   3          8.00         13.58         1.33 o                         
   3  10   3          9.76         10.21         1.20 o                         
   4  10   3        117.31        108.91         2.82 o                         
   5  10   3          2.07         -0.37         0.94 o                         
   6  10   3          1.70          1.06         2.11 o                         
   7  10   3         35.51         43.86         4.25 o                         
   8  10   3         62.60         77.86         7.04 o                         
   9  10   3          5.76          6.42         2.26 o                         
  -9  11   3         49.48         39.67         4.58 o                         
  -8  11   3          2.41          4.66         2.71 o                         
  -7  11   3        152.45        164.43         7.40 o                         
  -6  11   3         14.52         11.41         2.72 o                         
  -5  11   3          0.45          1.64         0.79 o                         
  -4  11   3         43.56         34.77         1.52 o                         
  -3  11   3        318.67        339.49         7.02 o                         
  -2  11   3          0.04          2.12         2.02 o                         
  -1  11   3        235.26        233.42         3.84 o                         
   0  11   3        137.57        134.38         4.21 o                         
   1  11   3        224.93        240.73         4.71 o                         
   2  11   3          0.39         -0.41         0.98 o                         
   3  11   3         12.81          9.67         1.33 o                         
   4  11   3        228.98        233.70         4.26 o                         
   5  11   3        288.82        292.26         6.25 o                         
   6  11   3         30.36         35.03         3.85 o                         
   7  11   3        179.78        199.44         7.81 o                         
   8  11   3         68.81         80.95        10.18 o                         
   9  11   3         85.60         87.82         4.88 o                         
  -9  12   3          2.14          2.84         3.03 o                         
  -8  12   3         42.68         44.54         9.38 o                         
  -7  12   3         71.71         61.57         5.25 o                         
  -6  12   3          0.16          0.15         3.42 o                         
  -5  12   3         31.22         22.40         3.38 o                         
  -4  12   3        155.26        157.79         3.67 o                         
  -3  12   3         47.97         52.25         2.04 o                         
  -2  12   3         33.65         37.17         1.80 o                         
  -1  12   3          9.19          8.11         1.55 o                         
   0  12   3         44.18         37.75         3.65 o                         
   1  12   3        214.78        214.54         5.44 o                         
   2  12   3         41.80         36.96         2.31 o                         
   3  12   3         38.64         35.73         2.11 o                         
   4  12   3         41.36         39.12         2.16 o                         
   5  12   3         35.19         29.99         2.31 o                         
   6  12   3        100.60        104.62         6.91 o                         
   7  12   3         20.74         18.76         4.15 o                         
   8  12   3         62.65         68.11         5.70 o                         
   9  12   3          5.07          5.52         2.41 o                         
  -8  13   3         26.32         20.74         4.01 o                         
  -7  13   3          1.82         -0.13         2.75 o                         
  -6  13   3         83.84         81.82         6.12 o                         
  -5  13   3         74.90         73.60        14.26 o                         
  -4  13   3        121.44         99.35         8.53 o                         
  -3  13   3          0.40         -0.52         1.01 o                         
  -2  13   3          8.80          9.19         1.51 o                         
  -1  13   3         36.31         43.56         1.51 o                         
   0  13   3         67.35         67.49         3.44 o                         
   1  13   3         88.24         82.97         3.30 o                         
   2  13   3          2.24          0.61         2.26 o                         
   3  13   3         73.00         77.29         3.81 o                         
   4  13   3        146.59        149.54         3.87 o                         
   5  13   3          8.05          7.18         2.05 o                         
   6  13   3         14.24         13.26         3.18 o                         
   7  13   3         11.19          9.15         3.24 o                         
   8  13   3         90.85        113.05        16.73 o                         
  -8  14   3         24.91         30.44         4.58 o                         
  -7  14   3         11.80          4.95         3.11 o                         
  -6  14   3         28.49         33.94         4.52 o                         
  -5  14   3        152.54        153.35        16.09 o                         
  -4  14   3         68.02         57.81         6.18 o                         
  -3  14   3         99.74         88.73         4.07 o                         
  -2  14   3        130.83        122.95         4.47 o                         
  -1  14   3         17.72         19.14         2.41 o                         
   0  14   3         16.66         19.34         2.67 o                         
   1  14   3        160.60        153.04         6.02 o                         
   2  14   3         15.95         14.75         1.93 o                         
   3  14   3        253.32        264.91         5.59 o                         
   4  14   3         33.87         35.05         2.47 o                         
   5  14   3         74.64         79.82         4.17 o                         
   6  14   3          9.59          7.50         3.08 o                         
   7  14   3         50.82         57.62         9.09 o                         
   8  14   3          8.76          9.27         3.65 o                         
  -7  15   3          2.65          4.38         3.44 o                         
  -6  15   3          4.58         -1.09         4.58 o                         
  -5  15   3          2.26          0.57         2.83 o                         
  -4  15   3          5.85          2.26         2.82 o                         
  -3  15   3          1.36          2.62         2.18 o                         
  -2  15   3          0.01         -1.62         2.05 o                         
  -1  15   3          0.00         -0.17         0.77 o                         
   0  15   3         18.67         16.22         2.28 o                         
   1  15   3         31.81         27.49         2.36 o                         
   2  15   3          8.65          7.96         1.74 o                         
   3  15   3          9.34          5.12         2.04 o                         
   4  15   3         15.77         15.48         2.48 o                         
   5  15   3         34.92         38.24         3.27 o                         
   6  15   3         31.01         32.32         4.47 o                         
   7  15   3         14.76         18.46         5.24 o                         
  -7  16   3          5.57         -1.28         5.67 o                         
  -6  16   3          1.96         -0.39         3.20 o                         
  -5  16   3          0.04         -2.82         2.82 o                         
  -4  16   3          0.49         -1.75         3.78 o                         
  -3  16   3         57.03         52.81         7.57 o                         
  -2  16   3         11.45          8.66         2.59 o                         
  -1  16   3          0.29          0.88         1.04 o                         
   0  16   3         11.70         13.25         2.37 o                         
   1  16   3         28.22         24.57         2.40 o                         
   2  16   3         14.49         13.24         2.27 o                         
   3  16   3          2.59          1.60         1.64 o                         
   4  16   3          0.71         -0.19         1.98 o                         
   5  16   3         10.90         12.04         4.00 o                         
   6  16   3         31.01         36.21         4.82 o                         
   7  16   3          6.77          4.32         7.05 o                         
  -6  17   3         36.71         44.23         5.61 o                         
  -5  17   3          1.52         -3.93         3.93 o                         
  -4  17   3          0.29         -0.73         4.07 o                         
  -3  17   3          6.49          0.44         4.22 o                         
  -2  17   3        204.87        209.08         8.18 o                         
  -1  17   3         66.30         66.27         5.26 o                         
   0  17   3         69.68         68.59         6.64 o                         
   1  17   3         28.21         21.98         2.46 o                         
   2  17   3          1.45          3.29         1.71 o                         
   3  17   3         13.94         17.46         2.51 o                         
   4  17   3          6.14          0.92         1.97 o                         
   5  17   3          1.75          3.48         2.19 o                         
   6  17   3         67.70         67.90         6.28 o                         
  -5  18   3          1.04         -4.07         4.07 o                         
  -4  18   3         19.51         19.35         6.11 o                         
  -3  18   3          0.06          2.76         4.65 o                         
  -2  18   3          1.75          5.09         4.22 o                         
  -1  18   3          2.63          0.78         1.97 o                         
   0  18   3          0.59          0.69         1.96 o                         
   1  18   3          2.06         -1.54         1.54 o                         
   2  18   3         11.47         10.87         2.16 o                         
   3  18   3         14.71         13.09         2.64 o                         
   4  18   3          1.90         -0.44         2.40 o                         
   5  18   3          1.76          5.31         2.29 o                         
  -4  19   3          8.84          3.64         4.80 o                         
  -3  19   3          0.27          0.87         4.51 o                         
  -2  19   3          1.52          4.51         4.65 o                         
  -1  19   3          9.36         13.31         2.60 o                         
   0  19   3          7.36          9.59         2.17 o                         
   1  19   3         28.06         30.15         4.24 o                         
   2  19   3         83.40         96.57         6.02 o                         
   3  19   3         12.26         11.48         2.76 o                         
   4  19   3         44.23         52.56         6.59 o                         
  -3  20   3          1.84          4.80         4.80 o                         
  -2  20   3         31.95         52.22         8.15 o                         
  -1  20   3          9.82         16.73         5.96 o                         
   0  20   3         68.20         75.53         4.24 o                         
   1  20   3          0.00          1.74         2.01 o                         
   2  20   3         31.73         28.66         3.60 o                         
   3  20   3         22.33         25.37         3.40 o                         
 -10   0   4         10.24          9.89         2.62 o                         
  -8   0   4        141.13        144.28         6.11 o                         
  -6   0   4        483.51        503.02        12.13 o                         
  -4   0   4        165.47        225.54         2.56 o                         
  -2   0   4       1247.39       1306.57        12.22 o                         
   0   0   4          0.59          1.25         0.75 o                         
   2   0   4       1057.02       1050.20         8.48 o                         
   4   0   4         37.40         29.81         1.54 o                         
   6   0   4        170.30        166.33         4.53 o                         
   8   0   4          1.44          0.29         1.89 o                         
  10   0   4          3.40          0.78         2.40 o                         
 -11   1   4          0.10         -1.89         2.33 o                         
 -10   1   4          2.91          3.25         1.50 o                         
  -9   1   4          0.32         -0.15         1.33 o                         
  -8   1   4          6.93          8.05         1.64 o                         
  -7   1   4        152.21        135.15         7.21 o                         
  -6   1   4         20.22         27.91         1.32 o                         
  -5   1   4        325.38        327.10         4.15 o                         
  -4   1   4       1436.55       1508.44         9.42 o                         
  -3   1   4         64.77         80.47         1.06 o                         
  -2   1   4       2269.38       2315.07        14.44 o                         
  -1   1   4        749.91        725.34         5.32 o                         
   0   1   4        106.98        127.00         1.54 o                         
   1   1   4        221.81        224.39         1.98 o                         
   2   1   4        220.84        208.73         1.87 o                         
   3   1   4        682.24        760.72         4.92 o                         
   4   1   4         75.56         80.78         1.55 o                         
   5   1   4         36.57         52.36         1.55 o                         
   6   1   4          2.13          2.76         1.23 o                         
   7   1   4          0.56          2.70         1.15 o                         
   8   1   4          8.26          9.71         1.80 o                         
   9   1   4          0.07         -0.25         1.60 o                         
  10   1   4          2.59          0.95         1.31 o                         
  11   1   4         11.72         10.66         1.79 o                         
 -11   2   4         15.36         23.56         3.93 o                         
 -10   2   4          0.69          1.65         2.18 o                         
  -9   2   4         40.88         34.35         2.55 o                         
  -8   2   4         32.23         30.72         2.34 o                         
  -7   2   4          5.13          3.31         0.95 o                         
  -6   2   4        329.71        319.33         4.17 o                         
  -5   2   4         32.10         37.14         0.99 o                         
  -4   2   4        268.71        296.82         3.12 o                         
  -3   2   4         19.39         19.17         1.04 o                         
  -2   2   4          0.15         -0.54         0.56 o                         
  -1   2   4         77.44         96.59         1.42 o                         
   0   2   4          1.16          1.06         0.29 o                         
   1   2   4        142.53        170.92         2.24 o                         
   2   2   4        191.41        190.89         1.97 o                         
   3   2   4        150.90        127.42         1.62 o                         
   4   2   4          1.03          1.16         0.49 o                         
   5   2   4         38.49         31.67         1.32 o                         
   6   2   4         28.14         28.37         1.68 o                         
   7   2   4        295.22        298.04         4.72 o                         
   8   2   4         15.49         18.74         2.09 o                         
   9   2   4          5.07          2.70         1.59 o                         
  10   2   4          1.40         -0.68         1.46 o                         
  11   2   4          1.84          1.94         1.82 o                         
 -11   3   4         10.68         14.25         3.78 o                         
 -10   3   4         10.09         11.01         1.53 o                         
  -9   3   4         37.21         30.95         2.29 o                         
  -8   3   4         51.47         40.33         2.10 o                         
  -7   3   4        209.10        221.69         3.10 o                         
  -6   3   4          5.09          4.29         0.73 o                         
  -5   3   4          0.84          0.93         0.42 o                         
  -4   3   4          2.89          0.18         0.40 o                         
  -3   3   4        497.97        522.64         4.01 o                         
  -2   3   4        221.38        224.36         2.33 o                         
  -1   3   4          0.02          0.50         0.29 o                         
   0   3   4       1513.09       1572.84        10.30 o                         
   1   3   4        316.74        333.02         2.93 o                         
   2   3   4        992.87       1010.14         6.46 o                         
   3   3   4        154.28        166.61         1.92 o                         
   4   3   4        271.13        256.32         4.34 o                         
   5   3   4        170.16        162.06         2.69 o                         
   6   3   4          0.21         -0.23         0.86 o                         
   7   3   4          0.21          0.24         0.87 o                         
   8   3   4         10.08          9.57         2.27 o                         
   9   3   4          1.58          2.22         1.46 o                         
  10   3   4         70.53         77.29         5.51 o                         
 -10   4   4          2.38          0.29         2.76 o                         
  -9   4   4        160.96        160.58         3.62 o                         
  -8   4   4         33.54         30.42         1.48 o                         
  -7   4   4         17.84         17.62         1.38 o                         
  -6   4   4         35.63         34.36         0.99 o                         
  -5   4   4         75.60         71.19         1.67 o                         
  -4   4   4          2.40          1.59         0.48 o                         
  -3   4   4         51.89         40.64         0.87 o                         
  -2   4   4        369.74        383.19         3.13 o                         
  -1   4   4        163.15        156.10         1.84 o                         
   0   4   4        583.25        570.43         4.53 o                         
   1   4   4        486.75        505.94         4.00 o                         
   2   4   4         56.89         69.72         1.31 o                         
   3   4   4        731.85        746.95         5.29 o                         
   4   4   4        295.31        302.68         3.68 o                         
   5   4   4          0.91          1.18         0.57 o                         
   6   4   4         77.61         78.45         2.07 o                         
   7   4   4         30.28         32.82         1.69 o                         
   8   4   4        143.60        143.24         4.28 o                         
   9   4   4         15.81         15.90         2.05 o                         
  10   4   4        161.82        174.18         5.16 o                         
 -10   5   4         11.68          8.73         3.49 o                         
  -9   5   4         70.50         76.66         5.01 o                         
  -8   5   4          6.93          6.57         1.20 o                         
  -7   5   4         15.77         15.75         0.81 o                         
  -6   5   4         42.14         37.95         1.38 o                         
  -5   5   4        103.87        100.05         1.99 o                         
  -4   5   4          0.29          0.57         0.49 o                         
  -3   5   4        124.13        111.69         3.23 o                         
  -2   5   4       1144.76       1245.20         8.99 o                         
  -1   5   4        151.72        144.64         1.69 o                         
   0   5   4        280.87        289.78         2.97 o                         
   1   5   4       1753.74       1831.98        12.02 o                         
   2   5   4       1306.30       1284.50        10.33 o                         
   3   5   4       2864.55       2935.82        18.64 o                         
   4   5   4       1239.98       1332.17        10.14 o                         
   5   5   4        331.24        341.47         4.04 o                         
   6   5   4         74.73         73.07         1.75 o                         
   7   5   4         27.58         23.50         1.55 o                         
   8   5   4          6.68          8.63         1.75 o                         
   9   5   4         15.25         13.79         2.09 o                         
  10   5   4         29.55         37.07         2.93 o                         
 -10   6   4         33.96         28.37         4.80 o                         
  -9   6   4         11.39          9.60         1.33 o                         
  -8   6   4         69.76         77.54         2.79 o                         
  -7   6   4          0.03          0.50         0.65 o                         
  -6   6   4          2.60          5.09         1.13 o                         
  -5   6   4         33.96         31.48         1.45 o                         
  -4   6   4          0.53          0.59         0.55 o                         
  -3   6   4        130.22        133.19         1.82 o                         
  -2   6   4         66.05         64.10         1.27 o                         
  -1   6   4         46.81         54.54         1.23 o                         
   0   6   4         21.57         24.18         1.02 o                         
   1   6   4       1798.61       1900.73        11.82 o                         
   2   6   4         16.53          8.12         0.63 o                         
   3   6   4        363.00        393.06         4.50 o                         
   4   6   4         60.93         53.54         1.61 o                         
   5   6   4         68.85         66.14         1.81 o                         
   6   6   4         11.53          9.20         0.86 o                         
   7   6   4          7.00          5.46         1.36 o                         
   8   6   4         35.94         35.68         2.87 o                         
   9   6   4         14.14         18.71         2.31 o                         
  10   6   4          0.04         -0.26         1.68 o                         
 -10   7   4          0.97          1.82         2.62 o                         
  -9   7   4          0.11          3.44         2.31 o                         
  -8   7   4         10.12         12.40         1.53 o                         
  -7   7   4          0.08         -0.12         0.59 o                         
  -6   7   4          0.01         -0.19         0.73 o                         
  -5   7   4          1.09          1.74         0.68 o                         
  -4   7   4         12.36         15.79         0.73 o                         
  -3   7   4        172.29        177.53         1.91 o                         
  -2   7   4        157.63        150.52         2.18 o                         
  -1   7   4         29.14         38.31         1.23 o                         
   0   7   4         62.23         60.75         1.35 o                         
   1   7   4         18.22          8.88         0.63 o                         
   2   7   4         71.19         78.64         1.96 o                         
   3   7   4         87.10        103.77         2.26 o                         
   4   7   4         14.89         16.17         1.12 o                         
   5   7   4        307.11        291.83         4.05 o                         
   6   7   4          2.23          1.46         0.69 o                         
   7   7   4         27.59         31.78         2.57 o                         
   8   7   4          9.51          8.02         2.26 o                         
   9   7   4          0.03          2.53         1.73 o                         
  10   7   4          0.00          0.18         1.86 o                         
 -10   8   4         20.87         20.55         3.50 o                         
  -9   8   4          2.00          2.57         2.42 o                         
  -8   8   4         64.13         65.95        11.20 o                         
  -7   8   4          1.18         -0.09         1.60 o                         
  -6   8   4          9.84          9.22         0.88 o                         
  -5   8   4         36.61         35.80         1.44 o                         
  -4   8   4        144.18        146.69         1.98 o                         
  -3   8   4          0.07          0.87         0.70 o                         
  -2   8   4        615.85        669.81         6.92 o                         
  -1   8   4        290.35        299.89         4.24 o                         
   0   8   4         29.37         38.04         1.70 o                         
   1   8   4        267.45        284.34         3.30 o                         
   2   8   4         42.01         43.84         2.01 o                         
   3   8   4         11.45          7.21         1.02 o                         
   4   8   4         71.00         74.97         2.29 o                         
   5   8   4          5.43          6.84         1.12 o                         
   6   8   4         28.27         22.29         1.37 o                         
   7   8   4         19.52         16.58         2.17 o                         
   8   8   4         45.17         35.88         2.85 o                         
   9   8   4         45.08         49.49         3.42 o                         
  10   8   4         10.66         12.70         2.58 o                         
 -10   9   4         27.37         29.66         4.11 o                         
  -9   9   4         14.99         17.09         8.95 o                         
  -8   9   4          0.01          3.75         2.42 o                         
  -7   9   4          1.92          0.21         2.11 o                         
  -6   9   4          1.71         -0.05         0.83 o                         
  -5   9   4         16.96         16.44         1.12 o                         
  -4   9   4         15.12         15.89         1.06 o                         
  -3   9   4         15.58         20.08         1.17 o                         
  -2   9   4          2.93          5.04         0.79 o                         
  -1   9   4        481.45        514.33         6.03 o                         
   0   9   4          0.79          1.84         0.76 o                         
   1   9   4          9.54         12.88         1.21 o                         
   2   9   4          5.05         10.43         2.34 o                         
   3   9   4        961.14        980.69        10.06 o                         
   4   9   4        171.35        171.08         3.49 o                         
   5   9   4        787.52        800.93         8.92 o                         
   6   9   4        348.01        362.07        10.15 o                         
   7   9   4         72.29         71.27         6.15 o                         
   8   9   4          7.83         11.55         2.25 o                         
   9   9   4          0.32          0.68         3.20 o                         
  -9  10   4         29.98         30.10         4.21 o                         
  -8  10   4         50.31         44.20         4.36 o                         
  -7  10   4          3.04         -0.22         2.26 o                         
  -6  10   4        104.47        114.51         5.91 o                         
  -5  10   4         36.47         31.76         1.81 o                         
  -4  10   4         54.85         59.17         2.39 o                         
  -3  10   4          6.55          6.94         1.00 o                         
  -2  10   4         15.65         15.16         1.09 o                         
  -1  10   4          2.77          2.41         0.74 o                         
   0  10   4        119.03        109.52         2.25 o                         
   1  10   4        190.24        205.94         4.29 o                         
   2  10   4         13.57         12.95         1.36 o                         
   3  10   4        164.78        161.09         3.49 o                         
   4  10   4        275.23        269.06         4.55 o                         
   5  10   4        160.54        157.15         4.01 o                         
   6  10   4        141.28        149.82         8.08 o                         
   7  10   4        140.53        150.06         5.37 o                         
   8  10   4         42.16         37.99         3.22 o                         
   9  10   4        130.11        148.05         5.86 o                         
  -9  11   4          8.45          9.93         3.38 o                         
  -8  11   4         10.28          3.56         2.82 o                         
  -7  11   4          3.97          2.10         2.55 o                         
  -6  11   4         18.64         20.08         3.39 o                         
  -5  11   4         37.92         29.24         5.09 o                         
  -4  11   4        113.06        115.04         4.76 o                         
  -3  11   4         63.89         62.33         2.00 o                         
  -2  11   4        118.82        107.43         2.53 o                         
  -1  11   4         89.00         89.90         2.39 o                         
   0  11   4         21.27         19.99         1.09 o                         
   1  11   4          1.37         -0.38         1.05 o                         
   2  11   4         62.82         69.62         3.74 o                         
   3  11   4          3.39          1.68         1.35 o                         
   4  11   4         67.79         69.19         2.93 o                         
   5  11   4         43.70         41.96         2.36 o                         
   6  11   4          0.00          0.97         3.85 o                         
   7  11   4         35.86         34.90         4.01 o                         
   8  11   4         12.19         18.19         2.75 o                         
   9  11   4         17.15         12.91         2.73 o                         
  -9  12   4          2.36          1.65         3.13 o                         
  -8  12   4          1.34         -1.55         2.67 o                         
  -7  12   4         40.16         32.03         4.32 o                         
  -6  12   4         80.54         83.07         5.63 o                         
  -5  12   4        223.82        215.46        11.95 o                         
  -4  12   4        107.43        111.46         3.42 o                         
  -3  12   4        435.01        420.92         5.48 o                         
  -2  12   4         25.34         23.96         1.51 o                         
  -1  12   4          0.06         -1.09         1.09 o                         
   0  12   4         28.78         29.34         1.39 o                         
   1  12   4         73.70         67.24         2.99 o                         
   2  12   4          5.23          7.57         1.46 o                         
   3  12   4          9.91         12.37         2.20 o                         
   4  12   4          6.70          5.35         1.38 o                         
   5  12   4          0.12         -1.24         1.24 o                         
   6  12   4         35.95         40.30         4.36 o                         
   7  12   4         45.27         44.31         4.57 o                         
   8  12   4        107.36        122.00         5.67 o                         
  -8  13   4          8.38          5.23         3.34 o                         
  -7  13   4         13.43         12.98         4.51 o                         
  -6  13   4         17.96         15.85         5.09 o                         
  -5  13   4         14.55          9.45         4.95 o                         
  -4  13   4        187.68        150.95        27.31 o                         
  -3  13   4         34.38         43.56         1.97 o                         
  -2  13   4         24.83         19.32         2.10 o                         
  -1  13   4         13.13         14.26         1.97 o                         
   0  13   4         35.24         26.99         2.40 o                         
   1  13   4          0.01         -1.18         1.18 o                         
   2  13   4          1.37         -0.32         1.33 o                         
   3  13   4         14.79         14.31         1.83 o                         
   4  13   4        106.19        105.25         3.68 o                         
   5  13   4         87.05         97.40         4.53 o                         
   6  13   4         10.19          6.73         2.87 o                         
   7  13   4         15.37         12.22         3.39 o                         
   8  13   4          4.07          5.54         3.27 o                         
  -8  14   4         14.56         11.01         3.70 o                         
  -7  14   4          3.79          0.58         4.36 o                         
  -6  14   4          4.80         -0.58         4.22 o                         
  -5  14   4         45.44         39.13         6.84 o                         
  -4  14   4         32.54         25.46         5.53 o                         
  -3  14   4         50.46         47.59         3.10 o                         
  -2  14   4        467.23        413.07         8.26 o                         
  -1  14   4          9.36         12.88         2.11 o                         
   0  14   4        214.26        192.45         5.66 o                         
   1  14   4          1.10         -1.19         1.19 o                         
   2  14   4          2.92          2.66         1.51 o                         
   3  14   4          3.79          3.43         1.51 o                         
   4  14   4          4.98          6.11         1.59 o                         
   5  14   4         22.45         21.15         2.73 o                         
   6  14   4          0.80          0.75         2.77 o                         
   7  14   4          0.02         -2.50         2.77 o                         
   8  14   4          0.20         -3.71         3.71 o                         
  -7  15   4         18.27         20.65         6.11 o                         
  -6  15   4          0.07         -3.49         3.49 o                         
  -5  15   4         45.78         36.22         6.69 o                         
  -4  15   4          5.51          6.69         4.36 o                         
  -3  15   4          2.38          2.67         1.96 o                         
  -2  15   4         19.11         16.78         2.31 o                         
  -1  15   4         13.06          7.80         2.01 o                         
   0  15   4         68.31         61.82         3.86 o                         
   1  15   4         53.59         46.59         2.92 o                         
   2  15   4         52.56         51.15         3.21 o                         
   3  15   4          0.78         -1.10         1.41 o                         
   4  15   4          7.90         11.52         2.36 o                         
   5  15   4          2.01          1.68         1.93 o                         
   6  15   4         10.64         14.22         8.29 o                         
   7  15   4         15.35         13.53         7.42 o                         
  -7  16   4          0.27         -3.05         4.51 o                         
  -6  16   4         35.41         33.02         7.42 o                         
  -5  16   4         11.53         10.62         5.38 o                         
  -4  16   4         88.30         77.85         9.02 o                         
  -3  16   4          0.25          6.40         4.07 o                         
  -2  16   4         52.67         53.15         5.44 o                         
  -1  16   4         42.27         44.50         3.37 o                         
   0  16   4          0.28         -0.43         1.64 o                         
   1  16   4          2.55          1.84         1.68 o                         
   2  16   4         23.44         21.64         2.80 o                         
   3  16   4          8.12          5.19         1.79 o                         
   4  16   4          3.08          3.36         2.11 o                         
   5  16   4         31.16         29.99         3.31 o                         
   6  16   4         18.89         21.00         4.44 o                         
  -6  17   4          5.66          6.84         5.53 o                         
  -5  17   4          1.09         -2.04         4.22 o                         
  -4  17   4          0.38         -0.44         3.93 o                         
  -3  17   4         15.75         19.64         5.53 o                         
  -2  17   4          1.52          1.07         1.98 o                         
  -1  17   4         67.62         63.55         4.11 o                         
   0  17   4          0.65         -1.75         1.75 o                         
   1  17   4          4.88          6.35         1.93 o                         
   2  17   4         11.24         13.46         2.16 o                         
   3  17   4         15.40         11.56         2.51 o                         
   4  17   4          2.09         -0.42         2.00 o                         
   5  17   4          3.69          0.22         3.20 o                         
   6  17   4         21.93         16.60         7.05 o                         
  -5  18   4          0.12         -0.58         4.36 o                         
  -4  18   4         20.16         15.42         5.67 o                         
  -3  18   4         51.81         50.77         7.57 o                         
  -2  18   4         10.46          6.66         2.79 o                         
  -1  18   4         11.50         12.24         3.87 o                         
   0  18   4         49.15         50.50         4.02 o                         
   1  18   4          7.57         10.38         2.20 o                         
   2  18   4          0.27         -1.03         1.72 o                         
   3  18   4          8.92          7.52         2.43 o                         
   4  18   4          2.13          3.74         2.39 o                         
   5  18   4          0.93         -2.17         2.17 o                         
  -4  19   4          3.54          3.20         4.65 o                         
  -3  19   4          0.55          0.58         4.65 o                         
  -2  19   4         11.32          7.13         5.24 o                         
  -1  19   4         19.38         23.60         4.04 o                         
   0  19   4         27.16         40.85         3.30 o                         
   1  19   4          9.61         15.90         2.49 o                         
   2  19   4         63.11         78.14         5.00 o                         
   3  19   4          0.04          0.36         2.30 o                         
   4  19   4         75.20         98.19         5.61 o                         
  -2  20   4          6.23         13.53         5.82 o                         
  -1  20   4         52.34         51.07         5.36 o                         
   0  20   4         13.96         17.86         3.12 o                         
   1  20   4         27.83         39.37         3.58 o                         
   2  20   4         27.68         35.64         3.81 o                         
  -9   0   5         54.66         57.03         4.80 o                         
  -7   0   5         76.98         69.56         4.80 o                         
  -5   0   5          0.04         -0.67         0.67 o                         
  -3   0   5        169.60        173.40         3.43 o                         
  -1   0   5       1147.83       1125.94        11.25 o                         
   1   0   5          4.24          3.74         0.78 o                         
   3   0   5        646.77        706.04         8.16 o                         
   5   0   5          0.22          0.40         1.28 o                         
   7   0   5         32.23         31.78         2.91 o                         
   9   0   5          5.24          6.11         2.76 o                         
 -10   1   5          0.36          0.82         1.68 o                         
  -9   1   5          2.10          2.06         1.57 o                         
  -8   1   5          4.66          3.23         1.57 o                         
  -7   1   5          2.22         -0.17         2.40 o                         
  -6   1   5        887.19        884.15         9.22 o                         
  -5   1   5        458.08        497.14         4.05 o                         
  -4   1   5       1799.22       1917.13        11.57 o                         
  -3   1   5        567.34        638.50         4.71 o                         
  -2   1   5       3170.12       3503.87        21.57 o                         
  -1   1   5       1859.22       2078.16        13.47 o                         
   0   1   5       1275.52       1425.62         8.68 o                         
   1   1   5       1596.31       1568.08         9.01 o                         
   2   1   5         44.16         31.50         0.88 o                         
   3   1   5         61.52         61.96         1.50 o                         
   4   1   5         21.98         25.93         2.08 o                         
   5   1   5         89.13         97.97         2.03 o                         
   6   1   5         38.84         46.48         1.78 o                         
   7   1   5         13.28         16.43         1.47 o                         
   8   1   5          0.14         -0.02         1.39 o                         
   9   1   5          0.07         -0.89         1.86 o                         
  10   1   5          2.75          0.58         1.60 o                         
 -10   2   5          7.27          9.99         1.94 o                         
  -9   2   5         57.34         50.57         4.95 o                         
  -8   2   5         14.84         13.27         2.11 o                         
  -7   2   5        129.87        136.23         2.80 o                         
  -6   2   5         92.26        100.72         2.43 o                         
  -5   2   5        203.81        210.62         3.00 o                         
  -4   2   5        165.96        125.74         2.34 o                         
  -3   2   5        269.66        296.49         2.90 o                         
  -2   2   5        744.40        815.97         6.17 o                         
  -1   2   5       1147.14       1216.18         8.54 o                         
   0   2   5          4.29          7.53         0.58 o                         
   1   2   5       1122.69       1150.03         6.96 o                         
   2   2   5         70.80         85.51         1.42 o                         
   3   2   5        262.58        254.74         2.89 o                         
   4   2   5        100.86        103.29         2.93 o                         
   5   2   5          1.27          2.39         0.64 o                         
   6   2   5         63.42         63.75         1.95 o                         
   7   2   5          0.40          0.22         0.97 o                         
   8   2   5          4.17          6.65         1.58 o                         
   9   2   5         10.39         11.64         1.91 o                         
  10   2   5         12.36         13.89         3.07 o                         
 -10   3   5          6.82          5.51         1.63 o                         
  -9   3   5          0.86         -0.15         1.67 o                         
  -8   3   5          4.81          5.72         1.59 o                         
  -7   3   5         92.87         84.83         2.29 o                         
  -6   3   5         42.39         42.98         1.44 o                         
  -5   3   5          1.90          1.18         0.58 o                         
  -4   3   5         75.74         65.42         1.27 o                         
  -3   3   5        115.66        118.57         1.93 o                         
  -2   3   5          0.16         -0.41         0.41 o                         
  -1   3   5        495.36        546.94         4.52 o                         
   0   3   5          6.33          8.90         0.68 o                         
   1   3   5         33.01         35.37         0.98 o                         
   2   3   5          2.76          0.29         0.42 o                         
   3   3   5        179.79        169.83         2.34 o                         
   4   3   5          4.01          4.04         0.67 o                         
   5   3   5          7.19          7.02         0.81 o                         
   6   3   5         15.63         14.89         1.42 o                         
   7   3   5          2.51          2.79         1.20 o                         
   8   3   5         95.41         95.78         3.83 o                         
   9   3   5          3.61          4.78         1.72 o                         
  10   3   5         52.04         46.14         3.16 o                         
 -10   4   5         23.62         31.41         2.51 o                         
  -9   4   5          9.97          9.67         1.74 o                         
  -8   4   5         49.79         55.87         3.27 o                         
  -7   4   5        147.24        149.31         3.04 o                         
  -6   4   5         80.98         87.95         2.39 o                         
  -5   4   5        116.65        114.59         2.26 o                         
  -4   4   5         71.23         71.09         1.33 o                         
  -3   4   5         16.14         24.16         0.80 o                         
  -2   4   5        267.60        270.66         3.27 o                         
  -1   4   5        193.06        201.71         2.36 o                         
   0   4   5        239.81        260.45         2.78 o                         
   1   4   5         98.29         88.40         1.54 o                         
   2   4   5       1550.31       1510.24         9.95 o                         
   3   4   5        464.80        477.47         4.43 o                         
   4   4   5        106.85        102.41         2.04 o                         
   5   4   5        161.20        167.26         3.06 o                         
   6   4   5        196.47        196.09         3.63 o                         
   7   4   5         67.03         69.74         3.33 o                         
   8   4   5         38.35         42.12         2.80 o                         
   9   4   5         39.20         40.42         2.85 o                         
  10   4   5          0.05          0.28         2.64 o                         
 -10   5   5          2.90          6.39         3.42 o                         
  -9   5   5        164.49        184.61         5.04 o                         
  -8   5   5          1.50          4.27         1.43 o                         
  -7   5   5         33.47         36.14         1.67 o                         
  -6   5   5        172.18        169.95         3.26 o                         
  -5   5   5         71.70         72.61         1.91 o                         
  -4   5   5         11.07         12.12         0.67 o                         
  -3   5   5         83.36         92.54         1.46 o                         
  -2   5   5        271.40        270.74         2.83 o                         
  -1   5   5        600.48        609.71         4.69 o                         
   0   5   5         12.05          9.88         0.77 o                         
   1   5   5         22.79         26.74         1.57 o                         
   2   5   5          0.70         -0.06         0.50 o                         
   3   5   5         13.80         19.77         1.00 o                         
   4   5   5         30.08         29.49         1.56 o                         
   5   5   5         41.42         39.77         2.77 o                         
   6   5   5         22.76         24.00         1.57 o                         
   7   5   5         86.58         91.21         3.75 o                         
   8   5   5          6.29          7.01         1.73 o                         
   9   5   5         17.91         14.61         2.27 o                         
  10   5   5         38.19         46.47         3.38 o                         
 -10   6   5         36.29         43.20         5.96 o                         
  -9   6   5         70.04         72.55         7.57 o                         
  -8   6   5        156.90        161.42         4.87 o                         
  -7   6   5        378.02        389.14         8.02 o                         
  -6   6   5        167.56        173.14         3.32 o                         
  -5   6   5         13.93         15.33         1.22 o                         
  -4   6   5          6.91          8.03         0.64 o                         
  -3   6   5          0.07          0.69         0.41 o                         
  -2   6   5        114.95        109.69         1.60 o                         
  -1   6   5          3.64          3.46         0.59 o                         
   0   6   5        250.70        225.96         2.98 o                         
   1   6   5          0.16          0.11         0.44 o                         
   2   6   5        144.51        138.58         2.21 o                         
   3   6   5        126.10        118.12         2.10 o                         
   4   6   5        143.79        153.00         2.84 o                         
   5   6   5        166.12        187.16         3.46 o                         
   6   6   5         76.35         81.17         4.04 o                         
   7   6   5         26.75         25.01         2.35 o                         
   8   6   5          0.47         -1.41         1.50 o                         
   9   6   5         12.98         15.84         2.34 o                         
  10   6   5          4.98          4.94         2.10 o                         
 -10   7   5          0.61          0.58         3.64 o                         
  -9   7   5          9.55         16.06         4.58 o                         
  -8   7   5        230.73        232.39         6.18 o                         
  -7   7   5          5.84          1.82         1.52 o                         
  -6   7   5        211.33        202.42         3.77 o                         
  -5   7   5          0.40         -0.73         0.73 o                         
  -4   7   5        191.88        184.12         2.80 o                         
  -3   7   5          9.94          6.56         0.68 o                         
  -2   7   5         64.51         64.34         1.75 o                         
  -1   7   5          2.41          3.40         0.69 o                         
   0   7   5        354.14        341.87         4.52 o                         
   1   7   5          0.74          0.37         0.54 o                         
   2   7   5        291.76        296.51         3.61 o                         
   3   7   5          0.94         -0.44         0.58 o                         
   4   7   5         64.91         67.65         2.08 o                         
   5   7   5         47.52         46.76         2.49 o                         
   6   7   5         21.50         23.80         2.52 o                         
   7   7   5         50.66         44.99         3.05 o                         
   8   7   5         41.67         41.46         3.11 o                         
   9   7   5          0.19         -0.53         1.84 o                         
  10   7   5          2.99          8.77         2.36 o                         
 -10   8   5         30.76         30.40         5.67 o                         
  -9   8   5          1.36          1.75         1.56 o                         
  -8   8   5        104.88        112.00        10.55 o                         
  -7   8   5          4.37          0.62         1.53 o                         
  -6   8   5          0.92         -0.34         1.05 o                         
  -5   8   5         49.36         48.39         3.19 o                         
  -4   8   5         27.07         25.36         1.00 o                         
  -3   8   5        124.09        128.89         2.48 o                         
  -2   8   5        194.71        196.31         3.21 o                         
  -1   8   5        292.83        283.21         4.08 o                         
   0   8   5          3.16          3.80         0.78 o                         
   1   8   5         95.09        104.36         2.42 o                         
   2   8   5          0.13          0.23         0.62 o                         
   3   8   5        100.66        104.22         2.39 o                         
   4   8   5         37.79         38.46         1.77 o                         
   5   8   5         75.40         80.19         2.64 o                         
   6   8   5        105.84        112.03         9.17 o                         
   7   8   5         27.06         28.12         2.70 o                         
   8   8   5          6.51          6.04         2.01 o                         
   9   8   5          0.09         -1.92         1.92 o                         
  -9   9   5         40.50         41.90         6.55 o                         
  -8   9   5         51.45         44.53         4.36 o                         
  -7   9   5         44.81         40.88         3.23 o                         
  -6   9   5          0.58         -1.25         1.33 o                         
  -5   9   5          8.11          3.71         1.72 o                         
  -4   9   5          9.84         11.81         1.80 o                         
  -3   9   5        466.85        456.28         5.49 o                         
  -2   9   5        122.15        132.74         2.76 o                         
  -1   9   5          6.19          6.32         1.07 o                         
   0   9   5        179.14        188.79         3.91 o                         
   1   9   5         34.70         33.05         1.43 o                         
   2   9   5         63.25         61.58         2.07 o                         
   3   9   5          1.44          2.41         1.01 o                         
   4   9   5         16.33         19.79         1.55 o                         
   5   9   5          3.59          3.76         1.07 o                         
   6   9   5         28.12         30.54         2.69 o                         
   7   9   5         45.93         44.33         3.34 o                         
   8   9   5          0.53         -1.79         1.79 o                         
   9   9   5          7.61          2.65         3.33 o                         
  -9  10   5         41.87         46.26         7.13 o                         
  -8  10   5         32.77         37.09         6.40 o                         
  -7  10   5          3.02          9.74         4.51 o                         
  -6  10   5         80.87         72.85         4.48 o                         
  -5  10   5          0.00         -1.59         1.59 o                         
  -4  10   5         98.92        107.76         5.48 o                         
  -3  10   5         34.11         31.31         1.60 o                         
  -2  10   5         32.53         21.22         1.40 o                         
  -1  10   5          7.83          5.42         1.00 o                         
   0  10   5         54.65         55.21         2.42 o                         
   1  10   5         41.82         37.29         1.66 o                         
   2  10   5          4.10          4.93         0.94 o                         
   3  10   5         45.76         36.47         2.19 o                         
   4  10   5         11.20         10.33         1.35 o                         
   5  10   5          2.52          1.99         1.21 o                         
   6  10   5          2.31          0.61         1.72 o                         
   7  10   5         46.01         45.11         3.44 o                         
   8  10   5          5.14          5.77         2.24 o                         
   9  10   5         13.63         11.49         2.60 o                         
  -9  11   5          4.23         -1.31         4.07 o                         
  -8  11   5         14.61         12.07         4.95 o                         
  -7  11   5          0.21         -0.58         3.93 o                         
  -6  11   5         18.22         16.29         5.09 o                         
  -5  11   5          7.58          8.29         3.78 o                         
  -4  11   5        100.45         93.39         3.69 o                         
  -3  11   5          1.68         -0.80         0.80 o                         
  -2  11   5         34.90         32.76         1.93 o                         
  -1  11   5         90.32         96.60         3.62 o                         
   0  11   5          1.17          0.28         1.15 o                         
   1  11   5          7.59          5.93         1.04 o                         
   2  11   5         33.05         31.54         1.70 o                         
   3  11   5         16.26         12.37         1.62 o                         
   4  11   5         58.97         53.60         2.72 o                         
   5  11   5          1.75          0.99         1.21 o                         
   6  11   5         10.71         13.12         2.98 o                         
   7  11   5          3.80          1.81         1.99 o                         
   8  11   5          4.30          2.80         2.30 o                         
  -8  12   5         12.12         12.36         5.38 o                         
  -7  12   5          6.22          3.20         4.22 o                         
  -6  12   5          3.80          0.29         3.78 o                         
  -5  12   5          6.96          6.84         3.93 o                         
  -4  12   5          2.74          2.97         1.46 o                         
  -3  12   5         52.06         50.80         2.40 o                         
  -2  12   5         31.13         27.88         2.32 o                         
  -1  12   5          0.00         -1.23         1.29 o                         
   0  12   5          6.83          1.09         1.36 o                         
   1  12   5          2.29          1.59         0.84 o                         
   2  12   5          3.24          2.49         1.34 o                         
   3  12   5        117.70        114.14         3.80 o                         
   4  12   5         10.31         11.27         2.50 o                         
   5  12   5         38.26         36.45         3.15 o                         
   6  12   5         17.85         21.96         3.48 o                         
   7  12   5          5.42          2.13         2.09 o                         
   8  12   5          0.50          0.39         2.18 o                         
  -8  13   5          1.62         -0.58         4.36 o                         
  -7  13   5         14.62          8.73         4.80 o                         
  -6  13   5         12.02         15.56         4.95 o                         
  -5  13   5        161.58        160.16        11.21 o                         
  -4  13   5         40.69         39.57         6.26 o                         
  -3  13   5        384.84        340.94         7.03 o                         
  -2  13   5         72.27         62.93         3.32 o                         
  -1  13   5        332.17        267.58         6.38 o                         
   0  13   5          8.84          4.66         1.65 o                         
   1  13   5        196.32        163.61         3.33 o                         
   2  13   5         48.41         39.32         2.60 o                         
   3  13   5          1.28         -1.14         1.36 o                         
   4  13   5          0.86          0.69         1.70 o                         
   5  13   5         79.02         78.10         8.09 o                         
   6  13   5          2.17          2.33         2.61 o                         
   7  13   5          5.36          1.33         2.21 o                         
   8  13   5          4.44          3.17         2.45 o                         
  -7  14   5         19.07         25.02         6.40 o                         
  -6  14   5         48.82         70.56         8.73 o                         
  -5  14   5          1.93         -1.45         3.78 o                         
  -4  14   5         39.73         28.08         6.11 o                         
  -3  14   5         48.37         55.63         3.25 o                         
  -2  14   5         68.72         64.87         3.66 o                         
  -1  14   5         72.99         86.20         4.37 o                         
   0  14   5         13.83         15.61         2.30 o                         
   1  14   5          0.48          0.31         1.39 o                         
   2  14   5          0.13         -0.37         1.46 o                         
   3  14   5         41.30         43.20         2.87 o                         
   4  14   5          0.04         -1.34         1.34 o                         
   5  14   5          2.56          3.42         3.99 o                         
   6  14   5          1.00          0.31         2.71 o                         
   7  14   5          3.29         -0.49         2.96 o                         
  -7  15   5         34.20         52.08         8.44 o                         
  -6  15   5         79.22         76.83         9.46 o                         
  -5  15   5          6.54         10.47         4.80 o                         
  -4  15   5         97.52         63.45         8.00 o                         
  -3  15   5         53.97         66.35         4.66 o                         
  -2  15   5        480.82        413.59         8.64 o                         
  -1  15   5          0.08          5.98         1.91 o                         
   0  15   5        360.56        315.08         7.70 o                         
   1  15   5          5.69          4.13         1.68 o                         
   2  15   5         27.47         19.74         2.32 o                         
   3  15   5         37.00         29.53         2.63 o                         
   4  15   5          1.51          0.47         1.92 o                         
   5  15   5          2.03          3.33         2.34 o                         
   6  15   5          5.44          8.39         3.33 o                         
   7  15   5          2.21          0.51         4.44 o                         
  -6  16   5         82.49         79.88         9.46 o                         
  -5  16   5          0.19          1.75         4.22 o                         
  -4  16   5          0.02         -0.44         4.07 o                         
  -3  16   5          0.36          1.95         2.09 o                         
  -2  16   5         56.09         61.15         3.87 o                         
  -1  16   5          0.02         -0.82         1.67 o                         
   0  16   5        276.32        270.00         7.33 o                         
   1  16   5         11.39          7.17         1.85 o                         
   2  16   5         38.14         29.07         2.78 o                         
   3  16   5          0.17          2.02         1.67 o                         
   4  16   5          4.06          5.26         2.39 o                         
   5  16   5          1.45          0.82         2.31 o                         
   6  16   5         28.08         26.88         4.49 o                         
  -5  17   5          1.15          1.75         4.65 o                         
  -4  17   5          1.81          0.00         4.22 o                         
  -3  17   5         19.43         17.02         5.53 o                         
  -2  17   5          3.05          4.47         2.53 o                         
  -1  17   5          2.77          3.47         2.06 o                         
   0  17   5         22.17         26.71         3.06 o                         
   1  17   5          6.12          1.25         2.66 o                         
   2  17   5          4.64          5.72         1.94 o                         
   3  17   5         20.15         20.08         2.96 o                         
   4  17   5          6.45          4.29         3.55 o                         
   5  17   5          0.01          2.61         2.29 o                         
  -4  18   5          1.15          5.96         5.09 o                         
  -3  18   5          4.86         13.67         5.82 o                         
  -2  18   5          8.36          9.26         3.08 o                         
  -1  18   5         18.30         18.27         3.44 o                         
   0  18   5          0.00         -0.97         1.77 o                         
   1  18   5          1.12         -0.48         1.77 o                         
   2  18   5          0.95         -1.17         1.89 o                         
   3  18   5          2.10         -1.29         2.18 o                         
   4  18   5         44.10         55.97         4.47 o                         
  -3  19   5          0.49          0.58         4.80 o                         
  -2  19   5          9.89         15.76         3.67 o                         
  -1  19   5          4.80          4.70         3.04 o                         
   0  19   5          0.01         -1.69         1.82 o                         
   1  19   5          2.94          1.06         2.05 o                         
   2  19   5         25.50         34.66         3.86 o                         
   3  19   5          6.66          6.86         3.01 o                         
   0  20   5          0.05          2.11         2.58 o                         
 -10   0   6          0.00         -1.16         2.33 o                         
  -8   0   6          0.32         -2.04         2.04 o                         
  -6   0   6        126.06        126.86         3.28 o                         
  -4   0   6        883.52        989.61        11.35 o                         
  -2   0   6       2218.63       2566.52        26.93 o                         
   0   0   6       3509.32       3928.89        30.85 o                         
   2   0   6        119.37        138.05         2.82 o                         
   4   0   6          9.37          9.90         1.78 o                         
   6   0   6          0.04         -0.73         0.99 o                         
   8   0   6         19.59         20.36         3.78 o                         
  10   0   6          3.35          3.41         2.23 o                         
 -10   1   6         38.03         45.12         4.95 o                         
  -9   1   6          1.79          0.83         1.68 o                         
  -8   1   6          0.21          0.92         1.47 o                         
  -7   1   6         46.61         47.98         3.22 o                         
  -6   1   6         16.84         18.30         1.26 o                         
  -5   1   6        250.10        238.34         2.51 o                         
  -4   1   6          0.26         -0.52         0.52 o                         
  -3   1   6        289.63        290.31         3.58 o                         
  -2   1   6        233.22        255.81         3.36 o                         
  -1   1   6        309.42        402.56         4.49 o                         
   0   1   6        529.53        638.59         4.83 o                         
   1   1   6        395.69        437.30         3.75 o                         
   2   1   6        364.73        385.80         3.65 o                         
   3   1   6        144.61        129.51         2.30 o                         
   4   1   6        169.36        183.22         2.97 o                         
   5   1   6         12.78          8.65         0.91 o                         
   6   1   6        163.88        161.22         2.89 o                         
   7   1   6          4.06          5.08         1.80 o                         
   8   1   6         23.54         17.75         2.52 o                         
   9   1   6          7.39          3.87         2.18 o                         
  10   1   6          1.90          1.25         1.70 o                         
 -10   2   6          0.30         -0.55         1.67 o                         
  -9   2   6          3.02          5.36         1.82 o                         
  -8   2   6          5.93          5.52         3.13 o                         
  -7   2   6         90.31         94.12         4.69 o                         
  -6   2   6         22.31         23.01         1.09 o                         
  -5   2   6         14.56         13.12         0.52 o                         
  -4   2   6        345.35        342.33         4.62 o                         
  -3   2   6         58.27         67.42         1.83 o                         
  -2   2   6         10.07         10.31         0.85 o                         
  -1   2   6        196.93        191.64         2.64 o                         
   0   2   6        119.95        131.19         2.08 o                         
   1   2   6        410.18        490.84         4.25 o                         
   2   2   6         86.03         70.44         1.54 o                         
   3   2   6        461.44        498.98         5.01 o                         
   4   2   6         20.19         18.37         1.09 o                         
   5   2   6         74.03         76.05         2.06 o                         
   6   2   6         34.73         35.47         2.31 o                         
   7   2   6          0.02          1.82         1.65 o                         
   8   2   6         33.78         34.52         3.18 o                         
   9   2   6          0.31          0.03         1.65 o                         
  10   2   6         10.47          5.91         2.03 o                         
 -10   3   6         11.80          8.96         2.07 o                         
  -9   3   6          5.52          4.19         1.78 o                         
  -8   3   6          5.66          5.17         1.80 o                         
  -7   3   6          7.60          8.72         1.46 o                         
  -6   3   6         94.36        104.73         2.20 o                         
  -5   3   6          1.62          0.43         0.64 o                         
  -4   3   6          4.75          2.78         0.61 o                         
  -3   3   6         49.07         55.75         1.56 o                         
  -2   3   6        107.37        123.55         2.47 o                         
  -1   3   6        378.13        422.57         4.56 o                         
   0   3   6        501.13        519.10         4.95 o                         
   1   3   6        847.34        907.18         7.98 o                         
   2   3   6        113.59        110.61         2.28 o                         
   3   3   6        636.48        661.47         6.24 o                         
   4   3   6         10.88         10.82         0.96 o                         
   5   3   6         23.96         21.53         1.83 o                         
   6   3   6         13.03          8.78         1.23 o                         
   7   3   6         15.15         15.63         2.37 o                         
   8   3   6          0.26          1.63         1.62 o                         
   9   3   6          3.66          4.76         2.12 o                         
  10   3   6         44.57         51.71         3.51 o                         
 -10   4   6         17.62         13.79         2.24 o                         
  -9   4   6         22.83         30.15         2.64 o                         
  -8   4   6         72.28         80.40         3.98 o                         
  -7   4   6         96.51        100.03         3.55 o                         
  -6   4   6          0.00          1.69         0.66 o                         
  -5   4   6          0.57          0.42         0.75 o                         
  -4   4   6          9.18          9.22         0.64 o                         
  -3   4   6         48.56         45.15         1.46 o                         
  -2   4   6        133.58        127.15         2.54 o                         
  -1   4   6          7.08          6.84         0.74 o                         
   0   4   6          2.81          1.77         0.59 o                         
   1   4   6         47.32         47.56         1.65 o                         
   2   4   6        217.81        217.28         3.07 o                         
   3   4   6         25.83         34.13         3.24 o                         
   4   4   6         61.72         63.05         1.99 o                         
   5   4   6         81.08         82.47         2.40 o                         
   6   4   6         38.61         36.54         2.88 o                         
   7   4   6         34.88         33.02         3.77 o                         
   8   4   6          0.44          1.60         1.67 o                         
   9   4   6         37.23         35.59         4.21 o                         
  10   4   6         14.32         13.84         2.37 o                         
 -10   5   6         14.49         14.52         3.05 o                         
  -9   5   6         76.44         79.70         4.01 o                         
  -8   5   6        122.16        130.63         4.87 o                         
  -7   5   6        175.52        166.09         5.39 o                         
  -6   5   6        931.72        958.11        11.88 o                         
  -5   5   6        704.38        703.00         7.48 o                         
  -4   5   6        129.65        127.41         2.09 o                         
  -3   5   6          7.82          5.91         0.69 o                         
  -2   5   6          1.35          0.77         0.49 o                         
  -1   5   6         10.84          7.91         0.77 o                         
   0   5   6        306.92        363.05         4.22 o                         
   1   5   6          7.45         11.58         1.10 o                         
   2   5   6         96.75         95.93         2.12 o                         
   3   5   6        176.66        175.57         3.39 o                         
   4   5   6        112.04        100.54         2.45 o                         
   5   5   6         19.09         17.98         1.40 o                         
   6   5   6        138.23        132.93         4.15 o                         
   7   5   6         23.06         20.22         2.71 o                         
   8   5   6          2.41          2.25         1.82 o                         
   9   5   6         15.28         16.38         3.10 o                         
  10   5   6          0.27          0.32         1.99 o                         
 -10   6   6          1.20          2.34         2.25 o                         
  -9   6   6         68.70         76.51         3.97 o                         
  -8   6   6          0.32          1.47         1.68 o                         
  -7   6   6        309.95        367.31         8.96 o                         
  -6   6   6          9.99         13.61         1.56 o                         
  -5   6   6        673.89        678.51         9.42 o                         
  -4   6   6        119.86        124.48         2.25 o                         
  -3   6   6        624.63        592.00         5.80 o                         
  -2   6   6        391.46        427.39         4.17 o                         
  -1   6   6          9.58          7.06         0.89 o                         
   0   6   6         83.14         78.40         1.98 o                         
   1   6   6          0.16          2.09         1.04 o                         
   2   6   6         17.30         13.60         0.98 o                         
   3   6   6        203.54        200.35         3.15 o                         
   4   6   6         69.47         63.74         2.02 o                         
   5   6   6          1.31          1.69         0.93 o                         
   6   6   6         42.46         39.73         2.12 o                         
   7   6   6         26.86         25.69         2.47 o                         
   8   6   6          0.63         -0.41         1.64 o                         
   9   6   6          2.70          1.91         2.16 o                         
  -9   7   6         22.12         18.72         2.43 o                         
  -8   7   6         83.85         86.65         4.30 o                         
  -7   7   6        117.78        132.36        13.39 o                         
  -6   7   6        128.52        145.35         4.45 o                         
  -5   7   6        872.09        916.38        10.55 o                         
  -4   7   6          3.25          5.69         0.82 o                         
  -3   7   6        498.32        482.83         4.53 o                         
  -2   7   6         91.41         79.04         1.97 o                         
  -1   7   6        974.02        992.30         8.95 o                         
   0   7   6          0.99          1.10         0.81 o                         
   1   7   6         50.50         46.85         1.56 o                         
   2   7   6        243.87        248.84         3.45 o                         
   3   7   6         27.85         28.33         1.48 o                         
   4   7   6         31.19         30.34         1.66 o                         
   5   7   6          5.69          5.49         1.06 o                         
   6   7   6          0.13         -1.05         1.05 o                         
   7   7   6          1.46          0.14         1.71 o                         
   8   7   6          8.08          4.24         2.20 o                         
   9   7   6          2.26         -0.63         1.96 o                         
  -9   8   6         15.20         12.87         2.30 o                         
  -8   8   6        147.66        140.42         5.44 o                         
  -7   8   6        205.14        232.12        12.82 o                         
  -6   8   6        648.51        676.48        10.32 o                         
  -5   8   6        252.23        252.35         4.91 o                         
  -4   8   6        286.87        275.83         4.04 o                         
  -3   8   6        273.68        268.64         3.73 o                         
  -2   8   6        815.17        800.85         7.73 o                         
  -1   8   6          0.02          1.25         0.73 o                         
   0   8   6        173.88        167.60         3.39 o                         
   1   8   6        341.53        353.78         4.21 o                         
   2   8   6         15.05         17.28         1.18 o                         
   3   8   6          1.66          2.30         0.96 o                         
   4   8   6         72.10         72.10         2.47 o                         
   5   8   6          0.59          0.29         0.93 o                         
   6   8   6         40.86         40.47         4.81 o                         
   7   8   6          0.08         -0.77         2.39 o                         
   8   8   6         33.02         33.05         3.07 o                         
   9   8   6          4.44          3.72         2.15 o                         
  -9   9   6        113.30        117.70         6.77 o                         
  -8   9   6         33.67         29.49         3.03 o                         
  -7   9   6        289.33        306.36         9.03 o                         
  -6   9   6         46.91         50.53         5.95 o                         
  -5   9   6        422.83        439.61         8.25 o                         
  -4   9   6          4.68          1.57         1.93 o                         
  -3   9   6        114.77        112.19         3.30 o                         
  -2   9   6        207.86        206.32         3.66 o                         
  -1   9   6         64.04         68.95         3.26 o                         
   0   9   6          0.50         -0.38         1.29 o                         
   1   9   6         14.65         15.29         1.37 o                         
   2   9   6          1.48          0.41         0.82 o                         
   3   9   6          3.61          2.74         1.11 o                         
   4   9   6         24.65         20.71         1.70 o                         
   5   9   6         77.99         77.65         3.01 o                         
   6   9   6         44.38         38.02         5.70 o                         
   7   9   6          7.46          7.38         2.17 o                         
   8   9   6          0.23          0.21         1.98 o                         
   9   9   6          8.52          5.55         2.87 o                         
  -9  10   6         14.96         15.13         5.53 o                         
  -8  10   6         38.28         39.02         3.48 o                         
  -7  10   6         70.65         67.91        10.99 o                         
  -6  10   6         24.15         24.45         2.71 o                         
  -5  10   6          2.08          1.12         1.71 o                         
  -4  10   6         82.38         77.66         3.02 o                         
  -3  10   6          0.10         -0.96         0.96 o                         
  -2  10   6         42.25         45.46         2.04 o                         
  -1  10   6         17.58         16.09         1.72 o                         
   0  10   6          1.65         -1.01         1.01 o                         
   1  10   6          0.04         -0.67         0.77 o                         
   2  10   6          8.13          9.87         1.21 o                         
   3  10   6          0.27         -0.56         1.17 o                         
   4  10   6          0.04         -0.31         1.10 o                         
   5  10   6        103.73        111.62         3.30 o                         
   6  10   6         35.70         33.96         3.48 o                         
   7  10   6         60.72         56.32         3.94 o                         
   8  10   6         13.31         10.43         2.59 o                         
  -8  11   6          3.07          3.05         4.51 o                         
  -7  11   6         99.24        120.93         7.35 o                         
  -6  11   6        160.12        178.54         7.03 o                         
  -5  11   6          0.29         -1.54         1.54 o                         
  -4  11   6         28.16         32.00         1.90 o                         
  -3  11   6         21.95         17.60         2.07 o                         
  -2  11   6         21.20         18.76         1.93 o                         
  -1  11   6         53.17         53.51         4.62 o                         
   0  11   6         28.48         16.73         1.76 o                         
   1  11   6         75.38         66.51         2.33 o                         
   2  11   6         13.45         15.14         1.53 o                         
   3  11   6          0.03         -1.23         1.23 o                         
   4  11   6          0.52         -0.99         1.24 o                         
   5  11   6         61.36         58.74         2.87 o                         
   6  11   6          0.01         -1.76         1.76 o                         
   7  11   6          0.87         -0.35         2.24 o                         
   8  11   6          3.37          5.88         2.34 o                         
  -8  12   6          0.00          1.02         4.65 o                         
  -7  12   6         21.39         32.58         6.69 o                         
  -6  12   6          0.41         -3.34         3.64 o                         
  -5  12   6         31.19         29.38         5.82 o                         
  -4  12   6         89.46         90.28         3.64 o                         
  -3  12   6         54.24         54.71         2.98 o                         
  -2  12   6         23.71         23.92         2.31 o                         
  -1  12   6          0.16         -1.21         1.33 o                         
   0  12   6         39.87         42.07         2.95 o                         
   1  12   6          0.37         -0.77         0.87 o                         
   2  12   6         16.93         14.39         1.50 o                         
   3  12   6         19.29         17.04         2.06 o                         
   4  12   6          1.45         -0.85         1.28 o                         
   5  12   6          6.47          7.17         2.15 o                         
   6  12   6          0.91          1.78         1.78 o                         
   7  12   6          1.65          1.25         2.48 o                         
   8  12   6          0.31         -1.48         2.20 o                         
  -7  13   6         70.77         83.22         9.60 o                         
  -6  13   6         40.15         41.31         7.27 o                         
  -5  13   6          2.42         -1.45         3.78 o                         
  -4  13   6         97.72        108.57         9.90 o                         
  -3  13   6          0.90          1.01         1.92 o                         
  -2  13   6         27.43         30.03         3.24 o                         
  -1  13   6        128.67        115.15         4.48 o                         
   0  13   6         16.80         11.41         2.09 o                         
   1  13   6         62.09         48.06         2.95 o                         
   2  13   6          3.70          0.96         1.50 o                         
   3  13   6         52.78         45.56         2.93 o                         
   4  13   6          9.27          9.61         3.44 o                         
   5  13   6          2.80          3.94         2.88 o                         
   6  13   6         18.79         17.06         2.93 o                         
   7  13   6          0.33          0.26         2.26 o                         
  -7  14   6         11.74          7.85         5.67 o                         
  -6  14   6          1.92         -0.87         4.36 o                         
  -5  14   6         28.02         20.36         5.53 o                         
  -4  14   6         63.31         62.42         8.15 o                         
  -3  14   6         17.76         16.91         2.82 o                         
  -2  14   6         53.10         43.64         3.11 o                         
  -1  14   6         34.93         24.80         2.61 o                         
   0  14   6        187.99        163.17         5.50 o                         
   1  14   6         23.13         12.17         1.98 o                         
   2  14   6         85.66         75.97         3.65 o                         
   3  14   6         36.97         35.20         3.25 o                         
   4  14   6         53.87         48.65         3.69 o                         
   5  14   6          0.87          0.53         2.18 o                         
   6  14   6          0.57         -0.76         2.18 o                         
   7  14   6          0.78          0.61         2.37 o                         
  -6  15   6          1.59          1.75         4.65 o                         
  -5  15   6         12.16         16.29         5.67 o                         
  -4  15   6          4.67          2.04         4.51 o                         
  -3  15   6         21.75         19.89         2.99 o                         
  -2  15   6         10.52         12.44         2.23 o                         
  -1  15   6          0.45          0.10         1.73 o                         
   0  15   6         78.36         75.89         4.21 o                         
   1  15   6         17.37         13.44         2.13 o                         
   2  15   6        181.01        177.61         5.29 o                         
   3  15   6         68.10         66.59         3.61 o                         
   4  15   6         23.72         26.21         3.13 o                         
   5  15   6         67.88         75.19         4.82 o                         
   6  15   6          1.64          1.75         2.38 o                         
  -6  16   6          2.59         -0.87         4.80 o                         
  -5  16   6          4.77         -1.45         4.22 o                         
  -4  16   6          2.08          0.73         4.22 o                         
  -3  16   6          0.43          3.64         2.31 o                         
  -2  16   6          4.45          4.42         2.38 o                         
  -1  16   6          0.29          2.56         1.87 o                         
   0  16   6         29.63         26.20         2.63 o                         
   1  16   6         76.89         71.21         3.80 o                         
   2  16   6         34.05         29.82         2.79 o                         
   3  16   6         10.67         16.25         2.56 o                         
   4  16   6         45.19         46.35         4.00 o                         
   5  16   6          2.45          4.84         3.21 o                         
  -5  17   6          7.20         16.43         6.11 o                         
  -4  17   6          1.80          8.29         5.38 o                         
  -3  17   6         11.21         11.33         2.97 o                         
  -2  17   6         12.72         13.22         3.14 o                         
  -1  17   6         14.06         25.55         4.72 o                         
   0  17   6         71.37         68.18         4.47 o                         
   1  17   6          0.05          1.19         1.81 o                         
   2  17   6         82.65         80.28         4.81 o                         
   3  17   6          2.51         -0.63         2.15 o                         
   4  17   6          0.60         -2.12         2.12 o                         
  -3  18   6          0.61          0.15         4.94 o                         
  -2  18   6          2.18         -2.19         2.47 o                         
  -1  18   6         20.79         19.57         3.77 o                         
   0  18   6         16.15         24.00         2.80 o                         
   1  18   6          5.14         10.32         2.35 o                         
   2  18   6          1.58          1.71         2.24 o                         
   3  18   6         19.94         19.01         4.17 o                         
  -2  19   6         17.45         17.23         3.85 o                         
  -1  19   6          2.01          1.36         2.93 o                         
   0  19   6          4.29          0.73         2.45 o                         
   1  19   6          1.37          3.83         2.23 o                         
   2  19   6          0.03          0.06         2.98 o                         
  -9   0   7          4.66          9.74         3.05 o                         
  -7   0   7         69.17         77.56         5.97 o                         
  -5   0   7         80.49         95.43         2.96 o                         
  -3   0   7         76.32         73.01         2.70 o                         
  -1   0   7        179.56        228.06         4.84 o                         
   1   0   7        230.24        237.72         4.96 o                         
   3   0   7        233.14        233.88         5.16 o                         
   5   0   7         59.08         52.73         3.56 o                         
   7   0   7          3.41          4.80         2.91 o                         
   9   0   7          1.06          2.18         3.05 o                         
 -10   1   7          9.65         13.14         2.56 o                         
  -9   1   7          3.73          4.55         2.00 o                         
  -8   1   7          2.68          0.13         2.84 o                         
  -7   1   7         25.30         28.35         2.71 o                         
  -6   1   7        248.92        243.73         4.71 o                         
  -5   1   7         40.23         32.54         1.13 o                         
  -4   1   7        206.89        203.90         2.84 o                         
  -3   1   7        112.63        111.49         2.30 o                         
  -2   1   7          8.47         13.24         1.03 o                         
  -1   1   7        611.40        605.43         5.77 o                         
   0   1   7        123.90        134.69         2.58 o                         
   1   1   7        131.95        155.79         3.09 o                         
   2   1   7        561.42        578.74         6.13 o                         
   3   1   7        158.65        162.91         3.02 o                         
   4   1   7         32.97         28.43         1.81 o                         
   5   1   7         14.56         14.00         1.46 o                         
   6   1   7         63.67         58.74         2.52 o                         
   7   1   7         14.15         12.85         2.47 o                         
   8   1   7          6.05          3.93         2.16 o                         
   9   1   7          0.20         -0.65         2.00 o                         
 -10   2   7          0.00          1.30         1.99 o                         
  -9   2   7          0.31         -1.29         1.75 o                         
  -8   2   7          2.39          3.93         1.95 o                         
  -7   2   7         13.19         13.79         2.23 o                         
  -6   2   7         30.13         32.18         1.84 o                         
  -5   2   7         36.18         35.14         1.40 o                         
  -4   2   7        229.84        227.94         3.22 o                         
  -3   2   7          3.60          5.38         0.87 o                         
  -2   2   7         97.85        107.85         2.31 o                         
  -1   2   7        496.86        486.96         6.00 o                         
   0   2   7        107.60        104.18         3.01 o                         
   1   2   7         36.74         29.49         1.45 o                         
   2   2   7        459.02        472.38         5.40 o                         
   3   2   7          1.51          2.56         1.36 o                         
   4   2   7        183.81        196.34         3.70 o                         
   5   2   7          9.98         10.69         1.38 o                         
   6   2   7        101.16        105.62         3.17 o                         
   7   2   7          3.70          2.33         1.95 o                         
   8   2   7         67.44         68.88         5.89 o                         
   9   2   7          9.92         11.57         2.26 o                         
 -10   3   7          7.31          8.05         2.29 o                         
  -9   3   7          6.60          6.92         2.18 o                         
  -8   3   7          7.40          6.62         2.06 o                         
  -7   3   7         32.54         32.04         3.05 o                         
  -6   3   7         13.39         11.18         1.62 o                         
  -5   3   7        688.31        695.36         6.54 o                         
  -4   3   7         28.19         25.77         1.27 o                         
  -3   3   7         30.55         29.92         1.48 o                         
  -2   3   7          2.23          0.67         0.73 o                         
  -1   3   7        166.67        166.75         2.82 o                         
   0   3   7        169.66        172.22         2.92 o                         
   1   3   7        804.38        789.61         7.62 o                         
   2   3   7        247.99        241.85         4.09 o                         
   3   3   7       1118.63       1126.85        11.15 o                         
   4   3   7         57.74         66.37         2.42 o                         
   5   3   7        221.05        206.82         4.27 o                         
   6   3   7         73.11         64.39         3.84 o                         
   7   3   7        102.12         95.85         5.04 o                         
   8   3   7         54.51         44.68         3.81 o                         
   9   3   7         32.08         31.66         4.96 o                         
  -9   4   7          5.47          4.08         2.33 o                         
  -8   4   7          0.09          0.10         1.83 o                         
  -7   4   7          0.72         -1.48         1.69 o                         
  -6   4   7        113.89        102.89         2.98 o                         
  -5   4   7        145.35        147.34         2.56 o                         
  -4   4   7         40.95         42.95         1.32 o                         
  -3   4   7        125.46        128.77         2.56 o                         
  -2   4   7        193.48        193.41         3.31 o                         
  -1   4   7         18.53         15.80         1.08 o                         
   0   4   7        121.64        116.37         2.43 o                         
   1   4   7         20.66         13.41         1.07 o                         
   2   4   7        419.85        390.52         5.00 o                         
   3   4   7        247.96        241.93         4.21 o                         
   4   4   7          2.70          3.63         1.05 o                         
   5   4   7        132.19        142.72         3.66 o                         
   6   4   7          0.65          0.78         1.22 o                         
   7   4   7          0.41          3.85         2.16 o                         
   8   4   7         47.83         43.07         3.53 o                         
   9   4   7          0.05          0.62         2.20 o                         
  -9   5   7          2.83          4.23         2.11 o                         
  -8   5   7        110.90        111.83         5.82 o                         
  -7   5   7          6.65          5.49         2.00 o                         
  -6   5   7         46.21         44.20         2.69 o                         
  -5   5   7        659.31        706.60         7.37 o                         
  -4   5   7         23.17         18.82         2.07 o                         
  -3   5   7        629.52        643.80         6.32 o                         
  -2   5   7          4.22          3.12         0.81 o                         
  -1   5   7        668.43        674.82         6.69 o                         
   0   5   7        161.74        171.96         3.00 o                         
   1   5   7          2.87          1.92         0.95 o                         
   2   5   7        429.20        435.57         5.40 o                         
   3   5   7          2.53          2.43         1.06 o                         
   4   5   7        315.47        303.71         4.90 o                         
   5   5   7        101.97        100.31         3.07 o                         
   6   5   7         65.58         67.86         2.81 o                         
   7   5   7        137.10        143.65         5.04 o                         
   8   5   7         30.31         27.54         4.95 o                         
   9   5   7         12.66          8.64         3.13 o                         
  -9   6   7         45.56         50.37         3.85 o                         
  -8   6   7         39.49         38.07         3.22 o                         
  -7   6   7         14.23         17.38         5.24 o                         
  -6   6   7        836.38        864.91        11.94 o                         
  -5   6   7        288.74        286.82         4.21 o                         
  -4   6   7       2120.18       2130.44        16.40 o                         
  -3   6   7        259.53        256.72         3.20 o                         
  -2   6   7        574.81        529.79         5.10 o                         
  -1   6   7          7.20          4.29         0.74 o                         
   0   6   7         15.85          8.79         1.26 o                         
   1   6   7         75.40         75.34         2.59 o                         
   2   6   7         28.59         23.72         1.46 o                         
   3   6   7          2.89          1.28         1.04 o                         
   4   6   7         87.43         87.36         2.57 o                         
   5   6   7         80.76         83.05         2.81 o                         
   6   6   7          5.27          5.81         1.42 o                         
   7   6   7          2.36          2.19         1.78 o                         
   8   6   7          6.85          4.70         2.08 o                         
   9   6   7          1.49         -0.07         2.03 o                         
  -9   7   7          2.57          0.63         1.95 o                         
  -8   7   7         26.58         17.32         2.76 o                         
  -7   7   7         33.41         32.73         4.29 o                         
  -6   7   7        598.23        613.89        11.27 o                         
  -5   7   7         73.71         83.89         2.89 o                         
  -4   7   7        438.85        450.82         5.94 o                         
  -3   7   7        224.40        225.95         4.01 o                         
  -2   7   7        229.01        234.18         3.06 o                         
  -1   7   7          5.54          5.55         1.14 o                         
   0   7   7        229.44        245.05         4.20 o                         
   1   7   7         28.90         32.43         1.48 o                         
   2   7   7        150.34        142.69         2.87 o                         
   3   7   7         72.64         72.67         2.41 o                         
   4   7   7          6.69          6.00         1.17 o                         
   5   7   7          0.74          0.90         1.06 o                         
   6   7   7          0.60          1.05         1.73 o                         
   7   7   7         11.20          9.75         2.20 o                         
   8   7   7          2.32          3.62         2.03 o                         
   9   7   7          0.45         -1.78         2.03 o                         
  -9   8   7         81.05         97.00         5.07 o                         
  -8   8   7         10.07          7.97         3.42 o                         
  -7   8   7         92.12         92.09         4.94 o                         
  -6   8   7         17.76         16.76         2.36 o                         
  -5   8   7        839.37        851.93        12.45 o                         
  -4   8   7        226.09        227.53         2.89 o                         
  -3   8   7       2281.70       2270.82        17.87 o                         
  -2   8   7        191.09        192.89         3.43 o                         
  -1   8   7       1174.85       1153.62        11.54 o                         
   0   8   7        791.66        786.97         8.85 o                         
   1   8   7         97.67        100.60         2.38 o                         
   2   8   7         66.94         71.27         2.37 o                         
   3   8   7         22.38         23.39         1.63 o                         
   4   8   7         85.97         85.46         2.96 o                         
   5   8   7          0.56         -0.08         1.10 o                         
   6   8   7         30.59         35.08         2.99 o                         
   7   8   7         54.42         50.69         3.55 o                         
   8   8   7          1.50          2.09         2.09 o                         
  -8   9   7         43.41         54.40         5.38 o                         
  -7   9   7          4.84          2.68         2.09 o                         
  -6   9   7          1.38         -0.44         1.98 o                         
  -5   9   7        121.63        128.25         7.65 o                         
  -4   9   7        300.84        298.21         4.50 o                         
  -3   9   7         20.57         21.58         1.88 o                         
  -2   9   7        860.30        847.26         9.32 o                         
  -1   9   7          0.56         -0.27         1.62 o                         
   0   9   7        489.68        501.40         6.76 o                         
   1   9   7         34.49         38.16         2.09 o                         
   2   9   7         40.75         41.66         2.17 o                         
   3   9   7          8.12          6.63         1.95 o                         
   4   9   7          0.00         -0.06         1.29 o                         
   5   9   7         24.92         26.70         1.99 o                         
   6   9   7         32.48         30.21         3.13 o                         
   7   9   7         64.68         61.32         5.54 o                         
   8   9   7         13.55         15.73         2.83 o                         
  -8  10   7          3.58          2.21         5.24 o                         
  -7  10   7          0.04         -0.04         1.91 o                         
  -6  10   7         13.53         16.86         2.80 o                         
  -5  10   7          8.23          8.07         2.08 o                         
  -4  10   7         18.22         19.36         1.75 o                         
  -3  10   7         13.82         14.30         1.47 o                         
  -2  10   7         55.91         54.29         2.49 o                         
  -1  10   7        207.63        186.08         4.93 o                         
   0  10   7         85.59         79.66         5.40 o                         
   1  10   7        251.37        239.57         3.86 o                         
   2  10   7         37.93         31.54         1.67 o                         
   3  10   7         73.87         68.81         2.88 o                         
   4  10   7         56.27         53.73         2.70 o                         
   5  10   7         39.44         40.16         2.43 o                         
   6  10   7         72.04         71.82         3.65 o                         
   7  10   7          1.65         -0.31         2.12 o                         
   8  10   7          1.87          3.50         2.36 o                         
  -8  11   7          7.19          7.73         2.54 o                         
  -7  11   7         26.39         30.65         3.50 o                         
  -6  11   7          8.10          5.18         2.42 o                         
  -5  11   7        128.07        144.43         5.26 o                         
  -4  11   7        113.32        113.80         3.51 o                         
  -3  11   7         68.70         66.42         2.55 o                         
  -2  11   7         75.24         73.78         2.79 o                         
  -1  11   7         17.68         13.08         2.11 o                         
   0  11   7          8.19          8.60         1.61 o                         
   1  11   7         44.40         39.51         1.79 o                         
   2  11   7          0.16         -1.17         1.17 o                         
   3  11   7          9.80          7.76         1.71 o                         
   4  11   7         63.22         67.08         3.11 o                         
   5  11   7         27.78         22.25         2.41 o                         
   6  11   7         42.16         43.03         3.44 o                         
   7  11   7         54.22         44.46         4.47 o                         
  -7  12   7         93.26         90.66         9.60 o                         
  -6  12   7          4.94         24.00         5.82 o                         
  -5  12   7         50.92         55.20         5.36 o                         
  -4  12   7         51.92         49.44         2.66 o                         
  -3  12   7          0.27          0.22         1.01 o                         
  -2  12   7         33.90         33.47         2.71 o                         
  -1  12   7         72.67         68.98         3.13 o                         
   0  12   7          0.71         -0.74         1.35 o                         
   1  12   7        555.98        538.62         8.59 o                         
   2  12   7         76.57         71.42         4.40 o                         
   3  12   7        181.72        174.76         4.57 o                         
   4  12   7         27.92         22.74         2.13 o                         
   5  12   7         75.90         66.17         3.72 o                         
   6  12   7         29.45         22.53         2.64 o                         
   7  12   7          2.38         -0.05         2.13 o                         
  -7  13   7         16.79         19.49         6.40 o                         
  -6  13   7          0.45         -0.29         4.36 o                         
  -5  13   7         31.35         33.73         4.26 o                         
  -4  13   7         46.12         45.33         3.54 o                         
  -3  13   7         33.55         39.10         3.44 o                         
  -2  13   7        169.84        174.97         5.25 o                         
  -1  13   7         11.44         12.24         2.12 o                         
   0  13   7        152.64        134.35         4.38 o                         
   1  13   7         57.71         51.86         3.11 o                         
   2  13   7        254.98        245.11         5.89 o                         
   3  13   7          6.65          4.76         1.81 o                         
   4  13   7         22.80         16.15         2.17 o                         
   5  13   7          1.28         -2.58         2.58 o                         
   6  13   7         11.48          7.65         2.12 o                         
   7  13   7          0.93          4.69         2.56 o                         
  -6  14   7          0.00          5.09         5.24 o                         
  -5  14   7         14.32         18.85         3.95 o                         
  -4  14   7          0.29         -3.78         3.78 o                         
  -3  14   7          0.76         -1.44         1.91 o                         
  -2  14   7          0.06         -0.38         1.50 o                         
  -1  14   7         15.65         17.02         2.32 o                         
   0  14   7        103.47         97.31         4.06 o                         
   1  14   7         27.16         27.92         3.63 o                         
   2  14   7         14.20         10.81         2.12 o                         
   3  14   7          5.32          2.32         1.78 o                         
   4  14   7          8.02          8.69         2.51 o                         
   5  14   7          1.63         -0.83         1.94 o                         
   6  14   7          0.71          0.23         1.95 o                         
  -6  15   7          8.75          6.84         5.82 o                         
  -5  15   7          5.75         10.65         4.06 o                         
  -4  15   7          3.17          0.73         4.65 o                         
  -3  15   7         40.20         38.55         3.85 o                         
  -2  15   7          3.31         -2.11         2.11 o                         
  -1  15   7          3.08          1.90         1.71 o                         
   0  15   7          0.77         -0.04         1.61 o                         
   1  15   7          5.10          2.38         1.78 o                         
   2  15   7          0.00         -0.15         1.69 o                         
   3  15   7         13.17         13.22         2.46 o                         
   4  15   7          3.19          1.76         2.18 o                         
   5  15   7         10.53          7.61         2.33 o                         
  -5  16   7          0.52         -4.07         4.07 o                         
  -4  16   7          3.80          9.74         5.24 o                         
  -3  16   7          1.60          0.52         2.62 o                         
  -2  16   7         15.10         17.36         3.25 o                         
  -1  16   7         17.07         17.90         2.69 o                         
   0  16   7         13.89         17.51         2.36 o                         
   1  16   7          2.61          3.21         2.77 o                         
   2  16   7          0.52          4.61         2.01 o                         
   3  16   7         10.97         11.73         2.72 o                         
   4  16   7          5.36          4.22         2.53 o                         
   5  16   7         24.85         36.51         6.84 o                         
  -4  17   7         22.32         26.18         6.98 o                         
  -3  17   7         30.76         41.75         7.85 o                         
  -2  17   7         16.22         15.83         3.38 o                         
  -1  17   7          1.17          1.38         2.58 o                         
   0  17   7        171.61        180.26         5.73 o                         
   1  17   7          2.78          2.92         2.27 o                         
   2  17   7         35.11         32.12         3.02 o                         
   3  17   7          0.17          0.00         2.33 o                         
  -2  18   7         38.01         45.88         4.99 o                         
  -1  18   7         43.52         49.06         5.38 o                         
   0  18   7          9.57          5.44         2.62 o                         
   1  18   7         65.59         74.27         4.68 o                         
   2  18   7          4.56          6.66         2.71 o                         
  -8   0   8          4.06          6.84         3.20 o                         
  -6   0   8         38.29         33.90         4.51 o                         
  -4   0   8          2.28         -0.57         1.03 o                         
  -2   0   8        409.68        426.49         8.76 o                         
   0   0   8         20.26         25.27         2.10 o                         
   2   0   8        234.20        226.28         5.48 o                         
   4   0   8         60.50         56.23         3.89 o                         
   6   0   8          8.96         14.15         2.38 o                         
   8   0   8          0.44         -1.60         2.91 o                         
  -9   1   8         66.23         75.93         4.88 o                         
  -8   1   8         42.12         47.73         6.47 o                         
  -7   1   8         43.71         35.39         3.19 o                         
  -6   1   8        150.78        158.44         5.87 o                         
  -5   1   8        452.01        440.35         8.43 o                         
  -4   1   8         43.39         39.74         1.55 o                         
  -3   1   8          0.22          0.53         0.73 o                         
  -2   1   8          8.62         12.06         1.27 o                         
  -1   1   8         17.23         20.54         1.28 o                         
   0   1   8          4.80         13.81         1.20 o                         
   1   1   8        325.86        326.87         4.47 o                         
   2   1   8         48.96         43.25         2.32 o                         
   3   1   8         29.54         24.03         1.54 o                         
   4   1   8          2.45         -0.02         1.21 o                         
   5   1   8          2.21          0.60         1.64 o                         
   6   1   8         12.87         14.11         1.67 o                         
   7   1   8         56.43         49.78         4.05 o                         
   8   1   8          3.05          1.71         3.78 o                         
   9   1   8          0.05         -2.47         2.47 o                         
  -9   2   8         54.26         73.54         6.11 o                         
  -8   2   8         67.01         71.27         4.58 o                         
  -7   2   8          9.34          7.82         2.20 o                         
  -6   2   8          1.77          2.69         3.85 o                         
  -5   2   8         82.88         80.45         2.09 o                         
  -4   2   8         18.34         16.80         1.20 o                         
  -3   2   8         11.45          7.36         1.02 o                         
  -2   2   8         14.74         11.29         1.27 o                         
  -1   2   8          0.02          0.43         0.89 o                         
   0   2   8         18.18         19.58         1.33 o                         
   1   2   8          7.17          3.16         0.97 o                         
   2   2   8        164.36        170.41         3.27 o                         
   3   2   8        317.19        318.62         5.03 o                         
   4   2   8        166.93        171.45         3.74 o                         
   5   2   8          1.57          1.78         1.20 o                         
   6   2   8         52.64         48.55         3.06 o                         
   7   2   8          2.19         -2.06         2.06 o                         
   8   2   8         15.07         10.83         2.87 o                         
   9   2   8          2.44          0.14         2.42 o                         
  -9   3   8          0.08         -0.46         2.06 o                         
  -8   3   8          5.04          3.34         2.17 o                         
  -7   3   8         22.22         17.70         2.69 o                         
  -6   3   8        276.07        268.33         7.51 o                         
  -5   3   8         48.12         40.40         1.74 o                         
  -4   3   8         64.04         58.85         1.98 o                         
  -3   3   8         13.52         11.39         1.66 o                         
  -2   3   8        120.64        121.41         2.60 o                         
  -1   3   8         39.27         41.57         2.59 o                         
   0   3   8          8.30          4.70         0.97 o                         
   1   3   8          8.22         11.34         1.17 o                         
   2   3   8        106.82        101.97         2.66 o                         
   3   3   8          7.05          6.61         1.30 o                         
   4   3   8         23.11         22.53         2.05 o                         
   5   3   8         70.66         65.98         2.92 o                         
   6   3   8          3.64          6.06         1.39 o                         
   7   3   8         40.42         39.26         3.80 o                         
   8   3   8         40.57         49.40         4.31 o                         
   9   3   8          0.60          0.08         2.06 o                         
  -9   4   8         14.45         16.95         2.87 o                         
  -8   4   8          3.70          1.45         2.13 o                         
  -7   4   8         23.14         21.31         2.90 o                         
  -6   4   8          9.98          6.27         3.35 o                         
  -5   4   8          2.16          0.96         1.43 o                         
  -4   4   8        193.65        179.57         3.75 o                         
  -3   4   8        100.31        101.23         2.76 o                         
  -2   4   8          0.00         -0.25         0.82 o                         
  -1   4   8        441.52        443.11         5.75 o                         
   0   4   8         32.00         27.73         1.53 o                         
   1   4   8        394.00        399.04         5.14 o                         
   2   4   8        415.44        418.73         6.01 o                         
   3   4   8        252.64        243.59         4.69 o                         
   4   4   8        337.77        337.64         5.41 o                         
   5   4   8         35.31         27.42         2.01 o                         
   6   4   8         57.72         52.15         3.49 o                         
   7   4   8         58.48         54.57         4.32 o                         
   8   4   8         10.22          9.37         2.83 o                         
   9   4   8         31.01         24.70         4.02 o                         
  -9   5   8          1.45         -0.34         2.09 o                         
  -8   5   8          1.63         -1.20         1.87 o                         
  -7   5   8         53.87         54.58         4.09 o                         
  -6   5   8         27.23         31.07         5.31 o                         
  -5   5   8          5.99          2.50         1.96 o                         
  -4   5   8          9.57         10.99         1.39 o                         
  -3   5   8         29.14         26.95         2.98 o                         
  -2   5   8        227.08        223.69         3.90 o                         
  -1   5   8         42.94         39.46         3.84 o                         
   0   5   8        756.01        748.66         7.68 o                         
   1   5   8         49.51         59.24         3.66 o                         
   2   5   8        734.17        737.90         8.71 o                         
   3   5   8         11.12         10.11         1.46 o                         
   4   5   8          2.62          3.90         1.32 o                         
   5   5   8         30.97         25.29         1.89 o                         
   6   5   8         39.10         31.76         3.49 o                         
   7   5   8         19.47         19.16         2.63 o                         
   8   5   8         18.98         16.53         2.68 o                         
  -9   6   8         19.12         26.60         3.23 o                         
  -8   6   8          4.14          0.74         1.96 o                         
  -7   6   8          0.12          0.36         1.96 o                         
  -6   6   8         64.06         77.24         4.72 o                         
  -5   6   8         18.47         17.05         2.16 o                         
  -4   6   8         33.03         29.26         1.47 o                         
  -3   6   8        276.38        269.61         3.87 o                         
  -2   6   8          9.40         11.79         1.19 o                         
  -1   6   8        939.89        945.88         9.79 o                         
   0   6   8        454.56        479.62         6.68 o                         
   1   6   8        405.24        389.82         6.01 o                         
   2   6   8        138.44        140.66         3.92 o                         
   3   6   8         62.22         62.83         2.77 o                         
   4   6   8         91.60         88.16         3.99 o                         
   5   6   8         61.91         58.50         2.41 o                         
   6   6   8         70.46         69.96         5.89 o                         
   7   6   8         35.54         30.07         3.13 o                         
   8   6   8          0.43          1.50         2.10 o                         
  -8   7   8         13.52         18.05         2.84 o                         
  -7   7   8         17.58         17.37         2.71 o                         
  -6   7   8         23.53         25.02         3.17 o                         
  -5   7   8         59.44         58.93         3.45 o                         
  -4   7   8        162.95        165.36         3.03 o                         
  -3   7   8       2179.53       2230.72        16.78 o                         
  -2   7   8        368.10        370.11         4.61 o                         
  -1   7   8       1998.48       1990.95        17.88 o                         
   0   7   8        405.96        419.89         5.59 o                         
   1   7   8       1315.62       1319.46        12.08 o                         
   2   7   8         32.53         33.09         1.96 o                         
   3   7   8        419.88        419.08         5.78 o                         
   4   7   8         10.01          9.12         1.41 o                         
   5   7   8         67.42         56.39         2.74 o                         
   6   7   8         31.96         35.28         3.07 o                         
   7   7   8          0.34          0.36         1.96 o                         
   8   7   8         33.17         37.14         3.86 o                         
  -8   8   8          0.02         -0.41         2.18 o                         
  -7   8   8         14.55         18.78         2.93 o                         
  -6   8   8        168.19        176.24         6.62 o                         
  -5   8   8        155.26        160.73         5.16 o                         
  -4   8   8         87.64         86.38         1.96 o                         
  -3   8   8         21.80         23.36         1.93 o                         
  -2   8   8          6.37          7.80         1.33 o                         
  -1   8   8        293.07        292.73         5.00 o                         
   0   8   8         53.38         62.35         2.75 o                         
   1   8   8        146.21        143.58         3.50 o                         
   2   8   8        197.49        210.20         4.16 o                         
   3   8   8        184.79        193.53         4.73 o                         
   4   8   8        146.01        149.19         3.57 o                         
   5   8   8         45.51         47.27         2.53 o                         
   6   8   8          0.78          0.91         2.01 o                         
   7   8   8         36.92         31.73         3.23 o                         
   8   8   8          5.04          3.58         2.28 o                         
  -8   9   8         14.37         11.38         2.77 o                         
  -7   9   8          6.07          4.23         2.33 o                         
  -6   9   8         26.49         27.94         3.36 o                         
  -5   9   8         88.55        104.37         4.55 o                         
  -4   9   8          3.00          3.28         1.13 o                         
  -3   9   8          0.00         -0.15         0.96 o                         
  -2   9   8          0.11          1.02         1.10 o                         
  -1   9   8        226.61        226.43         4.48 o                         
   0   9   8         84.71         94.90         3.68 o                         
   1   9   8        667.74        690.07         8.00 o                         
   2   9   8        460.92        482.36         5.92 o                         
   3   9   8        220.59        235.31         4.50 o                         
   4   9   8          1.31          1.23         1.43 o                         
   5   9   8         32.77         32.94         2.43 o                         
   6   9   8         19.09         23.94         4.07 o                         
   7   9   8          5.42          4.82         2.37 o                         
   8   9   8         13.15         11.14         2.78 o                         
  -7  10   8          0.58         -0.51         1.94 o                         
  -6  10   8         18.84         23.40         4.15 o                         
  -5  10   8         21.80         23.65         2.77 o                         
  -4  10   8          0.48          1.47         1.13 o                         
  -3  10   8          1.74          2.72         1.04 o                         
  -2  10   8         61.94         55.46         2.48 o                         
  -1  10   8         63.95         66.11         2.74 o                         
   0  10   8         90.28         78.14         3.33 o                         
   1  10   8          0.00         -0.20         1.27 o                         
   2  10   8        143.13        142.95         3.72 o                         
   3  10   8         58.32         58.54         3.22 o                         
   4  10   8         28.04         32.13         2.31 o                         
   5  10   8          5.86          7.00         1.98 o                         
   6  10   8          3.93          3.23         1.87 o                         
   7  10   8         60.46         64.40         4.48 o                         
  -7  11   8          5.36          3.29         3.20 o                         
  -6  11   8         28.17         25.38         3.59 o                         
  -5  11   8         12.58         14.80         2.47 o                         
  -4  11   8         18.35         20.37         2.79 o                         
  -3  11   8          1.38          1.85         1.16 o                         
  -2  11   8          2.87          1.60         1.18 o                         
  -1  11   8         84.22         82.84         3.83 o                         
   0  11   8          2.25          1.22         1.24 o                         
   1  11   8          2.01          1.73         1.34 o                         
   2  11   8         33.28         31.74         2.19 o                         
   3  11   8         57.85         49.24         2.78 o                         
   4  11   8          4.43          3.89         1.59 o                         
   5  11   8         46.03         46.39         3.34 o                         
   6  11   8         21.04         21.56         2.64 o                         
   7  11   8          6.44          4.74         2.49 o                         
  -7  12   8         19.82         26.03         4.15 o                         
  -6  12   8          0.01         -0.29         2.17 o                         
  -5  12   8         10.86          7.37         2.43 o                         
  -4  12   8        141.46        151.42         5.83 o                         
  -3  12   8         25.95         26.13         2.27 o                         
  -2  12   8         17.31         16.69         1.77 o                         
  -1  12   8         19.53         18.16         1.86 o                         
   0  12   8         21.02         19.13         1.85 o                         
   1  12   8         15.85         11.78         1.80 o                         
   2  12   8         13.84          7.64         1.80 o                         
   3  12   8        121.24        128.00         4.21 o                         
   4  12   8         20.09         19.91         3.02 o                         
   5  12   8          2.07          1.85         1.88 o                         
   6  12   8          3.71          1.00         1.91 o                         
  -6  13   8         66.31         89.46         7.93 o                         
  -5  13   8          0.13          1.40         2.49 o                         
  -4  13   8         35.12         39.90         6.11 o                         
  -3  13   8          0.85          1.45         1.47 o                         
  -2  13   8          1.40          0.01         1.29 o                         
  -1  13   8         31.36         34.82         2.38 o                         
   0  13   8         49.48         51.16         2.95 o                         
   1  13   8         36.48         34.46         2.57 o                         
   2  13   8         21.92         27.31         2.39 o                         
   3  13   8          7.04          1.20         2.19 o                         
   4  13   8          6.23          4.98         1.99 o                         
   5  13   8          4.86          1.02         1.96 o                         
   6  13   8          1.02         -2.27         2.27 o                         
  -5  14   8         43.81         51.64         8.29 o                         
  -4  14   8         55.75         83.30        10.62 o                         
  -3  14   8         26.03         31.29         2.98 o                         
  -2  14   8          0.00         -0.07         1.67 o                         
  -1  14   8          3.88          4.62         1.78 o                         
   0  14   8          5.15          8.94         1.80 o                         
   1  14   8         35.30         33.36         2.60 o                         
   2  14   8          4.15          6.55         2.21 o                         
   3  14   8          0.06         -0.76         1.60 o                         
   4  14   8          0.53         -0.65         1.90 o                         
   5  14   8          0.39         -1.65         1.87 o                         
  -5  15   8         91.07        138.09        12.66 o                         
  -4  15   8          7.96          8.21         3.87 o                         
  -3  15   8         65.63         90.05         6.94 o                         
  -2  15   8          0.22          0.80         1.88 o                         
  -1  15   8          3.52          5.96         1.92 o                         
   0  15   8         54.52         49.89         3.09 o                         
   1  15   8         49.15         51.66         3.20 o                         
   2  15   8          5.54          2.93         2.03 o                         
   3  15   8         18.82         23.70         3.11 o                         
   4  15   8         49.46         49.27         3.83 o                         
  -4  16   8         12.05         13.03         4.37 o                         
  -3  16   8         17.88         16.85         4.36 o                         
  -2  16   8          1.23         -0.91         2.94 o                         
  -1  16   8          2.59          1.78         2.61 o                         
   0  16   8         24.66         26.83         2.85 o                         
   1  16   8         35.30         36.80         3.44 o                         
   2  16   8         62.32         56.08         4.27 o                         
   3  16   8          3.68          2.20         2.16 o                         
  -2  17   8         11.35          7.07         3.28 o                         
  -1  17   8          0.04         -1.44         2.50 o                         
   0  17   8          7.76         11.15         2.76 o                         
   1  17   8          8.30          6.98         2.27 o                         
   2  17   8          0.13          4.94         2.52 o                         
  -7   0   9         43.68         37.97         5.09 o                         
  -5   0   9         86.51         68.58         5.68 o                         
  -3   0   9         77.00         51.44         7.86 o                         
  -1   0   9         16.49         13.97         1.92 o                         
   1   0   9          8.06          8.28         1.77 o                         
   3   0   9        455.33        471.78        11.08 o                         
   5   0   9          1.55         -1.80         1.80 o                         
   7   0   9          0.01         -3.34         3.34 o                         
  -8   1   9         15.01         13.04         2.83 o                         
  -7   1   9         81.26         95.71         5.35 o                         
  -6   1   9         66.80         69.20         5.82 o                         
  -5   1   9         96.23         93.93         3.70 o                         
  -4   1   9         49.44         41.45         2.19 o                         
  -3   1   9        116.76         94.66         3.14 o                         
  -2   1   9          0.32         -0.96         0.96 o                         
  -1   1   9          8.31         10.32         1.26 o                         
   0   1   9          8.63          7.70         1.21 o                         
   1   1   9          0.10         -1.27         1.27 o                         
   2   1   9        374.53        360.26         5.12 o                         
   3   1   9          6.50          1.68         1.19 o                         
   4   1   9         28.01         21.36         2.02 o                         
   5   1   9         40.36         39.03         2.52 o                         
   6   1   9         35.99         30.79         3.55 o                         
   7   1   9          1.56         -2.26         2.26 o                         
   8   1   9          3.90          0.50         2.62 o                         
  -8   2   9         23.33         18.46         3.02 o                         
  -7   2   9          9.45          4.41         2.98 o                         
  -6   2   9         13.94         13.95         2.91 o                         
  -5   2   9          0.96         -1.38         1.38 o                         
  -4   2   9        164.30        156.77         3.94 o                         
  -3   2   9         35.24         34.76         2.12 o                         
  -2   2   9         40.76         33.84         1.90 o                         
  -1   2   9          0.02         -0.93         0.93 o                         
   0   2   9         81.58         72.20         2.46 o                         
   1   2   9         23.76         22.06         1.56 o                         
   2   2   9         28.08         25.28         2.12 o                         
   3   2   9        110.82        113.50         3.50 o                         
   4   2   9         42.66         35.02         2.15 o                         
   5   2   9          4.81          5.07         2.06 o                         
   6   2   9          8.24          9.67         1.64 o                         
   7   2   9         24.03         26.40         3.70 o                         
   8   2   9          0.38          1.02         2.61 o                         
  -8   3   9          2.82          1.89         2.34 o                         
  -7   3   9          8.43          9.07         2.58 o                         
  -6   3   9          9.85          6.94         3.27 o                         
  -5   3   9        128.19        128.76         5.20 o                         
  -4   3   9          0.47         -0.76         1.10 o                         
  -3   3   9         22.79         29.47         2.03 o                         
  -2   3   9         47.90         41.97         2.02 o                         
  -1   3   9          1.08         -1.42         1.74 o                         
   0   3   9         45.81         39.87         1.98 o                         
   1   3   9        480.99        477.93         5.99 o                         
   2   3   9          0.16          1.89         1.31 o                         
   3   3   9        389.10        400.25         6.19 o                         
   4   3   9         16.66         15.12         2.53 o                         
   5   3   9        129.20        136.36         4.16 o                         
   6   3   9         37.26         32.44         3.22 o                         
   7   3   9         55.18         49.72         7.42 o                         
   8   3   9         28.29         27.98         3.90 o                         
  -8   4   9          7.13          6.01         2.61 o                         
  -7   4   9          5.78          1.01         2.98 o                         
  -6   4   9          5.52          4.05         2.44 o                         
  -5   4   9         22.19         20.47         1.47 o                         
  -4   4   9         61.72         67.76         3.27 o                         
  -3   4   9         16.32         12.27         2.06 o                         
  -2   4   9        129.84        109.59         3.04 o                         
  -1   4   9         18.52         15.41         2.01 o                         
   0   4   9        333.83        320.64         4.70 o                         
   1   4   9         14.43         16.39         1.52 o                         
   2   4   9       1376.11       1417.69        14.13 o                         
   3   4   9         28.69         32.60         2.20 o                         
   4   4   9        882.34        914.93        10.45 o                         
   5   4   9         18.58         17.58         1.80 o                         
   6   4   9         19.18         18.43         2.48 o                         
   7   4   9         29.23         44.86         4.47 o                         
   8   4   9          0.94          3.95         2.38 o                         
  -8   5   9          9.48         13.49         2.85 o                         
  -7   5   9         11.70         12.75         2.76 o                         
  -6   5   9          2.15          2.75         2.23 o                         
  -5   5   9          0.51         -1.35         1.35 o                         
  -4   5   9         26.95         24.79         1.49 o                         
  -3   5   9         18.11         15.85         2.62 o                         
  -2   5   9         45.06         36.39         3.16 o                         
  -1   5   9        207.24        201.74         4.04 o                         
   0   5   9         72.53         73.57         2.68 o                         
   1   5   9          5.60          6.84         1.69 o                         
   2   5   9        888.13        915.39        10.46 o                         
   3   5   9          6.14          7.28         1.67 o                         
   4   5   9        184.89        186.48         4.42 o                         
   5   5   9         74.23         70.83         3.06 o                         
   6   5   9         86.32         88.98         8.25 o                         
   7   5   9         34.83         39.89         3.88 o                         
   8   5   9         32.32         28.51         3.35 o                         
  -8   6   9         24.94         31.38         3.56 o                         
  -7   6   9          1.17         -0.09         2.55 o                         
  -6   6   9         15.58         10.99         2.65 o                         
  -5   6   9         43.35         41.39         4.30 o                         
  -4   6   9         16.18         15.19         1.33 o                         
  -3   6   9        299.05        292.32         4.97 o                         
  -2   6   9         18.46         16.81         1.37 o                         
  -1   6   9        962.09        975.33        10.34 o                         
   0   6   9        112.73        110.79         4.00 o                         
   1   6   9        518.47        537.33         7.51 o                         
   2   6   9         50.80         52.31         2.86 o                         
   3   6   9        764.37        801.35         9.73 o                         
   4   6   9         22.00         16.68         1.92 o                         
   5   6   9         41.25         45.55         2.58 o                         
   6   6   9          1.87          2.00         2.09 o                         
   7   6   9          5.91          1.17         2.32 o                         
   8   6   9          2.27          0.68         2.34 o                         
  -8   7   9         11.95         10.06         2.69 o                         
  -7   7   9          2.20          2.15         2.31 o                         
  -6   7   9          0.36         -0.65         2.12 o                         
  -5   7   9          9.25         10.80         2.20 o                         
  -4   7   9        107.12        109.60         3.07 o                         
  -3   7   9        156.10        148.77         4.17 o                         
  -2   7   9        111.44        121.08         2.67 o                         
  -1   7   9        314.02        313.83         5.26 o                         
   0   7   9        118.25        119.78         3.27 o                         
   1   7   9         23.86         21.81         2.22 o                         
   2   7   9         18.23         16.73         1.73 o                         
   3   7   9        113.54        108.88         3.34 o                         
   4   7   9          3.74         -0.64         1.28 o                         
   5   7   9         97.32         97.63         3.26 o                         
   6   7   9         85.60         90.77         4.91 o                         
   7   7   9         20.30         18.92         2.99 o                         
  -7   8   9          0.07         -1.38         2.09 o                         
  -6   8   9         17.53         19.47         3.12 o                         
  -5   8   9          1.47          5.96         1.98 o                         
  -4   8   9         13.19          9.45         1.76 o                         
  -3   8   9          6.19          3.56         1.62 o                         
  -2   8   9         63.57         64.80         3.22 o                         
  -1   8   9         64.12         57.07         2.52 o                         
   0   8   9        391.00        396.85         5.74 o                         
   1   8   9         99.34        101.66         3.23 o                         
   2   8   9        260.35        257.82         4.77 o                         
   3   8   9        626.87        652.19         7.94 o                         
   4   8   9         78.32         90.07         3.27 o                         
   5   8   9         82.50         78.06         3.87 o                         
   6   8   9          2.67          0.43         2.21 o                         
   7   8   9          5.56          5.92         3.56 o                         
  -7   9   9          5.75          6.47         2.64 o                         
  -6   9   9         13.86         10.10         2.88 o                         
  -5   9   9          2.03         -0.65         2.02 o                         
  -4   9   9         28.92         31.81         3.00 o                         
  -3   9   9         25.07         24.16         1.73 o                         
  -2   9   9          2.08          2.81         1.19 o                         
  -1   9   9        167.23        164.45         3.95 o                         
   0   9   9        135.52        135.42         4.64 o                         
   1   9   9         92.85        102.93         3.30 o                         
   2   9   9        311.80        325.21         5.47 o                         
   3   9   9        198.17        220.88         5.72 o                         
   4   9   9         25.07         36.14         2.34 o                         
   5   9   9        363.63        406.46         8.01 o                         
   6   9   9          0.70          1.42         2.00 o                         
   7   9   9         69.52         72.47         5.52 o                         
  -7  10   9          0.20          0.24         2.36 o                         
  -6  10   9          0.66         -0.86         2.33 o                         
  -5  10   9         14.46         13.72         2.99 o                         
  -4  10   9         18.87         18.51         2.56 o                         
  -3  10   9         19.92         19.74         2.42 o                         
  -2  10   9         15.40         16.05         1.69 o                         
  -1  10   9        186.08        190.79         4.33 o                         
   0  10   9          0.30          1.52         1.33 o                         
   1  10   9        661.53        646.68         8.58 o                         
   2  10   9         39.82         39.38         2.35 o                         
   3  10   9        272.44        278.00         7.33 o                         
   4  10   9         45.49         47.47         2.85 o                         
   5  10   9         58.55         61.25         3.84 o                         
   6  10   9          9.80         18.59         2.68 o                         
  -6  11   9          0.05          2.63         2.44 o                         
  -5  11   9          1.61          3.37         2.44 o                         
  -4  11   9         41.90         45.86         4.24 o                         
  -3  11   9         11.52          8.85         1.75 o                         
  -2  11   9        162.56        166.98         4.13 o                         
  -1  11   9          0.08          1.42         1.78 o                         
   0  11   9          0.58          0.94         1.28 o                         
   1  11   9         22.62         21.59         2.00 o                         
   2  11   9        155.53        159.59         4.09 o                         
   3  11   9          1.61          3.98         1.70 o                         
   4  11   9        423.22        437.19         7.54 o                         
   5  11   9          5.57          5.30         2.15 o                         
   6  11   9        137.08        143.88         5.43 o                         
  -6  12   9          1.52          9.79         3.08 o                         
  -5  12   9          3.88          5.01         2.64 o                         
  -4  12   9          9.23         10.49         2.55 o                         
  -3  12   9          0.60          0.15         1.38 o                         
  -2  12   9          4.29          5.77         1.51 o                         
  -1  12   9          5.64          7.14         1.54 o                         
   0  12   9         14.84         14.79         1.74 o                         
   1  12   9         71.30         74.84         3.08 o                         
   2  12   9         14.44         14.91         2.03 o                         
   3  12   9          7.47          8.14         1.91 o                         
   4  12   9         48.67         58.22         3.81 o                         
   5  12   9          0.76          1.54         2.42 o                         
  -5  13   9         29.92         34.57         4.37 o                         
  -4  13   9          2.07          1.59         3.50 o                         
  -3  13   9          6.53         11.31         3.45 o                         
  -2  13   9         16.80         18.68         2.20 o                         
  -1  13   9          9.89          8.19         1.66 o                         
   0  13   9          1.24          3.06         1.44 o                         
   1  13   9         27.80         27.44         2.70 o                         
   2  13   9         23.08         26.34         3.32 o                         
   3  13   9         31.79         34.38         2.73 o                         
   4  13   9         19.52         17.13         2.66 o                         
   5  13   9         16.79         15.73         2.65 o                         
  -4  14   9          5.21          5.62         2.65 o                         
  -3  14   9          8.52          9.11         2.74 o                         
  -2  14   9          0.74          0.24         1.61 o                         
  -1  14   9         15.65         17.31         2.45 o                         
   0  14   9         22.02         21.44         2.34 o                         
   1  14   9         47.18         49.71         3.81 o                         
   2  14   9         41.70         37.51         2.77 o                         
   3  14   9         15.63         13.50         2.59 o                         
   4  14   9         22.55         19.95         2.94 o                         
  -3  15   9         20.74         30.38         6.62 o                         
  -2  15   9         65.98         86.30         4.78 o                         
  -1  15   9          5.28          5.83         2.25 o                         
   0  15   9         17.88         23.84         2.50 o                         
   1  15   9          3.09         -1.20         1.74 o                         
   2  15   9          0.05          0.87         1.85 o                         
   3  15   9         16.77         18.05         2.81 o                         
  -2  16   9          0.03          0.44         5.38 o                         
  -1  16   9         58.60         74.92         4.26 o                         
   0  16   9         14.01         11.20         3.44 o                         
   1  16   9          6.04          7.85         2.19 o                         
  -8   0  10          3.19          1.60         3.49 o                         
  -6   0  10        122.32        109.75         8.15 o                         
  -4   0  10        603.40        546.25        11.06 o                         
  -2   0  10       1149.35        955.94        14.43 o                         
   0   0  10        192.72        155.04         4.96 o                         
   2   0  10         61.93         58.07         3.50 o                         
   4   0  10         81.06         66.07         4.68 o                         
   6   0  10          2.98          1.31         4.07 o                         
  -8   1  10          7.18          6.11         2.72 o                         
  -7   1  10         25.65         22.90         3.42 o                         
  -6   1  10          3.95          0.44         2.37 o                         
  -5   1  10         18.06         14.90         2.93 o                         
  -4   1  10          6.31          4.53         1.42 o                         
  -3   1  10         56.99         55.51         2.79 o                         
  -2   1  10         16.24         13.56         1.50 o                         
  -1   1  10         48.32         41.39         2.06 o                         
   0   1  10         25.73         17.92         1.59 o                         
   1   1  10        225.26        210.21         4.04 o                         
   2   1  10         16.05         11.04         1.53 o                         
   3   1  10        146.25        137.26         3.54 o                         
   4   1  10          3.02         -0.16         1.39 o                         
   5   1  10          0.84         -1.41         1.41 o                         
   6   1  10          0.19         -3.11         3.65 o                         
   7   1  10          3.69          1.75         2.96 o                         
  -8   2  10         13.83         13.15         3.00 o                         
  -7   2  10          1.48          0.55         2.42 o                         
  -6   2  10          0.89          2.03         2.42 o                         
  -5   2  10          5.89          0.56         2.31 o                         
  -4   2  10         72.93         71.59         2.93 o                         
  -3   2  10        111.78         95.25         3.04 o                         
  -2   2  10        109.11         94.63         3.13 o                         
  -1   2  10        207.64        177.59         3.70 o                         
   0   2  10         16.60         17.76         1.69 o                         
   1   2  10          0.75         -1.23         1.23 o                         
   2   2  10         42.72         37.23         2.70 o                         
   3   2  10         46.83         43.73         2.47 o                         
   4   2  10         34.94         35.70         2.30 o                         
   5   2  10          2.80         -0.97         1.49 o                         
   6   2  10         43.18         42.18         4.56 o                         
   7   2  10         12.96         13.09         3.43 o                         
  -8   3  10         14.30         15.28         3.11 o                         
  -7   3  10          0.14         -0.63         3.71 o                         
  -6   3  10          0.20         -2.11         2.11 o                         
  -5   3  10          2.25         -2.05         2.05 o                         
  -4   3  10         31.50         33.01         2.35 o                         
  -3   3  10         35.78         29.69         2.26 o                         
  -2   3  10        217.93        200.42         4.19 o                         
  -1   3  10        143.08        134.69         3.28 o                         
   0   3  10        196.82        201.65         3.94 o                         
   1   3  10        169.01        174.97         3.78 o                         
   2   3  10        120.05        126.64         3.39 o                         
   3   3  10         40.17         41.19         2.62 o                         
   4   3  10        198.78        193.55         5.97 o                         
   5   3  10          0.87          1.71         2.45 o                         
   6   3  10         67.66         67.24         5.07 o                         
   7   3  10          0.03         -2.52         2.52 o                         
  -7   4  10          6.63          8.34         2.69 o                         
  -6   4  10          0.00         -1.34         2.23 o                         
  -5   4  10          0.03         -1.82         2.23 o                         
  -4   4  10         16.57         10.80         3.30 o                         
  -3   4  10         27.52         21.93         2.03 o                         
  -2   4  10         66.59         67.74         3.35 o                         
  -1   4  10         24.05         17.23         1.62 o                         
   0   4  10          5.57          7.85         1.40 o                         
   1   4  10        155.75        157.34         3.65 o                         
   2   4  10        205.19        209.87         4.71 o                         
   3   4  10         13.78         15.90         1.91 o                         
   4   4  10        256.44        260.92         5.28 o                         
   5   4  10         96.29        118.31         4.31 o                         
   6   4  10        112.97        122.16         8.01 o                         
   7   4  10         95.39        126.15         7.20 o                         
  -7   5  10          0.17         -2.23         2.23 o                         
  -6   5  10          1.96          1.30         2.31 o                         
  -5   5  10          7.21          7.91         2.76 o                         
  -4   5  10         38.81         41.86         2.09 o                         
  -3   5  10         18.25         16.57         2.39 o                         
  -2   5  10        105.65        110.34         3.23 o                         
  -1   5  10        261.83        266.01         4.57 o                         
   0   5  10          4.85          4.56         1.33 o                         
   1   5  10        410.42        414.29         6.62 o                         
   2   5  10         45.56         49.74         2.70 o                         
   3   5  10        172.34        177.15         6.21 o                         
   4   5  10          0.00          0.73         1.49 o                         
   5   5  10        149.75        166.82         5.85 o                         
   6   5  10          0.96          4.91         2.15 o                         
   7   5  10         57.21         63.05         5.99 o                         
  -7   6  10          5.62          4.01         2.65 o                         
  -6   6  10          0.20          0.43         4.22 o                         
  -5   6  10        183.63        188.12         7.38 o                         
  -4   6  10          1.41          2.08         1.08 o                         
  -3   6  10         97.46         87.95         2.91 o                         
  -2   6  10         54.24         55.01         2.42 o                         
  -1   6  10         39.79         40.88         2.41 o                         
   0   6  10         17.43         17.72         1.98 o                         
   1   6  10        108.23        105.84         3.72 o                         
   2   6  10         13.12          9.70         1.83 o                         
   3   6  10         14.46         11.08         1.96 o                         
   4   6  10          5.96          3.50         2.01 o                         
   5   6  10         17.87         14.07         2.08 o                         
   6   6  10          1.30          1.65         1.94 o                         
   7   6  10          0.75          0.03         2.49 o                         
  -7   7  10          1.37          0.48         2.44 o                         
  -6   7  10          0.33          0.27         2.44 o                         
  -5   7  10         33.86         33.56         3.77 o                         
  -4   7  10          2.14          3.30         1.96 o                         
  -3   7  10         52.06         55.66         2.95 o                         
  -2   7  10          2.28          2.04         0.98 o                         
  -1   7  10         23.11         19.80         1.65 o                         
   0   7  10          2.68         -1.11         1.11 o                         
   1   7  10         65.16         62.63         2.98 o                         
   2   7  10         28.60         27.47         2.44 o                         
   3   7  10          4.59          2.79         1.45 o                         
   4   7  10        104.70        107.83         3.53 o                         
   5   7  10          6.06          2.81         1.97 o                         
   6   7  10          7.18          3.74         2.43 o                         
  -6   8  10          0.81          2.70         2.47 o                         
  -5   8  10          2.47          1.28         2.48 o                         
  -4   8  10          3.82          4.16         2.45 o                         
  -3   8  10         89.77         91.52         3.59 o                         
  -2   8  10         77.90         80.10         3.62 o                         
  -1   8  10         61.59         68.38         2.71 o                         
   0   8  10          6.92          6.52         1.41 o                         
   1   8  10          3.44          1.70         1.40 o                         
   2   8  10          0.00          0.44         1.36 o                         
   3   8  10         27.62         31.98         2.21 o                         
   4   8  10         30.54         26.73         2.18 o                         
   5   8  10         21.64         20.52         2.31 o                         
   6   8  10          4.52          6.26         2.52 o                         
  -6   9  10          0.17         -0.85         2.55 o                         
  -5   9  10          4.21          2.55         2.69 o                         
  -4   9  10          7.48          5.88         2.22 o                         
  -3   9  10         45.03         46.38         2.70 o                         
  -2   9  10          0.88         -0.48         1.18 o                         
  -1   9  10          7.56          6.69         1.46 o                         
   0   9  10         57.70         59.87         2.60 o                         
   1   9  10         10.91          7.86         1.51 o                         
   2   9  10         55.41         51.88         2.65 o                         
   3   9  10         80.96         80.47         3.25 o                         
   4   9  10         39.97         39.33         2.49 o                         
   5   9  10        125.71        129.80         5.16 o                         
   6   9  10         17.23         23.96         3.25 o                         
  -6  10  10          0.05          1.16         2.61 o                         
  -5  10  10          7.81          8.45         5.24 o                         
  -4  10  10         22.00         17.73         2.72 o                         
  -3  10  10         16.74         15.84         1.93 o                         
  -2  10  10          3.91          4.74         1.39 o                         
  -1  10  10          6.60          5.66         1.43 o                         
   0  10  10         15.28         16.12         1.78 o                         
   1  10  10         37.04         36.52         2.29 o                         
   2  10  10          0.08         -0.65         1.34 o                         
   3  10  10          1.76          1.69         1.47 o                         
   4  10  10          0.11          0.20         1.88 o                         
   5  10  10         94.42        102.21         4.71 o                         
  -5  11  10          2.17          4.13         2.93 o                         
  -4  11  10         24.54         26.40         3.19 o                         
  -3  11  10         10.24          9.29         2.52 o                         
  -2  11  10         29.40         40.68         2.86 o                         
  -1  11  10         27.24         32.82         2.19 o                         
   0  11  10         14.20         19.32         1.91 o                         
   1  11  10          0.54          0.56         1.35 o                         
   2  11  10         29.54         31.22         2.55 o                         
   3  11  10          3.34          3.16         1.52 o                         
   4  11  10         14.76         13.15         2.53 o                         
   5  11  10          0.00          1.95         2.03 o                         
  -4  12  10        111.20        120.06         6.15 o                         
  -3  12  10         18.12         17.22         3.01 o                         
  -2  12  10         21.06         22.54         2.46 o                         
  -1  12  10         31.08         39.18         3.18 o                         
   0  12  10          0.71         -1.37         1.37 o                         
   1  12  10          3.06          3.31         1.53 o                         
   2  12  10         10.16          9.72         1.80 o                         
   3  12  10          0.16         -1.26         1.60 o                         
   4  12  10          0.01         -1.90         1.90 o                         
  -4  13  10          2.05          2.37         3.01 o                         
  -3  13  10         25.48         24.86         3.49 o                         
  -2  13  10          1.35          3.83         1.92 o                         
  -1  13  10          0.02         -1.57         1.57 o                         
   0  13  10         10.91          5.89         1.72 o                         
   1  13  10          4.66          4.69         1.66 o                         
   2  13  10         26.02         26.91         2.58 o                         
   3  13  10          2.15          4.66         2.16 o                         
  -2  14  10         43.93         54.76         4.43 o                         
  -1  14  10        102.64        132.28         5.41 o                         
   0  14  10         16.06         19.36         2.43 o                         
   1  14  10         52.37         57.05         3.43 o                         
   2  14  10         20.47         18.21         2.45 o                         
  -7   0  11         15.93         20.80         5.09 o                         
  -5   0  11        133.83        161.28         9.90 o                         
  -3   0  11        171.22        179.95         5.41 o                         
  -1   0  11         17.20         15.06         2.27 o                         
   1   0  11          3.21         -1.79         1.79 o                         
   3   0  11         66.38         64.11         3.91 o                         
   5   0  11          2.64         -1.18         2.48 o                         
  -7   1  11          8.18          5.49         2.83 o                         
  -6   1  11          1.04         -0.03         2.56 o                         
  -5   1  11          0.39         -1.48         2.42 o                         
  -4   1  11          0.01         -1.60         2.31 o                         
  -3   1  11         14.48         19.05         1.82 o                         
  -2   1  11         57.09         46.36         2.60 o                         
  -1   1  11         12.38         12.98         1.62 o                         
   0   1  11        279.40        258.96         4.68 o                         
   1   1  11         14.38         12.85         1.63 o                         
   2   1  11         17.02         14.17         1.66 o                         
   3   1  11         27.92         27.72         2.02 o                         
   4   1  11          0.04         -0.93         1.70 o                         
   5   1  11          0.49         -1.57         1.57 o                         
   6   1  11         22.00         28.29         5.38 o                         
  -7   2  11          8.15         13.18         3.33 o                         
  -6   2  11          3.74          4.26         5.38 o                         
  -5   2  11          5.46          8.96         3.35 o                         
  -4   2  11          4.37          1.64         2.52 o                         
  -3   2  11          1.67         -0.13         1.25 o                         
  -2   2  11          2.19          0.09         1.19 o                         
  -1   2  11         32.89         21.67         1.79 o                         
   0   2  11          0.16          1.62         1.33 o                         
   1   2  11         38.25         30.62         2.03 o                         
   2   2  11         15.11         12.11         1.65 o                         
   3   2  11         79.60         75.93         3.31 o                         
   4   2  11         86.94         97.63         3.70 o                         
   5   2  11          0.85          0.31         2.19 o                         
   6   2  11        142.58        173.13         7.93 o                         
  -7   3  11          7.31         12.58         6.40 o                         
  -6   3  11          7.85          7.20         2.98 o                         
  -5   3  11         27.67         26.82         3.79 o                         
  -4   3  11          2.94          2.90         1.96 o                         
  -3   3  11         13.84         14.91         1.66 o                         
  -2   3  11         28.38         23.53         2.55 o                         
  -1   3  11         93.14         80.66         2.91 o                         
   0   3  11         96.88        104.72         3.23 o                         
   1   3  11         36.77         34.88         2.12 o                         
   2   3  11          0.03          0.37         1.47 o                         
   3   3  11          1.49          1.82         1.59 o                         
   4   3  11         96.97         99.00         3.78 o                         
   5   3  11          7.27          9.00         2.42 o                         
   6   3  11         80.36        103.48         6.79 o                         
  -6   4  11         29.29         34.83         4.10 o                         
  -5   4  11          5.31          3.43         2.73 o                         
  -4   4  11         23.08         30.65         2.86 o                         
  -3   4  11         22.33         22.08         1.87 o                         
  -2   4  11         53.00         38.83         2.16 o                         
  -1   4  11          7.29          5.01         1.51 o                         
   0   4  11        182.30        182.24         3.98 o                         
   1   4  11        143.21        136.46         3.61 o                         
   2   4  11         80.01         89.52         3.61 o                         
   3   4  11         75.38         71.48         3.26 o                         
   4   4  11          4.42          6.83         1.99 o                         
   5   4  11        114.77        132.54         5.04 o                         
   6   4  11         16.82         25.47         7.71 o                         
  -6   5  11          0.00          1.48         4.58 o                         
  -5   5  11          1.56         -2.91         3.20 o                         
  -4   5  11          8.59          8.28         2.05 o                         
  -3   5  11         16.70          8.81         1.81 o                         
  -2   5  11          1.24          1.83         1.23 o                         
  -1   5  11          0.07         -1.13         1.13 o                         
   0   5  11         20.67         17.19         2.06 o                         
   1   5  11          3.37          1.46         1.92 o                         
   2   5  11          0.03         -0.37         1.51 o                         
   3   5  11         87.92         79.01         3.50 o                         
   4   5  11          0.02         -0.08         1.58 o                         
   5   5  11         85.44         83.51         4.23 o                         
   6   5  11          0.99          4.39         3.34 o                         
  -6   6  11         13.13         15.94         3.35 o                         
  -5   6  11         12.44         14.07         4.44 o                         
  -4   6  11          5.30          7.16         3.42 o                         
  -3   6  11          0.87         -1.04         1.34 o                         
  -2   6  11         11.75         15.32         1.66 o                         
  -1   6  11          0.00          0.60         1.20 o                         
   0   6  11         29.54         35.59         2.50 o                         
   1   6  11         28.05         26.11         2.29 o                         
   2   6  11          0.36         -1.50         1.50 o                         
   3   6  11          2.23         -0.29         1.60 o                         
   4   6  11          8.61          7.22         1.87 o                         
   5   6  11          0.66          3.66         2.06 o                         
   6   6  11         12.35         18.14         3.12 o                         
  -6   7  11         38.28         48.94         4.72 o                         
  -5   7  11          5.86         11.66         3.25 o                         
  -4   7  11          0.05          2.21         2.69 o                         
  -3   7  11         20.27         24.22         2.09 o                         
  -2   7  11          0.38         -0.01         1.22 o                         
  -1   7  11         31.46         31.10         2.29 o                         
   0   7  11         11.72          9.46         1.98 o                         
   1   7  11         17.32         20.07         2.18 o                         
   2   7  11          9.87          9.99         1.90 o                         
   3   7  11         15.82         19.05         1.94 o                         
   4   7  11         33.36         30.60         2.27 o                         
   5   7  11         33.07         35.89         2.74 o                         
  -5   8  11         58.41         64.74         6.04 o                         
  -4   8  11          2.11          0.72         2.71 o                         
  -3   8  11         28.12         34.21         2.62 o                         
  -2   8  11          0.54          0.49         1.30 o                         
  -1   8  11         16.60         15.49         1.67 o                         
   0   8  11          5.39          5.07         1.74 o                         
   1   8  11          0.09         -1.25         1.25 o                         
   2   8  11          0.12         -0.66         1.47 o                         
   3   8  11         32.24         32.69         2.55 o                         
   4   8  11          0.40          2.57         1.55 o                         
   5   8  11         69.10         84.70         3.86 o                         
  -5   9  11         22.66         22.78         4.04 o                         
  -4   9  11         19.36         13.74         3.42 o                         
  -3   9  11          0.33          0.39         2.16 o                         
  -2   9  11          9.79          8.64         1.82 o                         
  -1   9  11          8.51          8.97         1.56 o                         
   0   9  11          3.44          5.20         1.49 o                         
   1   9  11          2.80          1.51         1.40 o                         
   2   9  11          5.11          2.87         1.51 o                         
   3   9  11          2.02          1.46         1.51 o                         
   4   9  11         24.50         23.17         2.63 o                         
   5   9  11          7.58          5.64         3.49 o                         
  -4  10  11          3.49          0.98         2.93 o                         
  -3  10  11          8.39          4.12         2.51 o                         
  -2  10  11         30.29         31.24         2.55 o                         
  -1  10  11         28.17         33.24         2.25 o                         
   0  10  11          2.14          7.18         1.66 o                         
   1  10  11         23.23         29.38         2.28 o                         
   2  10  11          8.91         10.93         1.81 o                         
   3  10  11          0.01          0.51         1.68 o                         
   4  10  11         48.25         50.59         3.24 o                         
  -4  11  11          1.61          2.31         2.96 o                         
  -3  11  11          0.06         -1.95         2.37 o                         
  -2  11  11         13.05         12.96         2.17 o                         
  -1  11  11         17.56         18.21         2.15 o                         
   0  11  11         21.99         28.82         2.24 o                         
   1  11  11          4.37          4.70         2.02 o                         
   2  11  11         10.96         11.25         2.25 o                         
   3  11  11          0.39         -0.07         1.49 o                         
  -3  12  11          5.99          3.77         2.62 o                         
  -2  12  11          8.39          1.94         2.52 o                         
  -1  12  11         42.23         47.77         3.06 o                         
   0  12  11         17.81         18.77         2.10 o                         
   1  12  11         37.15         45.56         2.75 o                         
   2  12  11          0.61          0.33         1.65 o                         
  -1  13  11         22.27         25.56         2.68 o                         
   0  13  11         79.33         82.04         5.69 o                         
  -6   0  12         73.71         95.01         9.31 o                         
  -4   0  12         42.85         44.00         4.37 o                         
  -2   0  12          4.14          2.10         1.90 o                         
   0   0  12         20.90         22.88         2.75 o                         
   2   0  12         13.41         13.60         2.56 o                         
   4   0  12         42.16         43.58         6.55 o                         
  -6   1  12          6.86          4.73         3.19 o                         
  -5   1  12          0.77         -2.67         2.67 o                         
  -4   1  12          4.04          1.37         2.22 o                         
  -3   1  12         11.39          7.92         1.76 o                         
  -2   1  12         25.86         26.59         2.42 o                         
  -1   1  12         92.66         98.58         3.28 o                         
   0   1  12          6.31          2.94         1.48 o                         
   1   1  12         43.94         42.93         2.40 o                         
   2   1  12          0.15          0.69         1.45 o                         
   3   1  12          4.62          3.39         1.92 o                         
   4   1  12          4.05          2.02         3.09 o                         
   5   1  12         29.58         22.06         2.80 o                         
  -5   2  12          0.23         -0.18         2.83 o                         
  -4   2  12         11.07          6.06         2.44 o                         
  -3   2  12          5.76          3.95         1.79 o                         
  -2   2  12          7.01          7.26         1.50 o                         
  -1   2  12         13.68         10.64         1.66 o                         
   0   2  12         50.01         34.92         2.26 o                         
   1   2  12          4.38          7.05         1.61 o                         
   2   2  12        226.61        224.05         4.71 o                         
   3   2  12          1.67          1.26         1.64 o                         
   4   2  12        125.71        143.08         4.51 o                         
   5   2  12          5.94          8.99         2.64 o                         
  -5   3  12          5.76          3.20         2.98 o                         
  -4   3  12          3.52         -0.79         2.24 o                         
  -3   3  12          4.34         -0.24         1.49 o                         
  -2   3  12          6.46          2.28         1.41 o                         
  -1   3  12         19.08         18.43         1.85 o                         
   0   3  12          2.88          1.51         1.47 o                         
   1   3  12          0.17          1.41         1.42 o                         
   2   3  12          1.58          1.18         1.65 o                         
   3   3  12          5.46          2.79         1.75 o                         
   4   3  12          4.87          5.66         1.83 o                         
   5   3  12         19.46         20.04         2.95 o                         
  -5   4  12         18.11         25.60         4.06 o                         
  -4   4  12          4.42          1.37         2.82 o                         
  -3   4  12          4.29          1.62         1.55 o                         
  -2   4  12          1.53          0.46         1.33 o                         
  -1   4  12         58.05         53.32         2.56 o                         
   0   4  12          6.94          3.04         1.47 o                         
   1   4  12          1.16          2.31         1.43 o                         
   2   4  12          2.33          0.14         1.64 o                         
   3   4  12         47.78         45.90         2.87 o                         
   4   4  12          2.93          1.84         1.70 o                         
   5   4  12         54.92         69.47         4.41 o                         
  -5   5  12          2.60          2.79         3.02 o                         
  -4   5  12          0.46         -0.36         2.67 o                         
  -3   5  12         16.29         19.27         2.80 o                         
  -2   5  12         49.71         49.45         2.46 o                         
  -1   5  12          3.73          5.75         1.79 o                         
   0   5  12         78.37         86.24         3.33 o                         
   1   5  12         24.13         26.89         2.42 o                         
   2   5  12          2.91          5.66         2.54 o                         
   3   5  12          6.63          4.75         1.78 o                         
   4   5  12         22.66         18.36         2.30 o                         
  -5   6  12         51.56         58.83         5.09 o                         
  -4   6  12         21.40         20.11         3.74 o                         
  -3   6  12          0.03         -1.36         2.10 o                         
  -2   6  12         24.99         30.19         2.89 o                         
  -1   6  12         28.97         31.31         2.52 o                         
   0   6  12          6.81          3.10         1.78 o                         
   1   6  12          2.89         -0.34         1.71 o                         
   2   6  12          0.44          1.80         1.72 o                         
   3   6  12         15.77         18.66         2.32 o                         
   4   6  12          4.05          1.42         1.78 o                         
  -4   7  12          3.31          5.29         5.38 o                         
  -3   7  12        131.08        151.47         6.02 o                         
  -2   7  12          2.40          4.00         1.62 o                         
  -1   7  12         12.99         17.60         1.82 o                         
   0   7  12         21.87         19.29         1.99 o                         
   1   7  12          2.88          1.17         1.50 o                         
   2   7  12          3.20          0.39         1.43 o                         
   3   7  12          0.31         -1.01         1.50 o                         
   4   7  12          0.00          0.86         1.81 o                         
  -4   8  12         21.46         18.87         3.98 o                         
  -3   8  12          5.99         11.69         2.86 o                         
  -2   8  12          0.42          0.63         1.46 o                         
  -1   8  12         20.18         18.55         1.93 o                         
   0   8  12         22.10         19.15         1.95 o                         
   1   8  12         16.34         16.06         1.94 o                         
   2   8  12          1.02         -1.11         1.54 o                         
   3   8  12         33.63         37.00         2.58 o                         
  -3   9  12         22.07         23.70         3.49 o                         
  -2   9  12          3.04          0.16         1.69 o                         
  -1   9  12         30.63         31.91         2.62 o                         
   0   9  12          1.43          0.74         1.49 o                         
   1   9  12          0.21         -0.12         1.52 o                         
   2   9  12          5.64          7.70         1.88 o                         
   3   9  12          0.04          1.03         1.62 o                         
  -2  10  12          9.29          2.74         2.35 o                         
  -1  10  12          0.03         -1.57         1.57 o                         
   0  10  12          0.28         -1.86         1.86 o                         
   1  10  12          0.05         -1.13         1.52 o                         
   2  10  12         73.79         70.98         3.69 o                         
  -3   0  13         13.07         13.17         3.33 o                         
  -1   0  13          3.43          0.99         2.26 o                         
   1   0  13        102.81        135.71         5.76 o                         
   3   0  13          5.51          6.89         2.87 o                         
  -4   1  13          3.26          2.24         2.19 o                         
  -3   1  13          1.28          0.23         1.99 o                         
  -2   1  13          0.69         -0.60         1.51 o                         
  -1   1  13          0.08          1.14         1.51 o                         
   0   1  13          0.48         -0.73         1.51 o                         
   1   1  13          0.73         -1.48         1.48 o                         
   2   1  13          2.21          1.85         1.70 o                         
   3   1  13          5.19          1.47         1.92 o                         
  -4   2  13          0.23         -2.00         2.00 o                         
  -3   2  13         17.48         17.43         2.74 o                         
  -2   2  13          0.45         -0.03         1.68 o                         
  -1   2  13          1.56         -0.36         1.44 o                         
   0   2  13          2.63         -1.21         2.38 o                         
   1   2  13         24.48         21.50         2.12 o                         
   2   2  13         11.48         10.07         1.88 o                         
   3   2  13         20.43         16.15         2.25 o                         
  -3   3  13          0.10         -1.04         2.54 o                         
  -2   3  13          2.57          2.89         1.77 o                         
  -1   3  13          1.72         -0.83         1.44 o                         
   0   3  13          0.49         -1.51         1.51 o                         
   1   3  13         47.34         52.90         3.75 o                         
   2   3  13          0.14          2.64         1.78 o                         
   3   3  13         26.82         24.85         2.47 o                         
  -3   4  13          0.32         -2.31         2.31 o                         
  -2   4  13          7.45          7.95         2.35 o                         
  -1   4  13          0.21         -1.12         1.58 o                         
   0   4  13         17.85         23.59         2.25 o                         
   1   4  13          0.01         -0.05         1.76 o                         
   2   4  13         72.28         75.04         3.62 o                         
   3   4  13          0.35          0.28         1.71 o                         
  -3   5  13          2.62         -0.78         2.69 o                         
  -2   5  13         33.45         33.44         3.08 o                         
  -1   5  13          1.02          0.55         1.81 o                         
   0   5  13        125.57        153.19         4.81 o                         
   1   5  13          8.89         10.75         2.07 o                         
   2   5  13         41.56         37.33         2.89 o                         
  -2   6  13          9.12          7.45         1.86 o                         
  -1   6  13          1.35          1.64         2.16 o                         
   0   6  13         52.61         63.78         3.45 o                         
   1   6  13         19.59         25.56         2.91 o                         
   2   6  13         12.64         18.29         2.46 o                         
  -1   7  13          0.39         -1.73         1.73 o                         
   0   7  13          1.12          1.22         1.57 o                         
   1   7  13          1.51         -0.07         1.62 o                         
                                                                                
