# Supplementary material for: Crystal structures of two new isocoumarin derivatives: 8-amino-6-methyl-3,4-diphenyl-1H-isochromen-1-one and 8-amino-3,4-diethyl-6-methyl-1H-isochromen-1-one
Source: Acta Crystallogr E Crystallogr Commun. 2019 Jul 9;75(Pt 8):1117–22. doi: 10.1107/S2056989019009435 (PMC6690470; doi:10.1107/S2056989019009435)
Supplement: Supplementary file 3 [file e-75-01117-IIsup5.hkl]

data_II                                                                         
_shelx_title ' 3AC IN P2(1)/C'                                                  
_shelx_refln_list_code          4                                               
_shelx_F_calc_maximum      280.04                                               
_exptl_crystal_F_000       992.00                                               
_reflns_d_resolution_high  0.8819                                               
                                                                                
loop_                                                                           
 _space_group_symop_operation_xyz                                               
 'x, y, z'                                                                      
 '-x, y+1/2, -z+1/2'                                                            
 '-x, -y, -z'                                                                   
 'x, -y-1/2, z-1/2'                                                             
                                                                                
_cell_length_a    10.4844                                                       
_cell_length_b    26.5620                                                       
_cell_length_c     9.3651                                                       
_cell_angle_alpha  90.000                                                       
_cell_angle_beta  105.367                                                       
_cell_angle_gamma  90.000                                                       
                                                                                
_shelx_F_squared_multiplier     1.000                                           
                                                                                
loop_                                                                           
 _refln_index_h                                                                 
 _refln_index_k                                                                 
 _refln_index_l                                                                 
 _refln_F_squared_calc                                                          
 _refln_F_squared_meas                                                          
 _refln_F_squared_sigma                                                         
 _refln_observed_status                                                         
   2   0   0       1046.63        861.82        16.43 o                         
   3   0   0       3043.67       2704.37        43.56 o                         
   4   0   0       5021.28       5024.67        76.77 o                         
   5   0   0          4.92          3.81         4.09 o                         
   6   0   0          9.08          4.01         4.59 o                         
   7   0   0        168.55        231.72        18.39 o                         
   8   0   0          3.87          9.48         9.16 o                         
   9   0   0        230.28        254.39        27.27 o                         
  10   0   0          1.77         22.75        13.53 o                         
  11   0   0         39.80         38.93        26.02 o                         
   1   1   0        318.75        287.17         7.51 o                         
   2   1   0          2.17          5.02         1.49 o                         
   3   1   0       3201.06       3063.22        34.22 o                         
   4   1   0         54.93         61.50         4.27 o                         
   5   1   0         77.31         67.42         5.37 o                         
   6   1   0         45.14         27.09         6.81 o                         
   7   1   0          0.06          8.47         4.11 o                         
   8   1   0         44.25         35.64         7.90 o                         
   9   1   0        169.04        177.29        16.25 o                         
  10   1   0        586.03        668.32        49.99 o                         
  11   1   0        364.74        353.09        25.39 o                         
   1   2   0      38307.27      32280.07      1282.29 o                         
   2   2   0        440.95        389.22         8.33 o                         
   3   2   0         31.62         25.85         2.88 o                         
   4   2   0          0.62          0.89         2.39 o                         
   5   2   0         75.10        101.25         6.58 o                         
   6   2   0         82.02         97.94         7.40 o                         
   7   2   0         10.76         10.20         4.54 o                         
   8   2   0         36.57         40.72         7.50 o                         
   9   2   0          0.34         12.99         8.64 o                         
  10   2   0         12.82         35.87        15.43 o                         
  11   2   0         12.82         25.77        12.03 o                         
   1   3   0         11.52         15.17         1.84 o                         
   2   3   0        106.67        134.70         6.00 o                         
   3   3   0         66.15         81.39         4.60 o                         
   4   3   0          1.73          2.52         2.59 o                         
   5   3   0       1046.70       1067.07        19.66 o                         
   6   3   0        763.27        739.93        17.15 o                         
   7   3   0        211.81        239.17        13.02 o                         
   8   3   0        167.02        211.20        17.70 o                         
   9   3   0          6.77         12.33         8.27 o                         
  10   3   0         94.24         93.72        13.94 o                         
  11   3   0         79.17         81.38        21.15 o                         
   0   4   0      21616.56      21677.77       407.17 o                         
   1   4   0         18.34         13.04         1.94 o                         
   2   4   0       9688.93       9077.27       102.96 o                         
   3   4   0         13.72         15.15         4.34 o                         
   4   4   0       4831.20       4779.11        56.41 o                         
   5   4   0          6.71          2.81         3.36 o                         
   6   4   0         85.60         92.87         7.23 o                         
   7   4   0        136.17        121.97        10.22 o                         
   8   4   0         51.50         33.94         7.82 o                         
   9   4   0          7.32         11.89         8.99 o                         
  10   4   0         17.27         18.29         9.99 o                         
  11   4   0          0.23          5.54        10.41 o                         
   1   5   0        234.28        218.37         6.19 o                         
   2   5   0       2479.59       2500.92        33.21 o                         
   3   5   0        169.33        143.52         7.91 o                         
   4   5   0       2975.41       3071.31        39.70 o                         
   5   5   0        151.85        127.05         7.40 o                         
   6   5   0        226.33        265.90        17.70 o                         
   7   5   0         64.88         60.51         7.54 o                         
   8   5   0        222.13        222.76        15.21 o                         
   9   5   0          5.56          3.55         8.55 o                         
  10   5   0         65.86         69.05        13.08 o                         
  11   5   0         35.76         25.71        13.01 o                         
   0   6   0        582.56        600.14        19.85 o                         
   1   6   0      10388.25      10279.98       192.75 o                         
   2   6   0       1575.01       1654.40        24.50 o                         
   3   6   0       1793.81       1798.62        27.44 o                         
   4   6   0        537.05        550.47        14.01 o                         
   5   6   0       2261.47       2451.71        35.38 o                         
   6   6   0        129.79        131.74         8.54 o                         
   7   6   0          1.18          3.14         4.75 o                         
   8   6   0         63.19         56.31         9.41 o                         
   9   6   0          2.07         -4.55         9.59 o                         
  10   6   0         59.74         51.75        12.95 o                         
  11   6   0          5.93         16.28        12.47 o                         
   1   7   0       1291.82       1302.44        22.41 o                         
   2   7   0       2658.21       2629.89        36.01 o                         
   3   7   0          0.06          0.42         2.58 o                         
   4   7   0       1009.55       1148.04        21.94 o                         
   5   7   0         23.93         28.55         4.83 o                         
   6   7   0        774.66        800.23        18.66 o                         
   7   7   0         18.42          8.53         6.28 o                         
   8   7   0          8.37         -6.95         6.95 o                         
   9   7   0          7.60         -7.44         7.44 o                         
  10   7   0          6.86         -5.96         9.35 o                         
  11   7   0          0.07         -5.83        10.52 o                         
   0   8   0       3242.78       3768.88        83.03 o                         
   1   8   0          0.02         -1.47         2.72 o                         
   2   8   0         23.01         10.81         3.14 o                         
   3   8   0        641.55        681.38        15.32 o                         
   4   8   0       1179.02       1221.54        23.24 o                         
   5   8   0        149.00        183.04        10.89 o                         
   6   8   0          0.63          7.80         4.21 o                         
   7   8   0          5.27         -1.49         4.91 o                         
   8   8   0         36.86         24.60         9.05 o                         
   9   8   0         31.36         26.90        10.04 o                         
  10   8   0          2.59          3.24         9.63 o                         
  11   8   0         14.63          8.90        25.33 o                         
   1   9   0       2498.05       2614.79        39.99 o                         
   2   9   0        173.73        177.74        13.39 o                         
   3   9   0        229.98        231.82        12.61 o                         
   4   9   0          0.29         -1.17         3.26 o                         
   5   9   0         65.17         57.79         6.39 o                         
   6   9   0         22.52         18.61         4.96 o                         
   7   9   0         22.03         22.14         6.47 o                         
   8   9   0         86.57         74.88        13.44 o                         
   9   9   0         69.01         90.08        13.44 o                         
  10   9   0          2.76         -0.19         9.64 o                         
   0  10   0          2.85         -0.68         4.84 o                         
   1  10   0        175.26        195.11         9.51 o                         
   2  10   0         31.17         27.06         4.48 o                         
   3  10   0        110.63         99.33        10.76 o                         
   4  10   0         30.07         28.50         4.95 o                         
   5  10   0         34.66         25.68         5.05 o                         
   6  10   0         16.53         27.16         6.47 o                         
   7  10   0         16.45         17.03         7.54 o                         
   8  10   0          0.15         -6.72         6.72 o                         
   9  10   0          1.82          3.84         8.58 o                         
  10  10   0          0.08         -2.20         9.90 o                         
   1  11   0        379.39        495.81        16.07 o                         
   2  11   0         30.20         18.24         4.49 o                         
   3  11   0          8.83          6.63         3.61 o                         
   4  11   0        266.14        291.18        12.49 o                         
   5  11   0         60.81         64.38         7.29 o                         
   6  11   0         25.26         16.19         6.21 o                         
   7  11   0         55.22         57.64        11.99 o                         
   8  11   0          1.53         -5.85         7.26 o                         
   9  11   0          1.73         -2.16         8.29 o                         
  10  11   0          2.99         -4.16         9.98 o                         
   0  12   0       3521.13       4541.13       103.85 o                         
   1  12   0          8.08         13.24         4.40 o                         
   2  12   0        171.00        146.52        13.08 o                         
   3  12   0         28.65         34.26         5.77 o                         
   4  12   0        158.52        176.71        13.26 o                         
   5  12   0        125.08        126.71         9.46 o                         
   6  12   0         10.35          6.15         6.05 o                         
   7  12   0          3.56          1.86         6.69 o                         
   8  12   0         20.47          8.06         8.60 o                         
   9  12   0          5.41          1.37         9.39 o                         
  10  12   0          2.83         -4.59        10.14 o                         
   1  13   0       2487.90       2954.65        47.76 o                         
   2  13   0          9.45          5.34         4.42 o                         
   3  13   0         63.23         46.24         6.54 o                         
   4  13   0         16.13         28.98         5.88 o                         
   5  13   0         59.91         50.07         7.75 o                         
   6  13   0         61.68         80.97        11.40 o                         
   7  13   0          0.00         -8.02         8.02 o                         
   8  13   0         61.45         42.37        10.57 o                         
   9  13   0         83.50         89.75        14.13 o                         
  10  13   0         26.25         16.85        11.65 o                         
   0  14   0       4786.75       5861.50       131.92 o                         
   1  14   0       2106.37       2237.99        39.85 o                         
   2  14   0         96.61         96.89         8.60 o                         
   3  14   0        391.01        416.21        16.37 o                         
   4  14   0          0.54         -0.61         4.23 o                         
   5  14   0          0.58         -4.86         5.04 o                         
   6  14   0          2.38         -6.20         6.62 o                         
   7  14   0         12.52         -0.33         8.43 o                         
   8  14   0         37.42         30.14         9.85 o                         
   9  14   0         35.75         40.03        12.65 o                         
  10  14   0          2.18         15.55        12.24 o                         
   1  15   0         13.17         10.19         5.16 o                         
   2  15   0          0.13         -3.77         4.23 o                         
   3  15   0          0.31         -4.27         4.27 o                         
   4  15   0        120.92        126.91        12.17 o                         
   5  15   0        172.36        207.63        16.47 o                         
   6  15   0          5.01         -6.72         6.72 o                         
   7  15   0          0.21          3.10        12.19 o                         
   8  15   0         18.61         15.11         9.92 o                         
   9  15   0          8.42          2.86         9.73 o                         
   0  16   0          5.93          3.68         7.70 o                         
   1  16   0       1162.61       1294.22        29.33 o                         
   2  16   0          0.52          4.79         5.13 o                         
   3  16   0         34.02         34.72         7.14 o                         
   4  16   0        697.34        755.59        26.51 o                         
   5  16   0        100.12        119.28        13.28 o                         
   6  16   0        221.10        238.58        21.08 o                         
   7  16   0        295.61        298.73        25.37 o                         
   8  16   0          4.88          1.40         9.00 o                         
   9  16   0         31.30         37.46        12.22 o                         
   1  17   0        474.22        567.13        19.28 o                         
   2  17   0         28.82         40.28         7.18 o                         
   3  17   0        405.68        411.37        21.27 o                         
   4  17   0          1.47          7.48         7.94 o                         
   5  17   0        645.38        677.96        53.61 o                         
   6  17   0          0.23         -3.94        14.00 o                         
   7  17   0          0.42         -0.41        10.23 o                         
   8  17   0         11.97         26.75        10.66 o                         
   9  17   0         24.03         19.41        11.22 o                         
   0  18   0         55.74         49.60        12.34 o                         
   1  18   0         56.97         69.65         9.02 o                         
   2  18   0        286.49        321.52        19.53 o                         
   3  18   0        541.84        512.15        26.48 o                         
   4  18   0        811.36        824.65        33.98 o                         
   5  18   0         12.23         10.62        11.21 o                         
   6  18   0        311.73        304.53        30.88 o                         
   7  18   0        540.56        565.36        34.26 o                         
   8  18   0          1.22         -2.84        11.45 o                         
   9  18   0         33.76         32.25        12.75 o                         
   1  19   0         18.28         16.44         8.79 o                         
   2  19   0         26.67          6.51         8.63 o                         
   3  19   0         14.66          8.47         9.19 o                         
   4  19   0       2845.51       2899.81        72.60 o                         
   5  19   0         35.26         36.16        14.13 o                         
   6  19   0        180.72        183.07        25.87 o                         
   7  19   0         56.97         55.29        16.94 o                         
   8  19   0         23.15         35.75        14.41 o                         
   0  20   0        147.22        158.85        30.13 o                         
   1  20   0        525.26        562.39        27.67 o                         
   2  20   0         12.86          2.26         8.56 o                         
   3  20   0        245.44        271.38        22.29 o                         
   4  20   0        194.71        269.64        28.73 o                         
   5  20   0        407.66        438.57        67.44 o                         
   6  20   0        522.95        441.46        36.80 o                         
   7  20   0         62.92         68.30        18.52 o                         
   8  20   0          1.55         -7.10        15.24 o                         
   1  21   0        149.87        157.14        17.90 o                         
   2  21   0          0.71         -8.12         8.12 o                         
   3  21   0        469.53        467.07        36.44 o                         
   4  21   0          7.71         -1.86        11.65 o                         
   5  21   0        869.40        850.01        47.44 o                         
   6  21   0         44.06         54.06        18.14 o                         
   7  21   0          0.04          6.53        15.47 o                         
   8  21   0          0.13         -7.30        15.73 o                         
   0  22   0         46.84         38.34        19.86 o                         
   1  22   0          0.64         -0.75        10.89 o                         
   2  22   0         14.05         -0.68        10.17 o                         
   3  22   0         31.02         27.73        23.96 o                         
   4  22   0        277.10        287.93        30.74 o                         
   5  22   0         56.31         31.82        16.57 o                         
   6  22   0         23.64         23.44        15.60 o                         
   7  22   0          3.68         13.31        15.11 o                         
   1  23   0          5.92          3.38        12.34 o                         
   2  23   0         56.67         55.36        17.27 o                         
   3  23   0         25.57          0.50        13.31 o                         
   4  23   0        108.40        131.97        23.18 o                         
   5  23   0          6.69         -0.34        14.04 o                         
   6  23   0         23.61         18.08        15.68 o                         
   7  23   0         10.02          7.01        16.21 o                         
   0  24   0         17.40         23.28        20.54 o                         
   1  24   0        360.34        434.97        37.41 o                         
   2  24   0         90.62         55.75        16.94 o                         
   3  24   0         66.45         61.25        19.35 o                         
   4  24   0          0.30        -11.85        11.85 o                         
   5  24   0         69.48         45.30        31.84 o                         
   6  24   0          0.03          6.92        16.21 o                         
   1  25   0          8.58          1.37        13.07 o                         
   2  25   0         36.24         55.18        18.86 o                         
   3  25   0         14.58         17.19        14.23 o                         
   4  25   0         16.61          4.41        14.28 o                         
   5  25   0          8.66         15.73        15.89 o                         
   6  25   0          7.95          5.40        16.38 o                         
   0  26   0        307.85        273.88        43.82 o                         
   1  26   0         53.65         22.15        14.80 o                         
   2  26   0         13.66         40.33        36.97 o                         
   3  26   0          5.09         -6.64        13.31 o                         
   4  26   0         17.45         -2.37        16.21 o                         
   5  26   0          0.91          0.84        15.89 o                         
   1  27   0          3.03         -3.42        13.74 o                         
   2  27   0         28.93         19.82        16.57 o                         
   3  27   0         12.04         14.00        16.21 o                         
   4  27   0          1.30         -2.65        16.21 o                         
   0  28   0         28.34        -11.64        19.17 o                         
   1  28   0         20.32         44.28        20.54 o                         
   2  28   0          0.27        -12.85        19.51 o                         
   3  28   0          4.31        -14.52        14.52 o                         
   1  29   0         17.63         22.63        19.29 o                         
   2  29   0          3.18         -6.47        22.59 o                         
 -11   1   1         55.38         46.80        12.40 o                         
 -10   1   1        581.86        657.10        52.42 o                         
  -9   1   1        684.63        783.17        26.81 o                         
  -8   1   1         29.37         49.28         9.85 o                         
  -7   1   1         15.71          8.66         4.72 o                         
  -6   1   1        377.72        426.45        14.61 o                         
  -5   1   1          7.64          4.98         2.90 o                         
  -4   1   1        798.57        730.92        14.16 o                         
  -3   1   1        295.79        244.98         6.43 o                         
  -2   1   1       1330.25       1166.04        19.51 o                         
  -1   1   1       5918.09       5522.76        85.25 o                         
   0   1   1        420.26        390.93         9.78 o                         
   1   1   1          2.64          0.24         0.73 o                         
   2   1   1       3852.07       3497.63        37.10 o                         
   3   1   1       4891.98       4733.10        50.47 o                         
   4   1   1         71.63         72.43         6.15 o                         
   5   1   1         66.35         60.00         5.31 o                         
   6   1   1        236.13        263.73        19.69 o                         
   7   1   1        474.70        453.67        20.19 o                         
   8   1   1       2084.85       2197.79        51.09 o                         
   9   1   1        367.16        373.91        23.26 o                         
  10   1   1          0.03         -8.73         8.92 o                         
  11   1   1          3.82         17.29        15.24 o                         
 -11   2   1          2.68         -3.05        10.78 o                         
 -10   2   1         60.06         67.81        15.32 o                         
  -9   2   1        100.46        120.75        11.06 o                         
  -8   2   1         18.97         18.46         5.87 o                         
  -7   2   1         13.40          7.54         4.62 o                         
  -6   2   1         16.26         10.17         3.97 o                         
  -5   2   1       1124.67       1097.48        19.22 o                         
  -4   2   1        116.15        102.89         7.44 o                         
  -3   2   1         21.07         16.59         3.35 o                         
  -2   2   1       1700.12       1623.32        25.84 o                         
  -1   2   1       1978.72       1901.94        38.09 o                         
   0   2   1         75.93         60.30         3.88 o                         
   1   2   1         45.80         24.52         1.86 o                         
   2   2   1        152.68        151.70        10.76 o                         
   3   2   1        230.53        238.87         8.51 o                         
   4   2   1        491.68        550.01        11.94 o                         
   5   2   1        192.31        217.92         9.08 o                         
   6   2   1         26.15         19.16         4.77 o                         
   7   2   1         22.96         29.23         6.21 o                         
   8   2   1        161.16        216.89        17.04 o                         
   9   2   1        111.43        113.64        14.38 o                         
  10   2   1         22.46         17.93        10.15 o                         
  11   2   1          4.27         -2.94        14.31 o                         
 -11   3   1         22.73         37.05        12.94 o                         
 -10   3   1        511.38        580.02        35.60 o                         
  -9   3   1        493.76        485.32        20.79 o                         
  -8   3   1        132.23        138.63        10.71 o                         
  -7   3   1         19.22         17.62         5.20 o                         
  -6   3   1         36.20         27.58         4.46 o                         
  -5   3   1         33.32         28.66         4.14 o                         
  -4   3   1         22.23         15.94         3.28 o                         
  -3   3   1        340.09        352.47         8.66 o                         
  -2   3   1       2226.83       2027.23        59.89 o                         
  -1   3   1        375.70        323.32         8.39 o                         
   0   3   1       1959.61       1752.30        23.81 o                         
   1   3   1        562.14        522.17         9.36 o                         
   2   3   1          7.68          7.67         2.06 o                         
   3   3   1       1187.59       1158.21        18.26 o                         
   4   3   1       3163.47       3456.80        43.70 o                         
   5   3   1        339.91        350.52        13.54 o                         
   6   3   1        840.84        919.77        20.03 o                         
   7   3   1        118.34        135.58        10.63 o                         
   8   3   1       1277.21       1354.92        44.40 o                         
   9   3   1        124.62        121.44        14.75 o                         
  10   3   1          2.40          1.60         9.42 o                         
  11   3   1          0.05        -17.12        18.49 o                         
 -11   4   1         64.59         57.88        15.88 o                         
 -10   4   1         72.72         84.28        13.93 o                         
  -9   4   1         27.09         25.07        11.67 o                         
  -8   4   1         95.22         97.08         9.18 o                         
  -7   4   1        305.75        352.06        15.14 o                         
  -6   4   1        361.25        333.88        15.11 o                         
  -5   4   1        263.97        257.70        12.99 o                         
  -4   4   1       1863.57       1706.24        26.36 o                         
  -3   4   1       1621.24       1556.99        23.01 o                         
  -2   4   1       1927.50       1851.07        27.06 o                         
  -1   4   1        949.53        895.99        18.69 o                         
   0   4   1       1464.42       1377.80        20.32 o                         
   1   4   1        931.89        881.53        14.20 o                         
   2   4   1       4621.96       4451.70        50.31 o                         
   3   4   1          0.00         -0.68         2.18 o                         
   4   4   1       1880.27       1991.97        28.98 o                         
   5   4   1         66.36         69.05         6.01 o                         
   6   4   1        323.55        365.28        14.31 o                         
   7   4   1         25.44         21.76         6.46 o                         
   8   4   1        141.81        132.42        14.70 o                         
   9   4   1        216.90        202.63        19.17 o                         
  10   4   1         62.80         52.96        13.12 o                         
  11   4   1          3.07         -5.48        21.23 o                         
 -11   5   1          9.23          5.89        10.77 o                         
 -10   5   1         49.98         48.55        18.88 o                         
  -9   5   1         19.04         13.92         7.65 o                         
  -8   5   1          2.37          7.35         5.56 o                         
  -7   5   1          2.50          4.94         4.50 o                         
  -6   5   1          5.08          5.15         3.72 o                         
  -5   5   1        111.45        138.59         8.13 o                         
  -4   5   1       1082.28       1174.39        20.62 o                         
  -3   5   1        124.94        154.94         6.69 o                         
  -2   5   1        131.11        127.47         8.96 o                         
  -1   5   1          6.07          4.65         2.13 o                         
   0   5   1          0.78          1.11         1.84 o                         
   1   5   1       2097.45       2049.94        27.62 o                         
   2   5   1       2848.90       2892.92        38.20 o                         
   3   5   1       8061.48       8157.06        89.36 o                         
   4   5   1        519.51        559.51        13.44 o                         
   5   5   1       2380.91       2551.43        36.78 o                         
   6   5   1        212.76        230.00        14.30 o                         
   7   5   1         36.10         39.37         8.38 o                         
   8   5   1        149.74        136.56        14.43 o                         
   9   5   1          0.02         -7.80         7.80 o                         
  10   5   1          0.07         -6.57         9.23 o                         
 -11   6   1          0.01         -7.17         9.95 o                         
 -10   6   1         40.02         26.90        13.09 o                         
  -9   6   1          1.72         -6.82         6.82 o                         
  -8   6   1         31.18         40.87         7.43 o                         
  -7   6   1        488.84        544.08        17.27 o                         
  -6   6   1        869.10        839.11        21.46 o                         
  -5   6   1       3643.34       3654.76        50.59 o                         
  -4   6   1        378.39        372.34        10.89 o                         
  -3   6   1        813.83        794.20        17.91 o                         
  -2   6   1       3789.27       3874.82        52.48 o                         
  -1   6   1       4629.92       4608.65        67.44 o                         
   0   6   1        392.55        385.09         9.72 o                         
   1   6   1        704.63        543.81        11.31 o                         
   2   6   1          0.26          1.71         2.26 o                         
   3   6   1        110.00        146.71         9.65 o                         
   4   6   1        192.46        174.27        10.24 o                         
   5   6   1        264.46        273.23        13.70 o                         
   6   6   1         87.15         92.31         7.86 o                         
   7   6   1         14.69          6.65         6.84 o                         
   8   6   1          1.24         -7.67         7.67 o                         
   9   6   1         42.68         30.43        10.42 o                         
  10   6   1         28.33         13.28        10.33 o                         
 -11   7   1          9.25         -6.77        10.35 o                         
 -10   7   1          3.56         -1.60         9.58 o                         
  -9   7   1         17.86         14.72         8.64 o                         
  -8   7   1         34.65         25.80         6.90 o                         
  -7   7   1         85.73         94.28         9.80 o                         
  -6   7   1       1269.68       1388.04        30.98 o                         
  -5   7   1         76.24         78.48         6.57 o                         
  -4   7   1         31.33         22.53         3.96 o                         
  -3   7   1        506.00        465.38        11.50 o                         
  -2   7   1       1219.33       1227.73        22.53 o                         
  -1   7   1        155.21        143.53        10.28 o                         
   0   7   1       3539.54       3482.40        48.13 o                         
   1   7   1       3294.96       3230.47        41.97 o                         
   2   7   1          0.82         -0.27         2.42 o                         
   3   7   1        326.29        360.10        11.22 o                         
   4   7   1      13925.76      15300.90       163.07 o                         
   5   7   1        424.02        398.34        12.68 o                         
   6   7   1        120.57        115.49         8.35 o                         
   7   7   1         11.00          4.85         6.57 o                         
   8   7   1         12.40          5.98         8.30 o                         
   9   7   1          6.41          9.19         9.22 o                         
  10   7   1         11.74          1.76         9.90 o                         
 -11   8   1         16.03         11.57        13.23 o                         
 -10   8   1          6.46         -0.63         9.18 o                         
  -9   8   1          0.00         -5.31         7.62 o                         
  -8   8   1         31.80         22.03         6.75 o                         
  -7   8   1        308.22        363.49        16.09 o                         
  -6   8   1       1755.16       1911.21        37.56 o                         
  -5   8   1        471.61        485.58        15.65 o                         
  -4   8   1        123.08        145.16         8.78 o                         
  -3   8   1        103.81         99.91         6.23 o                         
  -2   8   1        181.77        200.09        12.20 o                         
  -1   8   1         89.34         95.08         6.60 o                         
   0   8   1         19.14         32.30         4.19 o                         
   1   8   1          0.23         -2.40         2.40 o                         
   2   8   1        228.32        230.75         8.90 o                         
   3   8   1         72.53         80.35         6.38 o                         
   4   8   1        409.28        438.97        19.09 o                         
   5   8   1         28.41         33.04         5.17 o                         
   6   8   1          5.91          6.73         4.22 o                         
   7   8   1         72.53         68.41        12.47 o                         
   8   8   1          5.27         -3.30         7.94 o                         
   9   8   1          9.70         -4.07         8.63 o                         
  10   8   1          5.84         -1.70         9.95 o                         
 -11   9   1          2.37         -8.25        11.82 o                         
 -10   9   1          7.74         -9.48         9.48 o                         
  -9   9   1          5.13          0.47         7.93 o                         
  -8   9   1         38.13         41.26         7.81 o                         
  -7   9   1        112.86        122.45         9.88 o                         
  -6   9   1        254.44        275.42        14.08 o                         
  -5   9   1        290.77        315.94        12.54 o                         
  -4   9   1         83.45         90.32        11.93 o                         
  -3   9   1         20.05         27.36         4.38 o                         
  -2   9   1        248.97        308.71        13.75 o                         
  -1   9   1         18.56         15.54         3.99 o                         
   0   9   1        865.13        824.18        19.67 o                         
   1   9   1        147.07        135.75         9.02 o                         
   2   9   1        140.37        161.65         8.17 o                         
   3   9   1        146.19        132.74        12.06 o                         
   4   9   1          4.38          7.56         4.09 o                         
   5   9   1         35.79         44.11         5.60 o                         
   6   9   1         21.34         23.36         5.93 o                         
   7   9   1         23.63          7.11         7.41 o                         
   8   9   1         48.76         41.57        10.40 o                         
   9   9   1         66.59         88.63        18.48 o                         
  10   9   1          8.05         23.36        11.67 o                         
 -10  10   1          0.42         12.67         9.87 o                         
  -9  10   1         24.17          4.83         8.34 o                         
  -8  10   1          1.25         -0.46         6.07 o                         
  -7  10   1          5.22          3.55         5.48 o                         
  -6  10   1         73.95         75.89         8.68 o                         
  -5  10   1         65.00         62.17         6.45 o                         
  -4  10   1          6.53          3.36         3.37 o                         
  -3  10   1         14.78         11.17         3.88 o                         
  -2  10   1          4.66          2.09         3.12 o                         
  -1  10   1        548.03        632.54        17.53 o                         
   0  10   1          6.29          2.79         3.50 o                         
   1  10   1         14.14         10.14         3.71 o                         
   2  10   1        219.63        210.30         9.54 o                         
   3  10   1          0.00         -3.18         3.18 o                         
   4  10   1          0.04         -0.68         3.66 o                         
   5  10   1          1.08         -2.35         3.59 o                         
   6  10   1          1.33          2.23         4.63 o                         
   7  10   1          0.58          2.34         6.62 o                         
   8  10   1          8.15         -1.85         7.88 o                         
   9  10   1          4.54         -2.94         8.47 o                         
  10  10   1          0.08          2.14        10.86 o                         
 -10  11   1         34.98         14.11        10.98 o                         
  -9  11   1         76.79         68.34        12.79 o                         
  -8  11   1          2.41         -0.67         5.77 o                         
  -7  11   1          0.02         -1.44         5.41 o                         
  -6  11   1        129.70        138.52        10.62 o                         
  -5  11   1        254.73        252.09        14.24 o                         
  -4  11   1        207.61        210.10        20.40 o                         
  -3  11   1         34.24         42.96         5.71 o                         
  -2  11   1        181.10        201.73        10.06 o                         
  -1  11   1          8.56          9.67         3.98 o                         
   0  11   1       1411.06       1573.64        32.17 o                         
   1  11   1         57.93         52.49         5.90 o                         
   2  11   1        339.44        386.73        12.33 o                         
   3  11   1        408.94        418.97        14.14 o                         
   4  11   1          0.38         -0.29         3.65 o                         
   5  11   1         48.32         42.30         6.44 o                         
   6  11   1         14.52          5.07         5.93 o                         
   7  11   1         13.47         18.45         8.23 o                         
   8  11   1        102.09         69.03        12.02 o                         
   9  11   1          0.07         -8.38         8.38 o                         
  10  11   1         43.32         30.61        12.65 o                         
 -10  12   1          3.47          9.91        10.70 o                         
  -9  12   1         23.41          6.60         8.53 o                         
  -8  12   1         29.65         21.51         7.91 o                         
  -7  12   1          0.81         -2.98         5.81 o                         
  -6  12   1         11.16         17.10         5.96 o                         
  -5  12   1         73.33         63.24         9.34 o                         
  -4  12   1         65.51         75.01         7.58 o                         
  -3  12   1         14.15         11.88         4.39 o                         
  -2  12   1       1012.90       1383.78        27.55 o                         
  -1  12   1        696.88        778.54        21.47 o                         
   0  12   1       3843.00       4357.50        71.02 o                         
   1  12   1         66.18         66.75         7.91 o                         
   2  12   1         70.61         74.49         7.43 o                         
   3  12   1        378.56        395.89        13.92 o                         
   4  12   1         60.55         68.40         9.07 o                         
   5  12   1          0.07         -4.54         4.54 o                         
   6  12   1         21.70         20.10         8.40 o                         
   7  12   1        201.24        218.03        17.66 o                         
   8  12   1         47.98         38.81        10.32 o                         
   9  12   1         54.55         42.48        12.85 o                         
  10  12   1         23.75         41.57        13.29 o                         
 -10  13   1          0.60          9.46        10.83 o                         
  -9  13   1         43.43         26.08        10.26 o                         
  -8  13   1          2.89         -3.82         6.79 o                         
  -7  13   1          0.14         -4.50         6.68 o                         
  -6  13   1          5.13         -1.42         5.25 o                         
  -5  13   1          1.39         -3.69         4.77 o                         
  -4  13   1          0.51         -2.24         3.95 o                         
  -3  13   1         47.61         49.81         7.24 o                         
  -2  13   1        764.09        851.95        21.23 o                         
  -1  13   1       3120.84       3550.49        61.35 o                         
   0  13   1        416.77        459.42        19.66 o                         
   1  13   1        186.16        180.28        19.53 o                         
   2  13   1         52.82         62.27         7.15 o                         
   3  13   1        673.03        692.64        18.32 o                         
   4  13   1         76.79         73.78         7.68 o                         
   5  13   1         44.60         52.43         8.12 o                         
   6  13   1          7.21         -1.58         6.47 o                         
   7  13   1         29.84         13.58         8.30 o                         
   8  13   1         67.36         48.12        11.37 o                         
   9  13   1        255.87        260.44        22.69 o                         
 -10  14   1          9.82          7.77        13.01 o                         
  -9  14   1          3.15         -8.28         8.28 o                         
  -8  14   1         20.41         28.25        12.87 o                         
  -7  14   1         16.44          3.49         8.70 o                         
  -6  14   1          4.38          5.05         5.88 o                         
  -5  14   1         52.42         63.66         9.45 o                         
  -4  14   1        187.68        217.26        17.92 o                         
  -3  14   1        118.90        123.43         9.75 o                         
  -2  14   1        741.10        883.15        30.60 o                         
  -1  14   1       7298.62       8661.73       130.34 o                         
   0  14   1        349.82        387.26        16.76 o                         
   1  14   1        121.81        132.57         9.53 o                         
   2  14   1         39.36         30.04         6.03 o                         
   3  14   1          7.75         11.38         4.84 o                         
   4  14   1         18.29         31.63         7.18 o                         
   5  14   1         19.41         14.69         7.22 o                         
   6  14   1          9.73          4.64         7.95 o                         
   7  14   1        142.04        159.89        17.29 o                         
   8  14   1          8.84          0.21         8.87 o                         
   9  14   1         12.52         12.48        10.98 o                         
 -10  15   1        104.06        107.29        19.53 o                         
  -9  15   1          3.53         -4.28         9.09 o                         
  -8  15   1        111.25        138.70        18.70 o                         
  -7  15   1        175.79        186.46        16.73 o                         
  -6  15   1          2.39         -1.59         6.32 o                         
  -5  15   1        206.18        220.11        22.54 o                         
  -4  15   1         52.77         50.06         8.36 o                         
  -3  15   1         85.35         68.25         8.13 o                         
  -2  15   1        143.59        157.44        10.64 o                         
  -1  15   1          0.37         17.24         5.88 o                         
   0  15   1        165.21        226.77        24.31 o                         
   1  15   1        152.97        146.67        10.43 o                         
   2  15   1        904.18       1098.25        26.56 o                         
   3  15   1          0.07         -2.46         4.65 o                         
   4  15   1         83.27         80.79         9.28 o                         
   5  15   1        141.32        169.72        26.13 o                         
   6  15   1         64.72         95.01        15.45 o                         
   7  15   1          0.10         -7.13         7.13 o                         
   8  15   1        340.20        311.69        22.72 o                         
   9  15   1          0.21         -2.16        10.20 o                         
  -9  16   1          0.95          8.85         9.86 o                         
  -8  16   1         25.97         11.55        10.86 o                         
  -7  16   1         20.47          4.77         8.79 o                         
  -6  16   1        170.15        156.46        18.01 o                         
  -5  16   1         25.20         28.70         8.69 o                         
  -4  16   1          8.21          2.91         5.64 o                         
  -3  16   1        268.02        296.84        17.08 o                         
  -2  16   1        539.97        718.27        21.12 o                         
  -1  16   1         36.23         33.31         6.80 o                         
   0  16   1        709.93        850.69        25.64 o                         
   1  16   1         54.37         66.86         8.06 o                         
   2  16   1        120.47        149.37        11.46 o                         
   3  16   1        227.14        236.90        23.82 o                         
   4  16   1         99.69         83.83        10.98 o                         
   5  16   1        241.03        212.01        26.41 o                         
   6  16   1         11.10         15.02        10.94 o                         
   7  16   1          4.31         -1.35         7.92 o                         
   8  16   1          5.92         18.01         9.90 o                         
   9  16   1          4.55         14.86        11.42 o                         
  -9  17   1         37.65         45.65        12.92 o                         
  -8  17   1        114.45         98.03        23.75 o                         
  -7  17   1        234.22        236.18        40.01 o                         
  -6  17   1          0.19         -8.79         8.79 o                         
  -5  17   1        114.56        130.16        17.58 o                         
  -4  17   1        137.11        142.88        13.54 o                         
  -3  17   1         31.93         39.97         8.32 o                         
  -2  17   1         71.28         84.38        10.32 o                         
  -1  17   1        141.77        149.56        13.02 o                         
   0  17   1         13.92         18.37         5.96 o                         
   1  17   1         46.02         34.68         6.97 o                         
   2  17   1         95.24         91.10        12.45 o                         
   3  17   1        443.70        492.60        22.46 o                         
   4  17   1          9.75          5.94         9.65 o                         
   5  17   1       1149.44       1225.61        58.91 o                         
   6  17   1         95.47        129.71        21.05 o                         
   7  17   1         10.89         -3.97         8.69 o                         
   8  17   1         11.57          7.61        10.59 o                         
   9  17   1         22.32         -1.37        21.91 o                         
  -9  18   1          0.28         -5.23        11.82 o                         
  -8  18   1          1.94          5.69        11.01 o                         
  -7  18   1        423.92        480.55        39.21 o                         
  -6  18   1         18.13         27.41        12.22 o                         
  -5  18   1       1037.05       1172.94        41.62 o                         
  -4  18   1          0.23          1.71         7.31 o                         
  -3  18   1        142.96        196.61        15.66 o                         
  -2  18   1          2.31          8.03         6.71 o                         
  -1  18   1          2.37         -6.66         6.66 o                         
   0  18   1        339.91        340.40        38.25 o                         
   1  18   1        288.45        316.24        18.79 o                         
   2  18   1        211.19        227.32        16.50 o                         
   3  18   1        521.80        638.49        42.04 o                         
   4  18   1         91.17        115.34        22.94 o                         
   5  18   1         66.38         89.35        18.60 o                         
   6  18   1        202.03        145.76        18.10 o                         
   7  18   1          0.70         15.28        11.20 o                         
   8  18   1         21.40         17.46        11.43 o                         
  -8  19   1        116.09         93.28        21.72 o                         
  -7  19   1         97.81         91.58        28.07 o                         
  -6  19   1        156.86        186.89        20.56 o                         
  -5  19   1          3.45         15.40        10.74 o                         
  -4  19   1        394.19        399.24        26.63 o                         
  -3  19   1         64.88         62.56        11.07 o                         
  -2  19   1        260.06        237.76        16.76 o                         
  -1  19   1          5.09         -5.28         6.80 o                         
   0  19   1         50.20         51.66         9.66 o                         
   1  19   1          0.04         -1.35         6.23 o                         
   2  19   1        249.97        346.51        30.26 o                         
   3  19   1         18.23         44.01        14.02 o                         
   4  19   1       2371.97       2469.02        80.36 o                         
   5  19   1         46.70         53.12        16.45 o                         
   6  19   1          3.23         -0.78        10.11 o                         
   7  19   1          0.11          0.19        10.40 o                         
   8  19   1          5.01          3.81        10.37 o                         
  -8  20   1         25.31         25.33        16.95 o                         
  -7  20   1          7.78         -1.60        12.83 o                         
  -6  20   1       1312.94       1365.58        64.36 o                         
  -5  20   1         77.72         79.71        14.98 o                         
  -4  20   1        590.76        649.79        32.14 o                         
  -3  20   1          8.69          6.42         9.07 o                         
  -2  20   1        363.41        338.93        24.71 o                         
  -1  20   1         38.70         44.25        13.98 o                         
   0  20   1         93.35         91.86        16.21 o                         
   1  20   1        103.98        104.98        18.40 o                         
   2  20   1        362.76        406.29        33.40 o                         
   3  20   1         88.99        106.90        19.29 o                         
   4  20   1        455.95        500.83        65.39 o                         
   5  20   1        612.29        612.60        44.25 o                         
   6  20   1         13.00         21.76        19.17 o                         
   7  20   1         11.94         -3.80        11.41 o                         
   8  20   1          0.67         -7.79        10.35 o                         
  -8  21   1         28.58         43.92        19.57 o                         
  -7  21   1        120.53        140.08        32.87 o                         
  -6  21   1        252.64        273.44        29.70 o                         
  -5  21   1         22.36         15.81        12.07 o                         
  -4  21   1         58.61         72.44        14.25 o                         
  -3  21   1          0.00         -8.28         8.28 o                         
  -2  21   1          2.32         -6.57         8.40 o                         
  -1  21   1         98.66         92.11        17.18 o                         
   0  21   1          0.97         -2.85         9.16 o                         
   1  21   1         54.83         52.27        14.92 o                         
   2  21   1         34.64         30.47        14.04 o                         
   3  21   1         52.98         67.47        17.67 o                         
   4  21   1        100.48        129.02        21.35 o                         
   5  21   1        129.53        109.36        22.69 o                         
   6  21   1          7.57         11.59        14.43 o                         
   7  21   1         33.29         39.42        18.15 o                         
  -7  22   1          0.87          7.44        14.43 o                         
  -6  22   1        223.74        209.08        27.81 o                         
  -5  22   1        637.40        584.60        73.95 o                         
  -4  22   1        101.72        128.16        18.63 o                         
  -3  22   1          5.58         -5.27         9.65 o                         
  -2  22   1         51.04         52.06        13.18 o                         
  -1  22   1         61.18         57.72        16.43 o                         
   0  22   1          0.49          9.59        11.85 o                         
   1  22   1          6.14          3.72        19.51 o                         
   2  22   1         41.39         12.26        32.87 o                         
   3  22   1        543.44        620.80        44.47 o                         
   4  22   1         65.34         74.39        19.20 o                         
   5  22   1         13.69         20.69        14.50 o                         
   6  22   1          0.01         -0.83        13.35 o                         
   7  22   1         30.03         26.64        19.12 o                         
  -7  23   1         15.49          7.41        15.73 o                         
  -6  23   1         52.07         56.71        33.55 o                         
  -5  23   1        386.22        411.17        37.53 o                         
  -4  23   1         16.20          5.74        14.02 o                         
  -3  23   1         72.04         60.93        15.30 o                         
  -2  23   1         25.86         14.13        11.53 o                         
  -1  23   1         10.54        -12.18        12.32 o                         
   0  23   1        457.75        424.48        34.77 o                         
   1  23   1          7.42          7.53        12.59 o                         
   2  23   1         52.01         50.62        18.03 o                         
   3  23   1          6.12         29.27        15.24 o                         
   4  23   1         62.12        102.09        22.59 o                         
   5  23   1          9.34         26.04        15.47 o                         
   6  23   1          0.07         -5.40        14.23 o                         
  -6  24   1         13.09         37.38        17.63 o                         
  -5  24   1         35.19         22.95        16.28 o                         
  -4  24   1         35.50         28.07        15.49 o                         
  -3  24   1          2.25          3.63        13.05 o                         
  -2  24   1         70.39        104.37        29.78 o                         
  -1  24   1        134.16        106.96        26.70 o                         
   0  24   1          6.17          6.74        12.77 o                         
   1  24   1        178.73        146.13        23.22 o                         
   2  24   1         85.38         56.58        16.92 o                         
   3  24   1        107.41        128.78        23.00 o                         
   4  24   1         47.87         54.74        19.20 o                         
   5  24   1          0.32         -4.67        13.98 o                         
   6  24   1         57.07         39.68        38.34 o                         
  -6  25   1         94.18         55.39        19.74 o                         
  -5  25   1          0.98         -7.38        13.53 o                         
  -4  25   1          4.99         -0.37        14.71 o                         
  -3  25   1        124.43         87.11        24.65 o                         
  -2  25   1         27.96          2.53        21.57 o                         
  -1  25   1          1.04         14.25        13.64 o                         
   0  25   1          8.36          7.87        13.31 o                         
   1  25   1         33.84          0.82        13.25 o                         
   2  25   1        100.00        117.63        23.18 o                         
   3  25   1         65.48         70.48        19.29 o                         
   4  25   1          0.59        -18.49        18.49 o                         
   5  25   1          2.29         33.55        17.91 o                         
  -5  26   1          1.45         10.17        15.95 o                         
  -4  26   1         42.74         58.17        20.18 o                         
  -3  26   1          3.22        -13.56        13.56 o                         
  -2  26   1         71.39         62.99        19.85 o                         
  -1  26   1         74.25         74.03        19.29 o                         
   0  26   1        517.86        471.56        62.99 o                         
   1  26   1         13.63          1.09        15.41 o                         
   2  26   1          0.60          5.15        14.76 o                         
   3  26   1          0.03          5.05        15.20 o                         
   4  26   1          7.63         -3.15        14.31 o                         
   5  26   1          1.99          5.28        16.17 o                         
  -5  27   1          0.66        -15.75        19.17 o                         
  -4  27   1          6.81         -5.42        14.71 o                         
  -3  27   1          9.01          8.61        15.95 o                         
  -2  27   1        190.89         97.09        41.08 o                         
  -1  27   1          2.09          4.48        14.31 o                         
   0  27   1          2.03         10.61        14.71 o                         
   1  27   1          4.32         18.12        16.70 o                         
   2  27   1         15.32          4.54        15.68 o                         
   3  27   1          5.32         20.99        17.67 o                         
   4  27   1          4.26          0.12        15.78 o                         
  -4  28   1         19.86         12.66        16.86 o                         
  -3  28   1          2.35          7.77        16.21 o                         
  -2  28   1          5.07         14.34        17.18 o                         
  -1  28   1         92.55         64.99        30.81 o                         
   0  28   1          2.98          0.06        14.23 o                         
   1  28   1         19.50         -5.26        14.99 o                         
   2  28   1         11.81          8.90        16.86 o                         
   3  28   1         12.50         -0.34        17.80 o                         
  -2  29   1         53.94         43.84        24.99 o                         
  -1  29   1          7.58          4.89        17.67 o                         
   0  29   1          0.06         -6.87        15.73 o                         
   1  29   1          2.73         -7.65        16.44 o                         
   2  29   1          8.38          3.49        16.21 o                         
 -11   0   2         22.02         32.68        21.57 o                         
 -10   0   2         67.17         75.50        20.38 o                         
  -9   0   2          1.39          2.63         7.32 o                         
  -8   0   2        132.88        130.31        13.79 o                         
  -7   0   2        188.51        173.33        15.01 o                         
  -6   0   2          2.52          3.32         5.23 o                         
  -5   0   2        845.96        803.85        23.32 o                         
  -4   0   2        143.54        122.01        17.12 o                         
  -3   0   2      23312.50      21463.66       404.51 o                         
  -2   0   2      78422.98      68108.06      1266.51 o                         
  -1   0   2        635.45        581.30        34.23 o                         
   0   0   2        917.10        791.71        17.67 o                         
   1   0   2       1841.61       1715.98        27.30 o                         
   2   0   2        870.33        969.33        22.78 o                         
   3   0   2         23.70         22.68         5.11 o                         
   4   0   2        132.03        135.30         9.40 o                         
   5   0   2         59.81         44.07         6.73 o                         
   6   0   2        349.08        445.22        24.57 o                         
   7   0   2          9.20         20.74         8.92 o                         
   8   0   2       2788.88       3098.66        92.23 o                         
   9   0   2        287.66        303.09        84.56 o                         
  10   0   2          8.18        -12.79        12.79 o                         
 -11   1   2         64.85         93.57        14.42 o                         
 -10   1   2          1.14         12.26         7.23 o                         
  -9   1   2          2.40          6.07         5.31 o                         
  -8   1   2          9.46          7.97         5.14 o                         
  -7   1   2         57.68         50.52         6.17 o                         
  -6   1   2        147.74        125.72         7.99 o                         
  -5   1   2          0.33          0.10         2.77 o                         
  -4   1   2         18.32         10.25         2.36 o                         
  -3   1   2       5738.46       5612.53        70.98 o                         
  -2   1   2      73282.41      64170.29       973.50 o                         
  -1   1   2       1172.25       1053.06        29.44 o                         
   0   1   2        337.96        304.37         4.84 o                         
   1   1   2        846.26        809.71        10.79 o                         
   2   1   2       5752.77       5357.11        98.99 o                         
   3   1   2         28.89         27.91         3.25 o                         
   4   1   2         58.85         73.63         5.26 o                         
   5   1   2         24.45         24.27         4.07 o                         
   6   1   2          9.75          3.63         4.37 o                         
   7   1   2         43.63         52.40         8.43 o                         
   8   1   2        606.76        721.34        28.84 o                         
   9   1   2         29.30         22.63        10.38 o                         
  10   1   2          7.79          5.86        10.78 o                         
 -11   2   2         92.51         83.08        15.61 o                         
 -10   2   2        217.16        249.13        15.86 o                         
  -9   2   2          7.80          2.82         5.47 o                         
  -8   2   2        241.60        237.27        13.28 o                         
  -7   2   2          8.35          6.72         5.10 o                         
  -6   2   2        109.96        131.17         8.35 o                         
  -5   2   2         53.69         59.01         8.08 o                         
  -4   2   2        696.21        353.99        21.91 o                         
  -3   2   2       7224.79       7033.45        87.69 o                         
  -2   2   2        684.15        630.15        11.86 o                         
  -1   2   2      24782.41      22754.71       298.86 o                         
   0   2   2         40.89         37.30         3.11 o                         
   1   2   2        996.58        911.17        15.32 o                         
   2   2   2         92.67         86.73         7.52 o                         
   3   2   2       2907.24       2892.50        34.25 o                         
   4   2   2        136.74        130.86         6.76 o                         
   5   2   2          0.09         -2.70         2.90 o                         
   6   2   2        240.16        246.67        12.56 o                         
   7   2   2        803.41        809.66        24.78 o                         
   8   2   2          6.49         18.01         9.05 o                         
   9   2   2        218.99        182.16        18.18 o                         
  10   2   2        105.00         79.56        15.04 o                         
 -11   3   2         43.17         57.91        13.26 o                         
 -10   3   2        127.71        151.21        13.72 o                         
  -9   3   2         25.82         35.23         7.53 o                         
  -8   3   2         94.69        100.61         9.02 o                         
  -7   3   2         49.02         66.78         7.25 o                         
  -6   3   2       1226.00       1363.02        25.28 o                         
  -5   3   2       2407.55       2261.55        36.90 o                         
  -4   3   2        822.47        869.52        19.22 o                         
  -3   3   2       4759.72       4447.26        52.68 o                         
  -2   3   2        688.27        669.52        12.89 o                         
  -1   3   2       6070.47       5827.35        79.24 o                         
   0   3   2       9546.54       8778.48        89.41 o                         
   1   3   2        559.07        551.99         9.33 o                         
   2   3   2       2090.00       1907.30        25.13 o                         
   3   3   2       2800.59       2961.09        35.07 o                         
   4   3   2       1275.25       1412.05        21.69 o                         
   5   3   2         15.63         11.25         4.17 o                         
   6   3   2        166.01        169.96        11.89 o                         
   7   3   2          2.89          6.02         6.28 o                         
   8   3   2        497.43        508.43        35.20 o                         
   9   3   2         51.06         53.34        11.75 o                         
  10   3   2          1.82         -9.00        10.13 o                         
 -11   4   2         62.32         89.10        17.50 o                         
 -10   4   2         12.48         21.64         8.48 o                         
  -9   4   2         57.30         59.81         8.65 o                         
  -8   4   2        484.15        479.58        16.95 o                         
  -7   4   2         58.94         62.63         6.85 o                         
  -6   4   2       2267.54       2288.99        33.22 o                         
  -5   4   2       1349.71       1324.81        22.90 o                         
  -4   4   2        633.48        529.71        12.90 o                         
  -3   4   2       1631.96       1414.19        22.39 o                         
  -2   4   2      17339.03      16817.77       200.80 o                         
  -1   4   2       3824.26       3589.98        45.51 o                         
   0   4   2       3357.68       3289.31        36.13 o                         
   1   4   2        735.52        663.05        11.74 o                         
   2   4   2         76.37         87.02         5.91 o                         
   3   4   2        628.55        618.40        15.03 o                         
   4   4   2         70.54         47.68         4.96 o                         
   5   4   2        192.77        187.20        11.40 o                         
   6   4   2        382.93        436.84        17.56 o                         
   7   4   2          4.24          3.67         6.20 o                         
   8   4   2        252.26        303.11        24.61 o                         
   9   4   2          2.78          0.87         8.48 o                         
  10   4   2          2.42          1.26        10.30 o                         
 -11   5   2          0.01         -4.38        11.56 o                         
 -10   5   2        150.97        157.03        14.66 o                         
  -9   5   2          0.72          4.97         5.93 o                         
  -8   5   2         90.07         75.36         8.14 o                         
  -7   5   2         27.26         23.76         5.33 o                         
  -6   5   2         18.62         20.56         4.50 o                         
  -5   5   2         18.48         16.73         3.80 o                         
  -4   5   2        179.86        165.26         7.77 o                         
  -3   5   2        238.75        201.49         7.11 o                         
  -2   5   2       2803.26       2747.42        41.73 o                         
  -1   5   2       5163.81       4670.78        59.38 o                         
   0   5   2        134.00        116.41         5.34 o                         
   1   5   2       6110.49       5845.75       114.79 o                         
   2   5   2       2694.34       2664.77        33.51 o                         
   3   5   2        560.77        548.02        12.58 o                         
   4   5   2        557.99        633.05        14.62 o                         
   5   5   2          4.06          9.02         3.79 o                         
   6   5   2         52.31         61.60         8.49 o                         
   7   5   2        213.77        214.46        22.03 o                         
   8   5   2        263.55        257.88        19.46 o                         
   9   5   2          0.00         -7.99         7.99 o                         
  10   5   2         22.13         26.67        12.01 o                         
 -11   6   2          3.26          6.32        12.84 o                         
 -10   6   2         28.30         26.99         9.33 o                         
  -9   6   2         44.35         40.31         7.98 o                         
  -8   6   2        193.44        204.95        15.21 o                         
  -7   6   2        569.32        621.44        17.81 o                         
  -6   6   2        202.75        243.39        11.24 o                         
  -5   6   2        696.45        744.26        22.81 o                         
  -4   6   2          9.46          8.68         2.53 o                         
  -3   6   2          6.94          2.53         2.37 o                         
  -2   6   2       1488.89       1540.30        37.70 o                         
  -1   6   2        568.69        619.84        13.72 o                         
   0   6   2       3494.47       3231.26        44.19 o                         
   1   6   2        132.05        150.75         7.60 o                         
   2   6   2         80.73         70.94         4.65 o                         
   3   6   2          1.89          4.70         3.02 o                         
   4   6   2        331.85        365.40        11.41 o                         
   5   6   2         88.11         73.86         6.54 o                         
   6   6   2         28.91         28.70         6.76 o                         
   7   6   2          1.48         -6.30         7.91 o                         
   8   6   2          0.12          2.41         7.53 o                         
   9   6   2          0.02         -7.99         7.99 o                         
  10   6   2          5.91          9.40        10.87 o                         
 -11   7   2         10.65          0.91        13.28 o                         
 -10   7   2         30.84         22.15         9.43 o                         
  -9   7   2         30.66         42.33         8.27 o                         
  -8   7   2         34.50         25.30         6.48 o                         
  -7   7   2        464.29        481.61        16.04 o                         
  -6   7   2          3.89         35.15        18.15 o                         
  -5   7   2         67.27         74.94         6.09 o                         
  -4   7   2          4.08          1.74         2.20 o                         
  -3   7   2        128.19        111.88         6.55 o                         
  -2   7   2        445.30        416.40        11.81 o                         
  -1   7   2        763.87        649.56        29.85 o                         
   0   7   2       1687.74       1675.69        24.43 o                         
   1   7   2          0.30         -2.17         2.17 o                         
   2   7   2        897.52       1042.48        17.65 o                         
   3   7   2       4688.01       5086.20        65.30 o                         
   4   7   2          5.42          0.79         2.91 o                         
   5   7   2         64.64         56.55         6.62 o                         
   6   7   2          6.09          6.13         5.37 o                         
   7   7   2        143.25        143.63        20.36 o                         
   8   7   2         80.91         96.49        19.55 o                         
   9   7   2         19.19          9.69         9.32 o                         
  10   7   2          1.92          2.12        10.26 o                         
 -11   8   2          0.96         -4.93        14.43 o                         
 -10   8   2         46.12         47.39        11.84 o                         
  -9   8   2         28.60         38.94         8.93 o                         
  -8   8   2        105.69        115.35        10.05 o                         
  -7   8   2         37.32         56.16        11.91 o                         
  -6   8   2        658.04        726.83        39.48 o                         
  -5   8   2        312.31        316.19        16.86 o                         
  -4   8   2        108.51        129.60         8.02 o                         
  -3   8   2         48.88         49.96         4.89 o                         
  -2   8   2         98.92         99.87         6.75 o                         
  -1   8   2       1830.63       1852.74        32.56 o                         
   0   8   2        541.59        486.63        20.28 o                         
   1   8   2        736.32        753.60        15.29 o                         
   2   8   2       4018.84       4255.74        55.61 o                         
   3   8   2         35.04         27.71         4.24 o                         
   4   8   2        277.90        296.50        13.17 o                         
   5   8   2         32.15         37.59         6.03 o                         
   6   8   2          7.26          6.71         5.68 o                         
   7   8   2         27.98          7.10        11.46 o                         
   8   8   2          8.27          0.65         8.88 o                         
   9   8   2         45.21         46.45        13.74 o                         
  10   8   2          0.68         -4.62        10.48 o                         
 -11   9   2          8.93          2.35        15.11 o                         
 -10   9   2          8.79         -2.76         8.69 o                         
  -9   9   2          5.35          1.79         6.41 o                         
  -8   9   2         38.31         36.49         7.16 o                         
  -7   9   2          0.10          3.44         6.64 o                         
  -6   9   2        637.56        637.24        19.26 o                         
  -5   9   2        103.44        106.16         8.32 o                         
  -4   9   2         15.95          4.67         3.78 o                         
  -3   9   2         13.73          9.14         3.30 o                         
  -2   9   2          0.85         -0.54         2.78 o                         
  -1   9   2         67.21         52.56         5.43 o                         
   0   9   2         32.94         42.55         7.75 o                         
   1   9   2        162.52        116.30         6.80 o                         
   2   9   2         20.02          9.47         3.47 o                         
   3   9   2        486.36        490.53        14.19 o                         
   4   9   2         29.04         25.57         4.66 o                         
   5   9   2          5.74          2.74         4.38 o                         
   6   9   2          0.16          2.05         5.56 o                         
   7   9   2         21.66         14.35         8.41 o                         
   8   9   2          0.88         -6.11         7.94 o                         
   9   9   2          1.45          3.88         9.48 o                         
  10   9   2          0.52          6.08        11.39 o                         
 -11  10   2          4.45         -8.97        14.99 o                         
 -10  10   2         37.80         28.75        10.88 o                         
  -9  10   2         30.24         19.45         8.04 o                         
  -8  10   2          2.73          0.36         5.44 o                         
  -7  10   2         45.35         43.81         7.55 o                         
  -6  10   2         81.77         84.06         9.47 o                         
  -5  10   2        250.79        232.51        10.78 o                         
  -4  10   2         94.05         78.47         6.77 o                         
  -3  10   2        218.27        209.95        11.89 o                         
  -2  10   2        127.77        134.39        10.73 o                         
  -1  10   2        215.86        205.49        10.21 o                         
   0  10   2         23.98         17.92         3.87 o                         
   1  10   2        525.62        569.39        14.11 o                         
   2  10   2        368.76        359.84        14.03 o                         
   3  10   2         90.78         84.30         7.21 o                         
   4  10   2          0.08         -3.13         3.13 o                         
   5  10   2        366.01        402.56        17.21 o                         
   6  10   2         95.86        114.08        10.98 o                         
   7  10   2         16.59          7.31         7.92 o                         
   8  10   2          5.49         -7.52         8.55 o                         
   9  10   2         81.03         60.77        13.09 o                         
 -10  11   2         95.73        110.46        16.57 o                         
  -9  11   2          3.23         -2.59         6.71 o                         
  -8  11   2          3.69         -4.54         6.03 o                         
  -7  11   2        154.32        184.62        15.67 o                         
  -6  11   2         24.79         14.01         5.77 o                         
  -5  11   2         42.56         29.01         6.72 o                         
  -4  11   2        233.16        238.54        12.12 o                         
  -3  11   2         24.64         25.70         4.65 o                         
  -2  11   2       1034.30       1173.21        26.48 o                         
  -1  11   2         20.79         20.29         6.92 o                         
   0  11   2         95.84        103.31         7.53 o                         
   1  11   2          2.38         -2.26         3.41 o                         
   2  11   2        378.52        309.64        11.74 o                         
   3  11   2        116.67        119.74         8.41 o                         
   4  11   2         94.51         74.83         8.40 o                         
   5  11   2         35.34         28.05         6.31 o                         
   6  11   2          1.28          1.27         6.38 o                         
   7  11   2         23.92         15.27         8.48 o                         
   8  11   2         44.85         40.42        11.26 o                         
   9  11   2          1.11         -4.18         9.72 o                         
 -10  12   2         69.93         96.06        17.11 o                         
  -9  12   2         22.60         23.31         8.62 o                         
  -8  12   2         27.33         29.94         8.14 o                         
  -7  12   2          1.12         -5.62         5.62 o                         
  -6  12   2         13.14         13.96         5.53 o                         
  -5  12   2         10.23          9.73         5.86 o                         
  -4  12   2         24.19         23.97         7.05 o                         
  -3  12   2        218.51        218.12        11.11 o                         
  -2  12   2        328.42        380.25        14.94 o                         
  -1  12   2       3085.46       3378.32        57.73 o                         
   0  12   2        115.31        115.64        14.30 o                         
   1  12   2          8.75          5.79         3.98 o                         
   2  12   2         44.94         74.65         6.77 o                         
   3  12   2         87.39         91.82         7.76 o                         
   4  12   2          1.93         -0.27         4.63 o                         
   5  12   2         50.21         49.87         8.15 o                         
   6  12   2          0.47         -5.67         5.67 o                         
   7  12   2        120.25        121.83        13.99 o                         
   8  12   2         86.57         81.33        13.22 o                         
   9  12   2         16.04         12.86        11.43 o                         
 -10  13   2         60.56         64.94        15.68 o                         
  -9  13   2          2.62          6.56         8.35 o                         
  -8  13   2         41.27         26.74         9.48 o                         
  -7  13   2         26.02         23.70         7.52 o                         
  -6  13   2         74.91         51.15         8.60 o                         
  -5  13   2         75.96         87.17         9.70 o                         
  -4  13   2        415.00        487.54        18.73 o                         
  -3  13   2        116.05        122.58         8.90 o                         
  -2  13   2        509.83        532.14        18.08 o                         
  -1  13   2       2212.99       2300.94        44.06 o                         
   0  13   2          0.38         -3.58         3.58 o                         
   1  13   2         85.27         87.35         7.55 o                         
   2  13   2        286.73        310.29        13.71 o                         
   3  13   2        538.76        522.07        16.73 o                         
   4  13   2          5.63         11.13         6.30 o                         
   5  13   2         13.27          3.22         7.28 o                         
   6  13   2          1.46          0.21         6.35 o                         
   7  13   2          0.01          0.63         7.86 o                         
   8  13   2         17.97          5.40        10.38 o                         
   9  13   2         46.42         34.56        14.73 o                         
 -10  14   2         12.43         11.20        12.29 o                         
  -9  14   2         23.49         16.31         9.74 o                         
  -8  14   2          0.50          1.02         7.64 o                         
  -7  14   2          5.82         -0.07         6.13 o                         
  -6  14   2         29.50         26.49         7.83 o                         
  -5  14   2         46.42         59.54         9.24 o                         
  -4  14   2         37.08         28.86         6.78 o                         
  -3  14   2         10.57         13.74         5.04 o                         
  -2  14   2        779.82        855.26        24.36 o                         
  -1  14   2          6.11          2.06         4.68 o                         
   0  14   2         31.56         41.68         6.28 o                         
   1  14   2         16.67          1.07         4.25 o                         
   2  14   2          2.68          1.44         4.43 o                         
   3  14   2         61.61         50.12         8.64 o                         
   4  14   2          0.50         -2.29         5.98 o                         
   5  14   2         70.06         68.08         9.75 o                         
   6  14   2         18.49          6.36         7.36 o                         
   7  14   2          3.66          4.87         8.16 o                         
   8  14   2         62.97         68.68        13.58 o                         
   9  14   2          7.29          9.45        11.80 o                         
 -10  15   2          0.80         -4.75        13.42 o                         
  -9  15   2         59.50         54.37        17.36 o                         
  -8  15   2         24.25         20.34         9.47 o                         
  -7  15   2          0.02         -3.93         7.59 o                         
  -6  15   2        581.33        545.59        37.36 o                         
  -5  15   2         44.64         48.74        11.46 o                         
  -4  15   2         64.20         54.79        11.46 o                         
  -3  15   2         33.10         32.23         9.69 o                         
  -2  15   2       2334.03       2471.02        48.93 o                         
  -1  15   2        323.02        324.70        16.70 o                         
   0  15   2          0.26         -3.39         4.36 o                         
   1  15   2        131.85        137.32        10.35 o                         
   2  15   2         94.70         80.95         9.82 o                         
   3  15   2         22.59         28.21         7.60 o                         
   4  15   2        291.46        309.44        19.57 o                         
   5  15   2         13.58         -2.73         7.93 o                         
   6  15   2          2.66         -1.12         7.33 o                         
   7  15   2        110.48        116.13        17.59 o                         
   8  15   2         55.48         68.22        13.41 o                         
   9  15   2          7.39          6.85        23.28 o                         
  -9  16   2          9.42         22.27        15.20 o                         
  -8  16   2        139.57        166.73        20.42 o                         
  -7  16   2         16.10         18.59        10.31 o                         
  -6  16   2         37.85         29.13         8.96 o                         
  -5  16   2         40.43         30.25         8.20 o                         
  -4  16   2         68.19         62.06         9.20 o                         
  -3  16   2         10.21          5.09         5.76 o                         
  -2  16   2          0.07          7.77         6.62 o                         
  -1  16   2        884.72       1061.84        34.13 o                         
   0  16   2          5.30          4.32         5.81 o                         
   1  16   2        264.82        311.09        17.72 o                         
   2  16   2         32.86         31.14         8.30 o                         
   3  16   2          6.16         14.91         7.73 o                         
   4  16   2       1408.00       1528.70        40.39 o                         
   5  16   2         43.85         35.12        13.83 o                         
   6  16   2          0.48          1.92         7.88 o                         
   7  16   2        226.28        233.61        24.41 o                         
   8  16   2         42.38         38.01        13.44 o                         
  -9  17   2        148.76        124.90        22.99 o                         
  -8  17   2          0.25         23.75        13.94 o                         
  -7  17   2         30.22         26.53        11.83 o                         
  -6  17   2          6.60          8.20         8.38 o                         
  -5  17   2       1015.59        963.59        31.05 o                         
  -4  17   2        110.80        122.86        12.31 o                         
  -3  17   2        506.57        529.60        21.65 o                         
  -2  17   2        110.39        114.06        14.91 o                         
  -1  17   2        722.36        633.29        26.74 o                         
   0  17   2         68.28         66.70        10.20 o                         
   1  17   2         10.96          3.90         7.09 o                         
   2  17   2          0.47         -4.00         5.97 o                         
   3  17   2       1046.33       1112.94        41.23 o                         
   4  17   2          6.78         13.88         8.87 o                         
   5  17   2        345.25        329.52        38.04 o                         
   6  17   2          0.37         -5.75         7.54 o                         
   7  17   2         59.53         72.43        13.48 o                         
   8  17   2         33.98         15.41        13.34 o                         
  -9  18   2        143.20        206.79        29.54 o                         
  -8  18   2        118.34        134.77        23.66 o                         
  -7  18   2         80.42         92.99        15.73 o                         
  -6  18   2        809.56        893.52        37.08 o                         
  -5  18   2         55.81         72.10        11.56 o                         
  -4  18   2         18.33         20.76         8.24 o                         
  -3  18   2        101.15        106.57        11.80 o                         
  -2  18   2         39.22         33.60         9.47 o                         
  -1  18   2         44.72         43.51        10.02 o                         
   0  18   2         83.35         96.91        13.39 o                         
   1  18   2          9.87          9.09         7.73 o                         
   2  18   2          2.15         -0.64         7.29 o                         
   3  18   2          0.97          6.56         9.55 o                         
   4  18   2          7.12         18.14        12.59 o                         
   5  18   2         51.87         45.64        13.98 o                         
   6  18   2         30.59         12.48         9.66 o                         
   7  18   2         19.53          4.40         9.63 o                         
   8  18   2          0.27         11.38        10.94 o                         
  -9  19   2         23.12         32.78        17.63 o                         
  -8  19   2         44.69         47.53        18.09 o                         
  -7  19   2         23.12         28.68        16.61 o                         
  -6  19   2         85.35        113.38        17.12 o                         
  -5  19   2          2.46          9.36         9.65 o                         
  -4  19   2        282.38        284.10        19.37 o                         
  -3  19   2         47.58         72.97        11.86 o                         
  -2  19   2         76.21         67.89        11.77 o                         
  -1  19   2         67.77         58.79        11.07 o                         
   0  19   2         12.32         14.49        10.63 o                         
   1  19   2        129.43        115.14        14.70 o                         
   2  19   2       1716.23       1744.24        64.63 o                         
   3  19   2         19.05         31.65        12.99 o                         
   4  19   2       2161.61       2254.69        76.98 o                         
   5  19   2        142.62        134.44        23.46 o                         
   6  19   2         69.65         62.73        25.76 o                         
   7  19   2         25.38         21.75        11.46 o                         
   8  19   2          4.44          4.11        23.28 o                         
  -8  20   2        164.88        165.56        26.13 o                         
  -7  20   2        481.22        503.86        76.34 o                         
  -6  20   2         55.14         83.53        15.86 o                         
  -5  20   2        204.05        251.72        22.63 o                         
  -4  20   2         21.35         21.34        10.77 o                         
  -3  20   2         79.26        103.30        21.05 o                         
  -2  20   2         39.96         53.48         9.75 o                         
  -1  20   2         28.65         29.40        11.12 o                         
   0  20   2         11.15         -5.51         7.67 o                         
   1  20   2         13.16          7.91         9.22 o                         
   2  20   2       1278.56       1331.92        55.67 o                         
   3  20   2         13.99         30.51        14.50 o                         
   4  20   2        164.07        153.22        29.10 o                         
   5  20   2         60.74         43.27        16.08 o                         
   6  20   2          0.03         12.49        11.85 o                         
   7  20   2          7.66          6.19        10.46 o                         
  -8  21   2          1.96         11.39        16.17 o                         
  -7  21   2          0.87          5.82        14.04 o                         
  -6  21   2         72.19         89.60        16.80 o                         
  -5  21   2          2.63         -9.10         9.10 o                         
  -4  21   2         11.18          8.31        17.41 o                         
  -3  21   2         20.21         26.84        11.11 o                         
  -2  21   2          7.14         10.04         9.54 o                         
  -1  21   2        371.10        388.92        70.21 o                         
   0  21   2         32.32         24.65        13.56 o                         
   1  21   2        504.74        498.75        47.93 o                         
   2  21   2         11.72         21.62        12.96 o                         
   3  21   2       2778.47       2927.78        91.99 o                         
   4  21   2          1.07        -11.44        11.50 o                         
   5  21   2          7.50          3.95        12.48 o                         
   6  21   2         17.48         14.38        14.52 o                         
   7  21   2         45.97         21.22        12.75 o                         
  -7  22   2         22.09         22.80        16.66 o                         
  -6  22   2        207.18        205.16        27.60 o                         
  -5  22   2          1.61         10.55        11.07 o                         
  -4  22   2          8.91          4.25        10.39 o                         
  -3  22   2         52.50         36.99        12.22 o                         
  -2  22   2         16.29          1.48         9.03 o                         
  -1  22   2         76.99         83.18        30.47 o                         
   0  22   2          3.86         12.32        12.10 o                         
   1  22   2         92.95         98.42        18.86 o                         
   2  22   2        248.10        227.37        27.11 o                         
   3  22   2        228.69        263.70        48.27 o                         
   4  22   2          6.94          2.31        13.05 o                         
   5  22   2          0.91         15.75        14.04 o                         
   6  22   2          0.79          5.62        15.43 o                         
  -7  23   2         38.04         41.35        18.15 o                         
  -6  23   2         41.07         67.62        19.39 o                         
  -5  23   2         22.89         10.95        17.11 o                         
  -4  23   2        176.99        192.83        21.76 o                         
  -3  23   2         52.69         48.59        13.80 o                         
  -2  23   2         22.30          7.28        10.84 o                         
  -1  23   2          0.27        -11.98        11.98 o                         
   0  23   2          9.59          4.22        12.34 o                         
   1  23   2         55.29         38.44        14.92 o                         
   2  23   2        550.85        565.13        51.35 o                         
   3  23   2        125.16        102.45        24.99 o                         
   4  23   2         32.48         -0.06        13.15 o                         
   5  23   2          0.03          3.42        20.54 o                         
   6  23   2         30.44         33.23        18.32 o                         
  -6  24   2          2.65          3.10        20.88 o                         
  -5  24   2          0.39          0.35        18.83 o                         
  -4  24   2          8.26          4.24        11.60 o                         
  -3  24   2         46.34         60.46        16.02 o                         
  -2  24   2        148.43        119.69        17.45 o                         
  -1  24   2         46.79         17.83        17.80 o                         
   0  24   2        142.15        111.91        21.15 o                         
   1  24   2         39.63         29.50        18.49 o                         
   2  24   2        181.96        140.73        23.48 o                         
   3  24   2         48.54         67.68        18.86 o                         
   4  24   2         23.59         34.32        17.18 o                         
   5  24   2         25.64         48.16        20.20 o                         
  -6  25   2          1.88          9.24        15.98 o                         
  -5  25   2          0.42         -9.14        14.13 o                         
  -4  25   2         26.79          8.82        19.17 o                         
  -3  25   2        254.89        270.90        28.47 o                         
  -2  25   2          8.75          1.13        10.94 o                         
  -1  25   2        268.27        238.20        28.29 o                         
   0  25   2          0.51          0.98        19.51 o                         
   1  25   2          1.01         -2.83        14.02 o                         
   2  25   2         50.38         50.28        18.15 o                         
   3  25   2         10.26          6.69        14.71 o                         
   4  25   2          5.06        -13.15        13.15 o                         
   5  25   2          6.46          2.10        22.25 o                         
  -5  26   2          1.31         15.52        14.62 o                         
  -4  26   2         76.23         86.57        22.21 o                         
  -3  26   2         12.37          4.29        13.74 o                         
  -2  26   2         49.54         31.55        17.41 o                         
  -1  26   2         18.02         13.98        14.92 o                         
   0  26   2         79.88         42.25        17.89 o                         
   1  26   2          7.13         -8.04        13.74 o                         
   2  26   2         33.47         10.06        15.60 o                         
   3  26   2          0.25         -7.55        14.71 o                         
   4  26   2          3.25         -3.36        15.78 o                         
  -4  27   2         18.30         38.81        18.32 o                         
  -3  27   2         27.43         32.18        18.88 o                         
  -2  27   2        179.69        127.33        29.44 o                         
  -1  27   2          8.43         -2.70        14.31 o                         
   0  27   2        103.92         80.70        20.75 o                         
   1  27   2          1.90         -0.60        16.12 o                         
   2  27   2         29.89         10.61        17.43 o                         
   3  27   2          0.13         13.00        16.44 o                         
  -3  28   2         19.82          1.74        16.44 o                         
  -2  28   2         40.56         11.13        18.49 o                         
  -1  28   2          2.75        -17.80        17.80 o                         
   0  28   2          0.36        -13.89        23.96 o                         
   1  28   2         49.22         11.42        18.83 o                         
   2  28   2          3.35         -5.89        16.21 o                         
  -2  29   2          7.99          8.42        17.89 o                         
  -1  29   2         17.82          5.99        18.23 o                         
   0  29   2          0.03         -4.66        17.12 o                         
 -11   1   3         48.86         83.99        18.81 o                         
 -10   1   3          2.41          8.58         6.40 o                         
  -9   1   3         50.88         46.30         7.50 o                         
  -8   1   3          5.09          7.03         4.53 o                         
  -7   1   3          0.90          6.67         3.67 o                         
  -6   1   3        191.78        161.69        11.38 o                         
  -5   1   3          2.59          2.22         2.63 o                         
  -4   1   3        202.47        194.66         6.97 o                         
  -3   1   3      12509.47      11954.61       184.84 o                         
  -2   1   3      10570.18      10045.11       267.03 o                         
  -1   1   3       2059.60       2139.67        55.84 o                         
   0   1   3        662.11        642.82        11.79 o                         
   1   1   3         29.48         24.61         2.24 o                         
   2   1   3         25.46         23.52         2.81 o                         
   3   1   3        684.48        793.71        14.75 o                         
   4   1   3         20.38         24.19         3.76 o                         
   5   1   3         84.88        100.19         8.66 o                         
   6   1   3       1514.78       1588.37        31.49 o                         
   7   1   3        317.06        328.75        16.31 o                         
   8   1   3         51.93         45.90        10.83 o                         
   9   1   3         11.38         10.68        10.04 o                         
  10   1   3          2.80          1.13        15.68 o                         
 -11   2   3         11.25         33.00        14.99 o                         
 -10   2   3          7.52          9.17         6.56 o                         
  -9   2   3         47.78         45.97         7.67 o                         
  -8   2   3          1.15          5.71         4.70 o                         
  -7   2   3        122.49        130.97         9.58 o                         
  -6   2   3        733.96        719.48        18.11 o                         
  -5   2   3         46.73         47.91         4.89 o                         
  -4   2   3          8.50          1.92         2.43 o                         
  -3   2   3       2841.59       2714.77        40.19 o                         
  -2   2   3       6267.19       6015.70       164.33 o                         
  -1   2   3        283.33        260.25         8.71 o                         
   0   2   3        427.73        398.78         6.70 o                         
   1   2   3       4143.15       4048.88        41.74 o                         
   2   2   3       1028.06       1058.66        16.54 o                         
   3   2   3       2251.54       2411.96        32.41 o                         
   4   2   3         37.92         37.79         4.34 o                         
   5   2   3        112.76        108.52        10.21 o                         
   6   2   3          1.46         27.59         8.99 o                         
   7   2   3        477.87        549.28        27.33 o                         
   8   2   3          4.27          3.55         8.08 o                         
   9   2   3          1.41         -5.79         8.97 o                         
  10   2   3          0.46        -16.43        16.43 o                         
 -11   3   3        149.66        162.04        24.63 o                         
 -10   3   3          2.34         -0.97         6.29 o                         
  -9   3   3         37.44         46.45         7.76 o                         
  -8   3   3         16.01         32.09         6.83 o                         
  -7   3   3        648.93        668.46        19.27 o                         
  -6   3   3         81.46         72.42         9.24 o                         
  -5   3   3        533.05        494.14        12.99 o                         
  -4   3   3       1384.61       1268.90        21.12 o                         
  -3   3   3       1084.05        966.84        17.60 o                         
  -2   3   3      12809.11      11645.39       220.01 o                         
  -1   3   3       1418.17       1234.51        29.05 o                         
   0   3   3       4630.45       4524.61        51.97 o                         
   1   3   3        261.96        239.14         5.70 o                         
   2   3   3       4954.23       4988.01        56.48 o                         
   3   3   3        101.00         97.61         6.83 o                         
   4   3   3         49.89         45.15         4.45 o                         
   5   3   3          6.28          5.90         4.17 o                         
   6   3   3         12.02         24.24         6.01 o                         
   7   3   3       1075.43       1135.54        30.86 o                         
   8   3   3         11.79          6.08         8.36 o                         
   9   3   3          2.84         -0.10         9.22 o                         
  10   3   3          2.85        -16.43        16.43 o                         
 -11   4   3         39.84         27.60        16.57 o                         
 -10   4   3         20.70         28.12         8.15 o                         
  -9   4   3         56.02         66.92         8.69 o                         
  -8   4   3         81.99         75.85         7.77 o                         
  -7   4   3        133.19        143.40        16.46 o                         
  -6   4   3        350.75        398.05        15.64 o                         
  -5   4   3         44.07         36.53         4.89 o                         
  -4   4   3        468.50        465.06        12.98 o                         
  -3   4   3       1385.69       1323.90        23.16 o                         
  -2   4   3       4750.53       4571.88        63.90 o                         
  -1   4   3          1.59         -1.55         1.55 o                         
   0   4   3        244.70        217.28         6.41 o                         
   1   4   3        576.17        544.18         9.24 o                         
   2   4   3        750.54        762.05        13.83 o                         
   3   4   3        115.54        120.89         7.12 o                         
   4   4   3        769.99        779.52        15.57 o                         
   5   4   3         34.87         32.19         5.94 o                         
   6   4   3        829.69        828.70        27.03 o                         
   7   4   3          2.69         69.65        33.08 o                         
   8   4   3        109.69         87.31        12.77 o                         
   9   4   3         16.28         24.09        10.27 o                         
  10   4   3          2.82         -0.68        19.86 o                         
 -11   5   3         42.39         60.59        19.12 o                         
 -10   5   3         58.70         54.37        10.50 o                         
  -9   5   3         14.77         15.98         6.41 o                         
  -8   5   3        103.71        100.94         8.71 o                         
  -7   5   3          9.80         11.57         3.77 o                         
  -6   5   3        319.81        313.06        12.32 o                         
  -5   5   3         82.19         85.24        10.92 o                         
  -4   5   3        169.86        193.76         9.16 o                         
  -3   5   3        161.14        137.72         6.90 o                         
  -2   5   3          5.00          5.45         2.30 o                         
  -1   5   3          5.10          2.21         1.91 o                         
   0   5   3        223.99        245.71         5.49 o                         
   1   5   3       1852.86       1940.46        24.97 o                         
   2   5   3          2.67          2.85         2.59 o                         
   3   5   3       1639.70       1848.35        27.32 o                         
   4   5   3        278.71        328.21        11.59 o                         
   5   5   3         10.04         19.55         5.46 o                         
   6   5   3        199.69        214.28        14.11 o                         
   7   5   3         83.94        122.72        16.31 o                         
   8   5   3         24.51         20.05         9.44 o                         
   9   5   3          7.81         -4.17         8.94 o                         
 -11   6   3          9.01        -12.34        12.34 o                         
 -10   6   3          5.68         -2.24         7.40 o                         
  -9   6   3         99.18         95.08         9.80 o                         
  -8   6   3        391.09        399.02        25.14 o                         
  -7   6   3        167.72        188.51        12.93 o                         
  -6   6   3          6.76          4.32         3.82 o                         
  -5   6   3         79.32         62.28         7.80 o                         
  -4   6   3        340.53        303.10         9.46 o                         
  -3   6   3        165.63        185.41         6.70 o                         
  -2   6   3       1414.80       1312.28        23.67 o                         
  -1   6   3         45.68         33.20         3.82 o                         
   0   6   3         30.44         29.77         2.58 o                         
   1   6   3       3251.09       3381.53        43.22 o                         
   2   6   3        548.30        637.56        14.02 o                         
   3   6   3        412.17        355.26        10.79 o                         
   4   6   3          4.62          5.60         3.31 o                         
   5   6   3        111.79        123.21        10.02 o                         
   6   6   3         34.47         26.78         7.59 o                         
   7   6   3         18.28         22.27        10.17 o                         
   8   6   3          2.19          4.20         8.35 o                         
   9   6   3          1.27          3.56         9.03 o                         
 -11   7   3         10.41         -8.22        14.52 o                         
 -10   7   3          8.85         10.61         8.51 o                         
  -9   7   3         22.19         22.36         6.80 o                         
  -8   7   3         45.56         54.12         7.23 o                         
  -7   7   3         36.86         21.62         6.59 o                         
  -6   7   3         62.25         60.91         6.57 o                         
  -5   7   3          2.31          4.72         3.32 o                         
  -4   7   3        721.43        704.36        17.32 o                         
  -3   7   3        846.92        827.82        15.99 o                         
  -2   7   3        327.66        399.77         9.47 o                         
  -1   7   3          0.21         -0.82         1.77 o                         
   0   7   3          5.10          2.45         1.90 o                         
   1   7   3        441.65        458.55        10.97 o                         
   2   7   3       6292.27       6647.04        81.27 o                         
   3   7   3         76.99         84.63         5.97 o                         
   4   7   3         42.45         43.57         5.81 o                         
   5   7   3         71.08         86.96         8.96 o                         
   6   7   3         10.65          3.89         6.14 o                         
   7   7   3         51.10         42.60        10.34 o                         
   8   7   3          4.23         -2.80         8.10 o                         
   9   7   3          3.31          7.52        10.23 o                         
 -11   8   3          0.07          9.63        15.68 o                         
 -10   8   3          7.24          5.64         8.27 o                         
  -9   8   3        168.73        195.51        12.99 o                         
  -8   8   3         25.27         22.79         6.56 o                         
  -7   8   3          1.72          3.55         4.28 o                         
  -6   8   3          7.25         -0.49         3.87 o                         
  -5   8   3         11.19          2.99         3.28 o                         
  -4   8   3         57.31         54.56         7.02 o                         
  -3   8   3         19.62         11.63         4.52 o                         
  -2   8   3        219.52        226.67         7.76 o                         
  -1   8   3          3.41          6.62         2.45 o                         
   0   8   3         56.38         59.08         6.63 o                         
   1   8   3        482.04        494.08        11.15 o                         
   2   8   3       4240.64       4661.47        60.58 o                         
   3   8   3          0.90          0.37         2.93 o                         
   4   8   3          5.89         -3.89         3.89 o                         
   5   8   3         16.42          8.31         5.27 o                         
   6   8   3         15.64         21.88         7.15 o                         
   7   8   3         17.59          2.78         8.06 o                         
   8   8   3         19.60         20.87         9.88 o                         
   9   8   3          1.53          5.80        10.03 o                         
 -11   9   3          0.25        -12.82        12.82 o                         
 -10   9   3         10.42          4.03        11.17 o                         
  -9   9   3         18.73          9.56         6.66 o                         
  -8   9   3          7.61          4.13         5.85 o                         
  -7   9   3          7.84          6.85         4.59 o                         
  -6   9   3          1.66          2.26         4.00 o                         
  -5   9   3        112.54         90.08         7.42 o                         
  -4   9   3        227.25        180.31         8.75 o                         
  -3   9   3        112.07        128.00         8.05 o                         
  -2   9   3        111.34         92.47         6.51 o                         
  -1   9   3        263.68        273.80        10.30 o                         
   0   9   3          2.67          2.84         2.57 o                         
   1   9   3        470.19        529.93        13.29 o                         
   2   9   3        456.50        496.52        13.75 o                         
   3   9   3        206.43        252.88        10.76 o                         
   4   9   3         15.45          4.53         4.70 o                         
   5   9   3        110.37        101.28        10.54 o                         
   6   9   3          4.02         -1.06         6.08 o                         
   7   9   3         43.72         48.01        10.93 o                         
   8   9   3         28.61         40.03        11.14 o                         
   9   9   3          0.03         -2.47         9.96 o                         
 -11  10   3          0.03         -9.93        14.04 o                         
 -10  10   3          4.96          3.03        10.14 o                         
  -9  10   3         12.41         15.75         7.06 o                         
  -8  10   3         11.05         -1.84         5.68 o                         
  -7  10   3         23.64         20.69         8.06 o                         
  -6  10   3        102.50        107.24        14.95 o                         
  -5  10   3          7.44         11.09         4.85 o                         
  -4  10   3         12.68         13.65         4.10 o                         
  -3  10   3        331.02        351.47        11.41 o                         
  -2  10   3        955.98       1010.47        63.88 o                         
  -1  10   3         21.46         28.60         4.39 o                         
   0  10   3          2.24         -1.33         2.93 o                         
   1  10   3        165.03        181.58         8.72 o                         
   2  10   3        194.48        169.96         9.09 o                         
   3  10   3         32.90         31.22         4.85 o                         
   4  10   3         25.54         13.85         5.55 o                         
   5  10   3         11.46         12.35         6.01 o                         
   6  10   3         11.77         11.11         6.69 o                         
   7  10   3         17.98          3.64         7.94 o                         
   8  10   3         19.13          3.51         9.52 o                         
   9  10   3         57.53         46.29        14.92 o                         
 -10  11   3         15.15         11.29        11.03 o                         
  -9  11   3          0.19         -0.29         6.14 o                         
  -8  11   3          0.71         -6.16         6.16 o                         
  -7  11   3         14.25          8.11         6.15 o                         
  -6  11   3         18.58         11.62         6.73 o                         
  -5  11   3         68.93         68.64         8.20 o                         
  -4  11   3          0.02          0.95         3.31 o                         
  -3  11   3         10.88          3.66         3.50 o                         
  -2  11   3       1310.79       1604.27        31.88 o                         
  -1  11   3          0.42         -3.50         3.50 o                         
   0  11   3          4.38          5.36         3.60 o                         
   1  11   3          1.16          0.48         3.16 o                         
   2  11   3        907.20        941.93        20.45 o                         
   3  11   3         20.40         10.49         4.29 o                         
   4  11   3         14.58          8.57         5.25 o                         
   5  11   3        171.30        187.74        13.91 o                         
   6  11   3         52.39         30.22         7.96 o                         
   7  11   3          4.03          9.86         8.49 o                         
   8  11   3          3.50         19.59        10.43 o                         
   9  11   3          6.26          0.73        11.81 o                         
 -10  12   3          0.72          6.63        23.96 o                         
  -9  12   3          2.78         -0.09         8.13 o                         
  -8  12   3         88.56         91.81        10.33 o                         
  -7  12   3         15.23         18.29         7.55 o                         
  -6  12   3         24.19         15.20         6.19 o                         
  -5  12   3         97.89         99.25        10.30 o                         
  -4  12   3         65.77         63.98         6.83 o                         
  -3  12   3         80.39         84.69         8.40 o                         
  -2  12   3       1161.07       1231.55        27.64 o                         
  -1  12   3        243.46        240.80        12.28 o                         
   0  12   3        155.66        167.24         9.88 o                         
   1  12   3        435.56        385.56        12.68 o                         
   2  12   3         50.78         41.78         5.68 o                         
   3  12   3          0.94         -3.56         4.09 o                         
   4  12   3         29.90         24.18         6.46 o                         
   5  12   3          2.36          3.95         6.11 o                         
   6  12   3        136.65        125.59        14.10 o                         
   7  12   3        106.48        107.63        13.97 o                         
   8  12   3        108.23        116.02        15.86 o                         
   9  12   3          2.44        -13.01        21.23 o                         
 -10  13   3          0.46        -11.54        13.79 o                         
  -9  13   3          0.62          7.86        10.41 o                         
  -8  13   3          1.02         -6.02         6.02 o                         
  -7  13   3         25.13         22.86         8.02 o                         
  -6  13   3         78.43         86.43        13.05 o                         
  -5  13   3        117.40        131.83        11.72 o                         
  -4  13   3       1228.73       1369.58        32.76 o                         
  -3  13   3       2764.86       3047.03        48.83 o                         
  -2  13   3        181.91        210.37        13.54 o                         
  -1  13   3         37.92         41.94         5.66 o                         
   0  13   3        163.79        160.43         9.98 o                         
   1  13   3        341.43        359.98        14.07 o                         
   2  13   3         44.33         46.16         8.00 o                         
   3  13   3         50.54         58.75         7.47 o                         
   4  13   3          2.26         -4.23         4.95 o                         
   5  13   3          3.24         -3.10         6.19 o                         
   6  13   3         73.82         65.57        11.31 o                         
   7  13   3         83.76         96.25        13.97 o                         
   8  13   3          1.35          0.06         9.40 o                         
 -10  14   3         35.77         31.61        17.67 o                         
  -9  14   3          9.36        -10.48        11.80 o                         
  -8  14   3          1.28         -0.14         7.70 o                         
  -7  14   3          0.43         -2.86         6.56 o                         
  -6  14   3        181.60        194.70        15.34 o                         
  -5  14   3         48.92         44.36         8.00 o                         
  -4  14   3         77.39        110.72        12.25 o                         
  -3  14   3        274.02        314.74        18.97 o                         
  -2  14   3         47.62         43.62         6.90 o                         
  -1  14   3        119.46         94.88         8.12 o                         
   0  14   3        328.30        392.51        16.96 o                         
   1  14   3         48.60         29.99         8.80 o                         
   2  14   3        204.50        217.23        14.68 o                         
   3  14   3        196.65        180.62        14.28 o                         
   4  14   3         46.29         31.26         7.19 o                         
   5  14   3         43.44         41.58         8.61 o                         
   6  14   3         14.57         18.32         8.55 o                         
   7  14   3        180.32        146.29        16.61 o                         
   8  14   3          7.67         13.63        10.88 o                         
 -10  15   3          2.42         -0.94        14.23 o                         
  -9  15   3          1.28          8.85        13.79 o                         
  -8  15   3         68.57         76.08        12.60 o                         
  -7  15   3        105.70         81.99        11.85 o                         
  -6  15   3        257.12        236.28        16.85 o                         
  -5  15   3         25.60         35.51         8.38 o                         
  -4  15   3        511.49        540.30        20.78 o                         
  -3  15   3        209.78        237.37        14.72 o                         
  -2  15   3        838.40        902.23        30.42 o                         
  -1  15   3        121.70        113.29        14.29 o                         
   0  15   3        441.17        535.99        23.41 o                         
   1  15   3         26.67         31.45         8.18 o                         
   2  15   3        294.52        249.48        15.80 o                         
   3  15   3         33.81         33.86         8.45 o                         
   4  15   3        103.97        113.34        11.46 o                         
   5  15   3          9.71          5.55         7.15 o                         
   6  15   3        124.07        100.30        13.57 o                         
   7  15   3         82.75         61.39        12.36 o                         
   8  15   3          9.91         18.77        13.52 o                         
  -9  16   3        112.42        113.14        20.96 o                         
  -8  16   3         64.48         71.78        20.88 o                         
  -7  16   3        232.87        241.30        18.51 o                         
  -6  16   3        464.53        502.45        24.90 o                         
  -5  16   3         77.77         61.33        13.65 o                         
  -4  16   3          5.18         13.67         6.50 o                         
  -3  16   3        626.45        620.02        22.47 o                         
  -2  16   3          0.04         -1.97         8.57 o                         
  -1  16   3          0.24         -5.77         5.77 o                         
   0  16   3          4.84          5.02         6.98 o                         
   1  16   3        209.33        179.38        15.89 o                         
   2  16   3         13.97         23.01        10.59 o                         
   3  16   3        989.82       1083.83        35.78 o                         
   4  16   3          0.78         -4.22         5.86 o                         
   5  16   3          1.80         -3.35         6.61 o                         
   6  16   3        266.07        238.73        19.12 o                         
   7  16   3          2.14         10.40         9.88 o                         
   8  16   3          8.25          7.22        12.88 o                         
  -9  17   3         10.48         -4.11        19.86 o                         
  -8  17   3         50.63         56.83        16.95 o                         
  -7  17   3        221.29        199.81        17.17 o                         
  -6  17   3        555.98        574.92        32.48 o                         
  -5  17   3         88.44         83.28        11.59 o                         
  -4  17   3        178.35        201.72        15.30 o                         
  -3  17   3         27.56         32.23         7.69 o                         
  -2  17   3         50.83         48.15        13.50 o                         
  -1  17   3        327.59        310.91        20.16 o                         
   0  17   3         17.97         10.49         7.75 o                         
   1  17   3        571.17        612.60        36.10 o                         
   2  17   3         27.15         37.08        10.40 o                         
   3  17   3        802.51        879.16        30.53 o                         
   4  17   3          0.47          2.30         7.82 o                         
   5  17   3          4.19         -2.13         7.25 o                         
   6  17   3         31.21         55.53        12.04 o                         
   7  17   3         99.50         60.36        17.76 o                         
  -9  18   3        141.33         83.53        30.13 o                         
  -8  18   3         11.53         18.57        14.06 o                         
  -7  18   3        305.71        308.26        25.99 o                         
  -6  18   3        303.57        333.98        27.47 o                         
  -5  18   3         81.16         95.39        12.58 o                         
  -4  18   3         12.58         18.75         7.82 o                         
  -3  18   3         37.63         21.60         7.94 o                         
  -2  18   3         11.78         22.75         8.72 o                         
  -1  18   3          0.10         -6.04         6.21 o                         
   0  18   3          9.69         19.18         9.02 o                         
   1  18   3         11.64         13.34         8.75 o                         
   2  18   3        790.02        839.91        34.12 o                         
   3  18   3        256.66        274.46        22.26 o                         
   4  18   3         91.61         92.48        17.58 o                         
   5  18   3          0.64         -5.34         9.03 o                         
   6  18   3         60.39         42.32        11.07 o                         
   7  18   3         13.32          6.24        12.26 o                         
  -9  19   3          5.79        -17.80        17.80 o                         
  -8  19   3         29.96         52.71        17.48 o                         
  -7  19   3        107.96        139.12        21.15 o                         
  -6  19   3        398.80        465.50        31.53 o                         
  -5  19   3        178.85        186.05        17.01 o                         
  -4  19   3        360.33        396.68        37.16 o                         
  -3  19   3         36.10         22.57         8.30 o                         
  -2  19   3         90.46         79.24        12.66 o                         
  -1  19   3        137.73        155.63        16.97 o                         
   0  19   3        582.30        597.05        28.39 o                         
   1  19   3        247.50        260.68        21.67 o                         
   2  19   3        777.98        888.60        36.09 o                         
   3  19   3        144.01        153.36        21.15 o                         
   4  19   3         41.42         22.07        13.79 o                         
   5  19   3         23.29         26.19         9.84 o                         
   6  19   3         41.93         20.96        10.33 o                         
   7  19   3          1.72         -6.24        11.58 o                         
  -8  20   3         70.57         89.39        24.34 o                         
  -7  20   3         63.88         79.15        18.52 o                         
  -6  20   3        130.07        122.26        17.43 o                         
  -5  20   3          0.64          4.15         8.39 o                         
  -4  20   3         14.50          6.55         8.39 o                         
  -3  20   3         79.63         80.76        13.34 o                         
  -2  20   3          1.10          0.98         8.09 o                         
  -1  20   3         57.88         53.37        12.21 o                         
   0  20   3        110.78        114.32        15.47 o                         
   1  20   3        430.47        461.15        40.75 o                         
   2  20   3        334.69        370.89        52.50 o                         
   3  20   3        132.90        131.43        20.37 o                         
   4  20   3          2.72         -2.60        13.01 o                         
   5  20   3          1.22         -7.03         8.06 o                         
   6  20   3          9.38          4.81        12.45 o                         
   7  20   3          9.67         26.70        26.70 o                         
  -8  21   3        197.63        194.45        41.08 o                         
  -7  21   3          0.58         26.04        28.07 o                         
  -6  21   3          0.01          3.19        12.77 o                         
  -5  21   3          1.20         12.56        10.66 o                         
  -4  21   3          7.76         -3.60         8.30 o                         
  -3  21   3          1.83          8.80         8.53 o                         
  -2  21   3          2.86          3.65         8.52 o                         
  -1  21   3        145.84        133.55        17.04 o                         
   0  21   3        145.01        148.64        18.43 o                         
   1  21   3        568.96        608.19        58.06 o                         
   2  21   3         97.21        118.39        21.29 o                         
   3  21   3          7.61          3.85        12.50 o                         
   4  21   3          3.72          4.87        12.77 o                         
   5  21   3         86.44         71.55        19.37 o                         
   6  21   3          2.05          0.01        11.64 o                         
  -7  22   3         14.48          4.55        15.47 o                         
  -6  22   3          6.26          7.26        12.82 o                         
  -5  22   3         13.06         23.02        16.77 o                         
  -4  22   3          9.71         -9.07         9.07 o                         
  -3  22   3          1.62         -9.32         9.32 o                         
  -2  22   3        450.12        428.84        41.26 o                         
  -1  22   3         30.17         15.40        11.16 o                         
   0  22   3        290.41        321.53        30.97 o                         
   1  22   3         14.03          7.35        12.96 o                         
   2  22   3        552.53        620.80        43.99 o                         
   3  22   3         34.36         16.98        13.64 o                         
   4  22   3          6.87         -3.01        13.31 o                         
   5  22   3          2.15          8.96        33.21 o                         
   6  22   3          9.56         11.01        20.54 o                         
  -7  23   3        214.30        195.14        39.71 o                         
  -6  23   3         10.83         17.25        14.29 o                         
  -5  23   3          0.70        -11.30        11.85 o                         
  -4  23   3          0.69          6.50        13.07 o                         
  -3  23   3          1.23          4.76        10.16 o                         
  -2  23   3        119.22        131.21        23.28 o                         
  -1  23   3          1.86         -5.89        11.31 o                         
   0  23   3        132.33        130.24        21.29 o                         
   1  23   3          0.28          6.86        22.25 o                         
   2  23   3          3.76         11.30        14.52 o                         
   3  23   3         12.36         11.36        14.28 o                         
   4  23   3         25.92         13.39        19.51 o                         
   5  23   3          2.97        -13.31        13.31 o                         
  -6  24   3         11.70         14.34        15.13 o                         
  -5  24   3         30.45         14.32        14.71 o                         
  -4  24   3          3.96         -2.08        12.96 o                         
  -3  24   3         13.94        -11.88        18.49 o                         
  -2  24   3         18.68         17.46        13.32 o                         
  -1  24   3         64.36         28.59        14.02 o                         
   0  24   3         60.58         74.74        20.20 o                         
   1  24   3        254.83        220.25        42.45 o                         
   2  24   3          0.84          3.64        13.53 o                         
   3  24   3          2.63         19.06        14.99 o                         
   4  24   3          2.85         -2.18        14.64 o                         
   5  24   3          0.08         -2.07        15.95 o                         
  -6  25   3          1.94         15.75        22.59 o                         
  -5  25   3         20.70         -7.89        13.25 o                         
  -4  25   3          0.07        -12.82        12.82 o                         
  -3  25   3         13.02          3.57        13.82 o                         
  -2  25   3        115.66        106.23        21.06 o                         
  -1  25   3         14.72         17.12        14.52 o                         
   0  25   3          2.65         -7.53        13.07 o                         
   1  25   3         15.16          6.75        14.02 o                         
   2  25   3          1.56         -6.49        14.23 o                         
   3  25   3         34.36         24.81        17.06 o                         
   4  25   3          1.47        -12.12        14.28 o                         
  -5  26   3          5.61         -5.14        15.01 o                         
  -4  26   3         10.83         13.40        16.44 o                         
  -3  26   3          0.00          0.68        14.52 o                         
  -2  26   3         12.11          8.10        14.71 o                         
  -1  26   3          7.45          7.25        14.76 o                         
   0  26   3         39.46         47.45        18.71 o                         
   1  26   3          0.32          3.35        13.79 o                         
   2  26   3         15.95          7.44        16.77 o                         
   3  26   3          1.64         -3.24        15.78 o                         
  -4  27   3         29.00         10.03        16.12 o                         
  -3  27   3          2.37         -4.06        14.02 o                         
  -2  27   3         32.98         40.57        17.67 o                         
  -1  27   3          0.15         14.62        30.81 o                         
   0  27   3          3.35        -13.74        13.74 o                         
   1  27   3          3.13         -6.27        14.80 o                         
   2  27   3          3.82        -12.08        24.31 o                         
  -3  28   3         15.15         10.24        16.86 o                         
  -2  28   3          4.28          5.97        16.92 o                         
  -1  28   3         21.21         26.85        18.38 o                         
   0  28   3          0.13        -14.50        14.50 o                         
   1  28   3          1.54         -2.55        15.68 o                         
 -11   0   4          2.66         -2.05        18.49 o                         
 -10   0   4         38.11         61.51        42.79 o                         
  -9   0   4         24.81         22.40         8.62 o                         
  -8   0   4         73.27         81.34        10.84 o                         
  -7   0   4        527.49        480.01        19.67 o                         
  -6   0   4        560.67        574.34        19.49 o                         
  -5   0   4          6.33         10.42        21.91 o                         
  -4   0   4        290.34        208.83        17.80 o                         
  -3   0   4        482.33        501.88        19.86 o                         
  -2   0   4        656.79        788.08        54.09 o                         
  -1   0   4          1.72          4.79         9.59 o                         
   0   0   4       2280.07       2131.84        46.23 o                         
   1   0   4         15.31         11.24         2.72 o                         
   2   0   4        264.47        305.59        12.45 o                         
   3   0   4         36.45         50.09         6.18 o                         
   4   0   4          2.91          2.24         5.44 o                         
   5   0   4        204.70        254.84        19.82 o                         
   6   0   4       5846.86       5794.25       113.45 o                         
   7   0   4          1.34         15.91         9.73 o                         
   8   0   4        183.27        228.43        28.03 o                         
   9   0   4         28.15         36.29        25.33 o                         
 -11   1   4          3.64          8.61        15.06 o                         
 -10   1   4          2.41         -1.99         6.64 o                         
  -9   1   4          0.33         -0.92         4.78 o                         
  -8   1   4         73.94         87.32         7.96 o                         
  -7   1   4          2.39          5.57         4.00 o                         
  -6   1   4        392.26        439.18        11.89 o                         
  -5   1   4      10232.91       9849.87       122.42 o                         
  -4   1   4       6992.39       6758.23       134.84 o                         
  -3   1   4        290.23        273.67         9.92 o                         
  -2   1   4        422.87        480.91        30.01 o                         
  -1   1   4        158.95        129.79         5.55 o                         
   0   1   4         22.54         31.37         3.16 o                         
   1   1   4        683.31        622.47         9.44 o                         
   2   1   4        422.38        439.00         9.27 o                         
   3   1   4          0.85          3.37         2.52 o                         
   4   1   4        354.60        376.50        12.94 o                         
   5   1   4         84.61        102.47         8.81 o                         
   6   1   4        391.88        424.18        17.90 o                         
   7   1   4         25.53         16.67         6.84 o                         
   8   1   4          1.40         -4.77         7.92 o                         
   9   1   4         21.37          3.68        15.24 o                         
 -11   2   4         46.78         56.29        17.63 o                         
 -10   2   4         70.65         67.75        12.60 o                         
  -9   2   4          0.01         -1.31         4.75 o                         
  -8   2   4        273.56        273.65        12.68 o                         
  -7   2   4        271.46        278.20        15.77 o                         
  -6   2   4         38.38         34.64         4.86 o                         
  -5   2   4          0.22         -9.29        11.07 o                         
  -4   2   4        109.74        122.82         9.58 o                         
  -3   2   4        181.87        160.50         7.89 o                         
  -2   2   4        135.29        125.25         8.90 o                         
  -1   2   4         52.17         48.22        10.61 o                         
   0   2   4         74.33         66.50         4.38 o                         
   1   2   4       1483.14       1496.15        18.10 o                         
   2   2   4         20.73         21.21         3.04 o                         
   3   2   4        118.35        127.44         7.45 o                         
   4   2   4         62.07         56.44         5.99 o                         
   5   2   4       1054.88       1113.07        24.72 o                         
   6   2   4          0.08          4.08         6.44 o                         
   7   2   4        509.91        584.74        21.86 o                         
   8   2   4          7.13          2.83         8.63 o                         
   9   2   4          1.75         -2.67        13.98 o                         
 -11   3   4         40.42         43.02        17.06 o                         
 -10   3   4         95.00         92.75        21.65 o                         
  -9   3   4          0.57          1.30         4.93 o                         
  -8   3   4        116.04        118.42         8.94 o                         
  -7   3   4        357.09        341.76        23.42 o                         
  -6   3   4        229.97        262.16        10.62 o                         
  -5   3   4       1691.94       1643.15        30.54 o                         
  -4   3   4       1214.16       1258.90        22.40 o                         
  -3   3   4        257.41        304.01         8.98 o                         
  -2   3   4        527.18        506.67        21.91 o                         
  -1   3   4         12.19         16.72         8.90 o                         
   0   3   4         14.02         10.62         1.54 o                         
   1   3   4        161.05        181.61         5.61 o                         
   2   3   4          1.61         -2.08         2.08 o                         
   3   3   4          1.07         -1.19         2.54 o                         
   4   3   4        104.08         86.93         7.00 o                         
   5   3   4        247.26        253.84        13.00 o                         
   6   3   4        519.63        599.40        20.26 o                         
   7   3   4         24.19         29.71         8.32 o                         
   8   3   4         28.74         25.17         9.93 o                         
   9   3   4         41.82         28.14        16.27 o                         
 -11   4   4          5.46          7.35        13.74 o                         
 -10   4   4         43.87         38.32        10.48 o                         
  -9   4   4         83.67         93.23        10.31 o                         
  -8   4   4         23.76         22.45         5.38 o                         
  -7   4   4         56.92         57.42         6.65 o                         
  -6   4   4        158.58        148.81         8.41 o                         
  -5   4   4         23.37         20.30         4.73 o                         
  -4   4   4        364.45        362.71        10.56 o                         
  -3   4   4        234.60        232.65         8.34 o                         
  -2   4   4       1241.10       1213.27        43.82 o                         
  -1   4   4        490.15        429.33         9.47 o                         
   0   4   4       3875.02       3795.95        45.22 o                         
   1   4   4        730.63        810.72        12.07 o                         
   2   4   4       3867.75       4018.24        44.56 o                         
   3   4   4        732.77        788.00        15.88 o                         
   4   4   4        477.53        540.84        17.26 o                         
   5   4   4          5.31         18.27         5.30 o                         
   6   4   4       1963.19       1917.42        44.13 o                         
   7   4   4          2.85         -4.08         6.67 o                         
   8   4   4         12.09         16.18         8.95 o                         
   9   4   4          3.40         -8.01        13.64 o                         
 -11   5   4         30.54         29.97        15.89 o                         
 -10   5   4         62.25         64.30        13.96 o                         
  -9   5   4        112.11        121.01        11.12 o                         
  -8   5   4         24.54         17.48         5.16 o                         
  -7   5   4          8.08          7.93         4.34 o                         
  -6   5   4        326.64        300.93        11.34 o                         
  -5   5   4        254.20        231.99        13.64 o                         
  -4   5   4        874.11        901.64        18.90 o                         
  -3   5   4        588.06        555.81        10.62 o                         
  -2   5   4         34.00         30.58         2.57 o                         
  -1   5   4         41.36         44.04         4.20 o                         
   0   5   4         19.66         33.80         4.95 o                         
   1   5   4        143.37        125.60         7.41 o                         
   2   5   4        897.07        905.36        15.04 o                         
   3   5   4         13.40          7.64         2.92 o                         
   4   5   4         72.92         64.04         9.48 o                         
   5   5   4        615.24        655.56        21.33 o                         
   6   5   4        289.22        333.27        20.59 o                         
   7   5   4         21.17         15.97         7.61 o                         
   8   5   4          2.70         -7.57         7.57 o                         
   9   5   4          0.49        -13.07        13.07 o                         
 -11   6   4         71.95         60.38        21.57 o                         
 -10   6   4         61.66         56.66        35.60 o                         
  -9   6   4         20.53         25.52         6.52 o                         
  -8   6   4          2.23          3.09         4.70 o                         
  -7   6   4         46.24         41.99         6.69 o                         
  -6   6   4        154.54        176.49        11.15 o                         
  -5   6   4         49.28         56.41         6.42 o                         
  -4   6   4        135.96        115.29         7.38 o                         
  -3   6   4        154.90        137.08         6.51 o                         
  -2   6   4        477.17        464.37        10.94 o                         
  -1   6   4        209.42        220.38         6.91 o                         
   0   6   4        133.02        145.29         6.89 o                         
   1   6   4       2001.24       2080.16        27.05 o                         
   2   6   4         18.73         13.65         3.13 o                         
   3   6   4         88.88         89.24         7.05 o                         
   4   6   4         40.85         23.19         4.99 o                         
   5   6   4         84.42         74.92         8.98 o                         
   6   6   4          3.03         12.65         6.90 o                         
   7   6   4         32.49         21.44         8.05 o                         
   8   6   4          3.37         -3.94         8.36 o                         
   9   6   4         27.20         19.19        17.14 o                         
 -11   7   4         79.53         65.73        18.88 o                         
 -10   7   4         15.90         -1.90        11.99 o                         
  -9   7   4         75.33         78.79         8.79 o                         
  -8   7   4         31.43         17.28         5.54 o                         
  -7   7   4          7.87          4.95         5.39 o                         
  -6   7   4         23.46         21.31         5.45 o                         
  -5   7   4         45.81         42.59         5.88 o                         
  -4   7   4        574.41        545.13        14.92 o                         
  -3   7   4        349.00        359.58        10.82 o                         
  -2   7   4        113.94        122.12         9.59 o                         
  -1   7   4        292.61        270.18         8.44 o                         
   0   7   4       3037.04       3121.54        45.02 o                         
   1   7   4        111.80        125.43         5.89 o                         
   2   7   4        313.92        322.60        10.20 o                         
   3   7   4          3.37          2.08         3.82 o                         
   4   7   4        295.84        285.76        21.00 o                         
   5   7   4          0.51         -4.50         6.47 o                         
   6   7   4        294.02        261.56        16.39 o                         
   7   7   4         33.37         44.14        10.43 o                         
   8   7   4         11.85          6.89         9.44 o                         
   9   7   4          3.76         -6.16        21.91 o                         
 -11   8   4         37.44         40.11        17.35 o                         
 -10   8   4         19.33        -10.40        10.40 o                         
  -9   8   4         16.02         24.45         6.92 o                         
  -8   8   4         30.72         28.72         6.50 o                         
  -7   8   4        101.51         92.65        10.02 o                         
  -6   8   4         12.98          7.32         4.92 o                         
  -5   8   4          2.85          4.40         4.64 o                         
  -4   8   4        128.25        135.10         8.58 o                         
  -3   8   4         20.83         33.59         4.54 o                         
  -2   8   4          0.97          2.56         2.78 o                         
  -1   8   4          2.35         -0.31         2.78 o                         
   0   8   4        572.37        599.59        11.00 o                         
   1   8   4        118.42        119.61         6.03 o                         
   2   8   4         20.97         18.72         4.99 o                         
   3   8   4        151.57        162.47        12.72 o                         
   4   8   4          7.33          4.70         4.64 o                         
   5   8   4         13.71         18.84         6.81 o                         
   6   8   4          6.04         -2.49         6.02 o                         
   7   8   4          2.41         13.35         8.66 o                         
   8   8   4          7.81         18.32        11.10 o                         
 -11   9   4         46.38         62.99        18.88 o                         
 -10   9   4          0.83        -10.61        11.14 o                         
  -9   9   4         27.85         40.47         7.55 o                         
  -8   9   4        220.89        220.44        13.76 o                         
  -7   9   4         23.04         13.26         8.80 o                         
  -6   9   4         12.98          7.56         5.04 o                         
  -5   9   4         12.72          4.27         5.74 o                         
  -4   9   4         49.47         50.68         4.71 o                         
  -3   9   4         29.48         36.10         4.96 o                         
  -2   9   4         31.52         36.56         4.94 o                         
  -1   9   4        570.15        585.32        10.57 o                         
   0   9   4        540.50        561.06        12.56 o                         
   1   9   4         16.57         17.83         3.08 o                         
   2   9   4          3.30         -1.26         2.95 o                         
   3   9   4        283.85        269.66        16.37 o                         
   4   9   4          7.28          2.00         4.64 o                         
   5   9   4          1.10         -5.30         5.30 o                         
   6   9   4         21.78         11.87         7.51 o                         
   7   9   4        148.78        144.52        15.49 o                         
   8   9   4          0.13          4.40        11.64 o                         
 -10  10   4         12.93         17.74        14.28 o                         
  -9  10   4          1.13         -5.20         6.85 o                         
  -8  10   4        360.18        368.40        20.49 o                         
  -7  10   4        314.56        396.70        23.89 o                         
  -6  10   4         88.84         97.00        11.46 o                         
  -5  10   4         86.12         76.41         7.22 o                         
  -4  10   4        127.20        142.90         7.98 o                         
  -3  10   4         23.06         17.34         3.29 o                         
  -2  10   4        135.57        125.56         6.09 o                         
  -1  10   4         37.92         37.45         3.52 o                         
   0  10   4        552.87        523.87        11.36 o                         
   1  10   4        582.19        562.32        13.77 o                         
   2  10   4        240.01        203.15        11.41 o                         
   3  10   4         14.01          9.30         4.64 o                         
   4  10   4         87.63         89.96         9.36 o                         
   5  10   4          6.78          2.91         5.70 o                         
   6  10   4         17.94         14.31         7.63 o                         
   7  10   4        196.40        181.37        23.42 o                         
   8  10   4         14.79          8.05        12.28 o                         
 -10  11   4          9.19         15.49        13.94 o                         
  -9  11   4          0.00         -7.93         8.40 o                         
  -8  11   4         72.44         53.84         9.69 o                         
  -7  11   4        138.38        135.70        14.82 o                         
  -6  11   4          5.37          0.73         4.45 o                         
  -5  11   4         71.10         33.27         8.89 o                         
  -4  11   4          5.25          7.51         3.77 o                         
  -3  11   4        304.41        338.44        10.98 o                         
  -2  11   4          0.29          2.81         2.91 o                         
  -1  11   4          5.78          1.14         2.98 o                         
   0  11   4         48.67         61.85         5.24 o                         
   1  11   4         36.41         39.17         4.88 o                         
   2  11   4         32.04         36.31         5.77 o                         
   3  11   4         21.52         11.40         5.80 o                         
   4  11   4          3.09         -0.23         4.93 o                         
   5  11   4         21.80         10.84         6.79 o                         
   6  11   4        252.04        236.63        16.54 o                         
   7  11   4         19.84         24.23         9.97 o                         
   8  11   4         11.83         36.15        14.74 o                         
 -10  12   4          1.37         16.53        18.49 o                         
  -9  12   4          3.58          1.27        10.40 o                         
  -8  12   4         14.70         16.03         8.57 o                         
  -7  12   4         80.68         75.43        10.10 o                         
  -6  12   4        150.28        171.12        13.21 o                         
  -5  12   4         23.74         13.02         8.69 o                         
  -4  12   4        760.80        711.04        24.31 o                         
  -3  12   4        422.37        419.91        16.43 o                         
  -2  12   4        166.08        158.33         9.28 o                         
  -1  12   4         13.32         12.09         4.18 o                         
   0  12   4         83.88         73.81        12.82 o                         
   1  12   4        587.92        587.09        17.01 o                         
   2  12   4          0.03          6.35         4.28 o                         
   3  12   4         40.76         26.56         5.93 o                         
   4  12   4         10.90          6.12         5.82 o                         
   5  12   4         19.46         10.90         7.06 o                         
   6  12   4        165.06        126.17        14.48 o                         
   7  12   4         63.03         60.08        17.49 o                         
   8  12   4          2.08          2.60        13.49 o                         
 -10  13   4          3.89         17.80        19.86 o                         
  -9  13   4          3.44         24.99        13.56 o                         
  -8  13   4         73.47         64.59        11.27 o                         
  -7  13   4         15.08          3.38         7.03 o                         
  -6  13   4          3.45          2.07         5.67 o                         
  -5  13   4          4.92          9.10         5.56 o                         
  -4  13   4        151.39        171.49        19.45 o                         
  -3  13   4        491.58        553.38        21.39 o                         
  -2  13   4         66.32         75.88         8.87 o                         
  -1  13   4         35.14         30.23         5.60 o                         
   0  13   4        121.08        121.34        27.95 o                         
   1  13   4          0.48         -2.14         3.49 o                         
   2  13   4         14.69         19.07         5.29 o                         
   3  13   4        422.12        432.40        29.65 o                         
   4  13   4         49.34         50.66         8.45 o                         
   5  13   4          0.22          3.25         6.62 o                         
   6  13   4         11.86          4.84        10.77 o                         
   7  13   4         72.64         65.89        15.30 o                         
   8  13   4          0.14         -7.64        13.74 o                         
 -10  14   4          1.29          1.37        21.23 o                         
  -9  14   4         16.78         13.69        21.91 o                         
  -8  14   4         14.06         11.25         9.66 o                         
  -7  14   4          2.79          3.61         7.22 o                         
  -6  14   4         26.63         27.02         8.10 o                         
  -5  14   4        186.67        178.43        13.41 o                         
  -4  14   4         17.69         11.56         5.95 o                         
  -3  14   4         81.65         92.87        10.84 o                         
  -2  14   4          9.53         15.91         6.13 o                         
  -1  14   4         28.57         36.23         8.01 o                         
   0  14   4         80.65         91.18        12.13 o                         
   1  14   4          0.55         -4.48         5.50 o                         
   2  14   4        333.45        354.73        15.71 o                         
   3  14   4        111.85         99.16        11.95 o                         
   4  14   4          3.08          3.96         6.09 o                         
   5  14   4         80.97         72.63        10.33 o                         
   6  14   4         91.84         67.17        12.41 o                         
   7  14   4          0.02         -0.54        10.67 o                         
  -9  15   4          9.70         14.38        20.54 o                         
  -8  15   4         46.11         43.30        13.94 o                         
  -7  15   4          2.26          7.02         7.71 o                         
  -6  15   4          7.44         10.62         7.01 o                         
  -5  15   4        115.08        147.37        13.03 o                         
  -4  15   4        327.43        377.51        18.61 o                         
  -3  15   4         12.74         16.93         7.20 o                         
  -2  15   4          0.09         -4.74         6.31 o                         
  -1  15   4          0.01         -0.54         5.61 o                         
   0  15   4          0.08          1.18         5.90 o                         
   1  15   4          8.70         15.70         7.54 o                         
   2  15   4       2072.83       2044.64        54.11 o                         
   3  15   4          2.64         -3.16         5.98 o                         
   4  15   4         70.80         39.42         8.72 o                         
   5  15   4         21.83         18.33         8.20 o                         
   6  15   4         99.21         79.74        17.39 o                         
   7  15   4          1.66         -0.47        11.03 o                         
  -9  16   4         24.62          9.59        19.17 o                         
  -8  16   4         48.10         38.85        17.46 o                         
  -7  16   4         38.54         45.98        10.49 o                         
  -6  16   4        137.71        157.82        14.50 o                         
  -5  16   4         11.84          5.94         6.64 o                         
  -4  16   4        242.03        268.21        18.28 o                         
  -3  16   4        117.74        154.62        19.82 o                         
  -2  16   4         21.13         23.82         8.04 o                         
  -1  16   4         21.36         24.39         7.88 o                         
   0  16   4          3.45         -2.12         6.14 o                         
   1  16   4         92.61         93.23        12.67 o                         
   2  16   4        781.06        840.28        28.65 o                         
   3  16   4         37.49         36.80         7.74 o                         
   4  16   4          6.74         -2.92         7.62 o                         
   5  16   4         18.42         13.49         8.78 o                         
   6  16   4          8.34         22.05        16.49 o                         
   7  16   4          0.84         -2.95        12.05 o                         
  -9  17   4          0.11        -17.80        17.80 o                         
  -8  17   4          0.14         10.33        14.48 o                         
  -7  17   4         23.53         29.60        19.89 o                         
  -6  17   4          0.14          1.61         7.19 o                         
  -5  17   4         10.98          7.78         6.80 o                         
  -4  17   4          5.98          6.95         6.40 o                         
  -3  17   4        118.32        110.95        13.28 o                         
  -2  17   4         23.14         14.89         7.75 o                         
  -1  17   4          2.97          7.17         7.19 o                         
   0  17   4         45.63         59.23        11.18 o                         
   1  17   4       1051.64       1103.16        37.81 o                         
   2  17   4         19.50         22.12        10.08 o                         
   3  17   4        314.52        245.99        17.27 o                         
   4  17   4         15.05          4.33         7.20 o                         
   5  17   4        580.92        506.51        34.59 o                         
   6  17   4          2.20         -9.60         9.61 o                         
   7  17   4          0.10         -5.05        12.77 o                         
  -9  18   4         48.12         45.19        27.39 o                         
  -8  18   4         36.39          0.00        19.86 o                         
  -7  18   4         58.07         65.01        17.06 o                         
  -6  18   4         22.58          8.38         8.52 o                         
  -5  18   4         17.75         17.46         8.18 o                         
  -4  18   4        130.75        123.87        13.10 o                         
  -3  18   4        342.53        354.31        23.96 o                         
  -2  18   4          0.14         -0.70         6.57 o                         
  -1  18   4        189.42        173.22        19.69 o                         
   0  18   4        213.47        208.49        18.49 o                         
   1  18   4         29.47         18.43         9.87 o                         
   2  18   4       1022.63       1068.45        45.10 o                         
   3  18   4         33.85         21.61         7.92 o                         
   4  18   4         38.68         47.06        10.46 o                         
   5  18   4          8.29          6.49         9.10 o                         
   6  18   4          0.03          5.15        11.37 o                         
  -8  19   4         33.66         51.35        26.70 o                         
  -7  19   4          4.43         14.66        12.34 o                         
  -6  19   4         22.33         16.33        12.24 o                         
  -5  19   4          2.67         -6.12         7.48 o                         
  -4  19   4          3.60          5.34         7.56 o                         
  -3  19   4        250.78        268.68        23.31 o                         
  -2  19   4         13.56          4.85         8.49 o                         
  -1  19   4         58.57         55.17        13.33 o                         
   0  19   4        114.94        142.66        18.13 o                         
   1  19   4          0.04         -8.21         8.21 o                         
   2  19   4       1189.05       1212.22        43.27 o                         
   3  19   4          0.19         -6.01         6.93 o                         
   4  19   4         65.03         60.15        11.33 o                         
   5  19   4         14.24         12.45        11.21 o                         
   6  19   4          9.08         17.30        13.12 o                         
  -8  20   4         14.05         23.96        23.28 o                         
  -7  20   4          0.25          0.68        18.49 o                         
  -6  20   4         17.81          8.79        11.85 o                         
  -5  20   4         10.66          6.66         8.39 o                         
  -4  20   4          2.13         -7.06         7.06 o                         
  -3  20   4        109.04        109.01        13.16 o                         
  -2  20   4          8.90          8.64         8.86 o                         
  -1  20   4        705.30        698.59        32.03 o                         
   0  20   4        683.89        693.38        32.24 o                         
   1  20   4        377.61        408.12        27.53 o                         
   2  20   4          1.42          5.61        10.32 o                         
   3  20   4          0.51         -9.59        10.50 o                         
   4  20   4          1.46          3.58        12.48 o                         
   5  20   4          4.50          2.52        11.85 o                         
   6  20   4          0.14         -0.91        14.80 o                         
  -7  21   4         26.04         14.38        21.91 o                         
  -6  21   4          4.12         13.94        12.56 o                         
  -5  21   4          5.92         13.82        10.58 o                         
  -4  21   4         28.09         31.46         9.84 o                         
  -3  21   4        102.76         89.40        12.40 o                         
  -2  21   4         53.91         41.29        12.21 o                         
  -1  21   4          8.81          8.17         9.62 o                         
   0  21   4          2.69          4.32        10.32 o                         
   1  21   4        240.29        269.62        23.30 o                         
   2  21   4          0.68         -1.03        12.56 o                         
   3  21   4        118.07         86.65        19.37 o                         
   4  21   4          2.00         -8.38        11.80 o                         
   5  21   4          0.12         11.48        12.17 o                         
  -7  22   4         28.31         41.08        24.65 o                         
  -6  22   4         28.07         19.86        30.81 o                         
  -5  22   4          6.70         14.44        12.66 o                         
  -4  22   4          4.66          4.59        10.32 o                         
  -3  22   4        146.71        123.66        15.48 o                         
  -2  22   4         60.37         54.40        16.37 o                         
  -1  22   4         41.40         72.63        24.84 o                         
   0  22   4          5.51         -8.57         9.56 o                         
   1  22   4        642.97        714.34        42.34 o                         
   2  22   4          9.21         -2.74        12.28 o                         
   3  22   4          0.10         12.46        21.91 o                         
   4  22   4         24.92        -18.24        23.28 o                         
   5  22   4         20.92         61.62        27.39 o                         
  -6  23   4          2.68         -6.85        17.12 o                         
  -5  23   4         47.03         36.00        19.86 o                         
  -4  23   4         87.84         58.67        19.86 o                         
  -3  23   4          1.46          2.59        11.68 o                         
  -2  23   4        149.87        131.01        19.15 o                         
  -1  23   4          5.80         -0.44        12.96 o                         
   0  23   4         43.90         46.83        16.66 o                         
   1  23   4         90.11        125.80        22.21 o                         
   2  23   4         83.06         64.62        18.71 o                         
   3  23   4         18.75         -5.30        13.74 o                         
   4  23   4          2.81         -7.50        14.31 o                         
  -6  24   4         56.89         89.01        30.13 o                         
  -5  24   4         17.35        -13.01        18.49 o                         
  -4  24   4          6.90          3.23        13.15 o                         
  -3  24   4         16.30          0.68        12.10 o                         
  -2  24   4        155.77        157.26        23.87 o                         
  -1  24   4         19.15          7.35        17.46 o                         
   0  24   4        230.99        230.65        28.29 o                         
   1  24   4        257.68        309.48        33.41 o                         
   2  24   4         28.03         10.57        14.72 o                         
   3  24   4         19.28         21.06        17.14 o                         
  -5  25   4         56.82         14.38        23.28 o                         
  -4  25   4         71.97         90.38        30.81 o                         
  -3  25   4         74.61         58.54        18.40 o                         
  -2  25   4          0.80         -4.92        11.99 o                         
  -1  25   4         12.97         10.41        13.94 o                         
   0  25   4         36.55         15.25        14.76 o                         
   1  25   4         59.33         57.17        18.88 o                         
   2  25   4          7.82          1.49        15.95 o                         
   3  25   4          7.81          7.53        22.59 o                         
  -4  26   4          1.39         15.75        23.28 o                         
  -3  26   4         30.34         48.61        25.33 o                         
  -2  26   4         70.62         76.10        20.56 o                         
  -1  26   4          0.32        -13.31        13.31 o                         
   0  26   4        128.82         99.54        22.02 o                         
   1  26   4          9.28        -14.02        14.02 o                         
   2  26   4         32.03         39.03        26.02 o                         
  -3  27   4          5.28        -11.64        19.17 o                         
  -2  27   4          4.17          1.37        20.54 o                         
  -1  27   4          2.15         21.91        23.96 o                         
   0  27   4         23.10         62.31        29.44 o                         
 -11   1   5          0.01        -11.01        11.01 o                         
 -10   1   5          0.18          3.49        10.40 o                         
  -9   1   5         40.67         57.26         7.29 o                         
  -8   1   5        355.81        375.99        13.55 o                         
  -7   1   5         99.37         99.86         6.46 o                         
  -6   1   5        103.66        101.87         9.61 o                         
  -5   1   5         52.69         61.87         8.71 o                         
  -4   1   5        144.81        145.59         9.68 o                         
  -3   1   5        573.55        536.80        20.54 o                         
  -2   1   5       1019.38       1015.38        47.92 o                         
  -1   1   5        211.10        186.22         5.34 o                         
   0   1   5        208.77        233.26         8.13 o                         
   1   1   5        295.99        302.66         7.04 o                         
   2   1   5        209.19        215.07         6.81 o                         
   3   1   5         37.17         34.94         4.89 o                         
   4   1   5          2.04         -1.47         4.31 o                         
   5   1   5         93.75        103.30        12.20 o                         
   6   1   5          5.51          3.41         6.13 o                         
   7   1   5          9.28          4.84         8.40 o                         
   8   1   5         11.77         14.61        17.12 o                         
 -11   2   5          2.27          6.16        12.48 o                         
 -10   2   5          3.45         -0.97        10.40 o                         
  -9   2   5         49.53         65.91         7.44 o                         
  -8   2   5          0.02          2.81         4.28 o                         
  -7   2   5          6.14          9.59         3.72 o                         
  -6   2   5        196.71        206.86         9.04 o                         
  -5   2   5       2645.05       2496.55        47.96 o                         
  -4   2   5        599.27        585.30        41.77 o                         
  -3   2   5        853.85        850.39        31.50 o                         
  -2   2   5        573.90        570.01        15.98 o                         
  -1   2   5        293.75        249.69         6.48 o                         
   0   2   5        113.80        134.03         9.44 o                         
   1   2   5         63.89         67.55         4.20 o                         
   2   2   5         13.90         16.02         2.94 o                         
   3   2   5         56.43         57.28         5.83 o                         
   4   2   5        171.73        184.83        10.53 o                         
   5   2   5          2.41          2.40         4.49 o                         
   6   2   5          4.86          2.81         5.96 o                         
   7   2   5        102.56        109.73        17.69 o                         
   8   2   5          4.66         -9.26        12.99 o                         
 -11   3   5         14.62          5.45        11.85 o                         
 -10   3   5          0.21         -5.67        10.03 o                         
  -9   3   5         36.62         40.11         6.64 o                         
  -8   3   5         38.32         42.19         5.91 o                         
  -7   3   5         24.78         32.91         5.88 o                         
  -6   3   5          2.41          2.56         3.52 o                         
  -5   3   5          5.24          7.74         5.28 o                         
  -4   3   5       3190.27       3042.91        53.45 o                         
  -3   3   5       1172.61       1222.17        43.82 o                         
  -2   3   5         23.77         25.57         4.58 o                         
  -1   3   5        412.88        418.99         9.29 o                         
   0   3   5        493.37        560.44        13.51 o                         
   1   3   5        431.31        469.07        10.34 o                         
   2   3   5        470.59        478.29        10.02 o                         
   3   3   5        232.65        252.62        12.55 o                         
   4   3   5        855.31        835.05        20.16 o                         
   5   3   5        940.90        984.59        31.50 o                         
   6   3   5         58.72         50.92         8.41 o                         
   7   3   5          1.06          7.06         8.30 o                         
   8   3   5         43.63         36.81        22.94 o                         
 -11   4   5          1.58          4.16        12.56 o                         
 -10   4   5          6.90         11.30        11.62 o                         
  -9   4   5         20.09         19.50         5.80 o                         
  -8   4   5        141.48        130.79         8.93 o                         
  -7   4   5        122.39        115.40         9.18 o                         
  -6   4   5        277.13        271.90        11.50 o                         
  -5   4   5          9.87         11.34         4.43 o                         
  -4   4   5       4724.50       4547.42        76.91 o                         
  -3   4   5       2077.54       1930.74        42.50 o                         
  -2   4   5         85.85         86.96         8.23 o                         
  -1   4   5        645.67        612.18        12.79 o                         
   0   4   5         99.20        103.79         7.84 o                         
   1   4   5         43.95         53.53         4.36 o                         
   2   4   5         84.36         83.14         4.94 o                         
   3   4   5          1.40          2.67         3.46 o                         
   4   4   5         14.66         12.76         4.73 o                         
   5   4   5         97.37        119.62        10.80 o                         
   6   4   5         36.39         25.96         7.95 o                         
   7   4   5          1.41         -0.59         8.53 o                         
   8   4   5          2.27         -2.08        13.05 o                         
 -11   5   5         18.68         -6.03        12.07 o                         
 -10   5   5         23.39         30.96        13.05 o                         
  -9   5   5          3.72          2.37         5.31 o                         
  -8   5   5          8.78          3.85         4.94 o                         
  -7   5   5          0.00         -2.29         4.24 o                         
  -6   5   5          2.47         -3.57         3.57 o                         
  -5   5   5        348.61        310.80         8.52 o                         
  -4   5   5       2246.52       2324.65        44.32 o                         
  -3   5   5       1593.70       1556.85        37.13 o                         
  -2   5   5          0.55         -0.95         4.79 o                         
  -1   5   5          0.04         -1.34         3.31 o                         
   0   5   5        114.36        122.67         4.81 o                         
   1   5   5          0.04         -2.76         2.76 o                         
   2   5   5         85.96         91.53         5.57 o                         
   3   5   5         30.12         25.87         5.82 o                         
   4   5   5        412.47        409.02        17.66 o                         
   5   5   5         23.83         23.04         7.56 o                         
   6   5   5        120.71        121.20        12.60 o                         
   7   5   5          3.24         -2.07         9.25 o                         
   8   5   5          0.00         -2.54        13.25 o                         
 -11   6   5          9.07         20.44        14.28 o                         
 -10   6   5          2.19         -7.69        18.49 o                         
  -9   6   5          2.00         -1.66         5.43 o                         
  -8   6   5         53.04         55.82         8.61 o                         
  -7   6   5         12.47          7.72         7.06 o                         
  -6   6   5         57.62         74.44         7.33 o                         
  -5   6   5          9.67         10.79         3.23 o                         
  -4   6   5       2188.93       2250.46        43.93 o                         
  -3   6   5        617.27        707.96        22.37 o                         
  -2   6   5        660.35        684.90        21.39 o                         
  -1   6   5        973.52        993.48        24.04 o                         
   0   6   5        941.48        966.15        18.15 o                         
   1   6   5         58.44         56.54         5.46 o                         
   2   6   5          8.34         10.13         3.31 o                         
   3   6   5          1.39         -3.85         3.85 o                         
   4   6   5         19.17          9.85         6.20 o                         
   5   6   5         41.81         32.97        11.08 o                         
   6   6   5          0.02         -1.59         6.14 o                         
   7   6   5          3.56          2.01         9.83 o                         
   8   6   5          0.27        -10.71        16.09 o                         
 -11   7   5         67.91         83.57        20.27 o                         
 -10   7   5         40.95         28.36        13.79 o                         
  -9   7   5          0.15          4.29         7.60 o                         
  -8   7   5          3.87         -1.95         5.70 o                         
  -7   7   5         17.83         18.91         6.15 o                         
  -6   7   5         25.71         28.37         6.31 o                         
  -5   7   5         60.06         49.09         5.82 o                         
  -4   7   5        246.93        263.29         8.34 o                         
  -3   7   5        559.56        493.27        13.97 o                         
  -2   7   5        236.09        235.69         6.77 o                         
  -1   7   5          1.63          5.51         2.44 o                         
   0   7   5        145.60        152.40         7.60 o                         
   1   7   5         38.87         41.97         3.26 o                         
   2   7   5         19.72         17.84         3.78 o                         
   3   7   5          0.10         -2.40         3.96 o                         
   4   7   5         14.06          4.38         5.17 o                         
   5   7   5         38.35         21.65         8.87 o                         
   6   7   5         67.59         48.09         9.28 o                         
   7   7   5          4.03          7.05        10.73 o                         
   8   7   5          0.11        -11.11        12.82 o                         
 -10   8   5          3.80          2.22        12.77 o                         
  -9   8   5          1.57        -15.41        15.41 o                         
  -8   8   5          3.74         -3.05         6.24 o                         
  -7   8   5         42.50         44.75         7.41 o                         
  -6   8   5        188.96        164.59        12.55 o                         
  -5   8   5         34.77         33.62         5.47 o                         
  -4   8   5        225.49        215.78         8.50 o                         
  -3   8   5        657.78        678.86        15.37 o                         
  -2   8   5          1.13         -2.15         2.61 o                         
  -1   8   5       1175.31       1082.60        19.99 o                         
   0   8   5       1296.55       1347.88        24.55 o                         
   1   8   5         55.00         49.64         5.05 o                         
   2   8   5          0.00         -1.86         3.47 o                         
   3   8   5         23.23         19.51         5.30 o                         
   4   8   5         36.53         49.56         8.52 o                         
   5   8   5          0.47          4.66         5.82 o                         
   6   8   5         35.08         24.39         8.04 o                         
   7   8   5          0.40         12.03        14.04 o                         
   8   8   5         34.10         52.62        18.86 o                         
 -10   9   5          2.39         -1.03        12.59 o                         
  -9   9   5         17.00        -13.69        13.69 o                         
  -8   9   5          7.49         -2.54         6.12 o                         
  -7   9   5          3.81         -2.46         5.25 o                         
  -6   9   5         22.42         23.07         5.68 o                         
  -5   9   5        208.23        233.81        12.31 o                         
  -4   9   5         83.84         97.91         6.63 o                         
  -3   9   5        403.38        384.78        19.07 o                         
  -2   9   5        137.44        139.94         8.16 o                         
  -1   9   5        121.00        124.40         8.80 o                         
   0   9   5        804.03        843.75        18.86 o                         
   1   9   5        300.60        301.70         9.23 o                         
   2   9   5          2.14         -0.29         3.81 o                         
   3   9   5          5.91          5.29         4.32 o                         
   4   9   5         19.41         18.38         6.39 o                         
   5   9   5         10.92          9.27         6.19 o                         
   6   9   5          9.45          8.36         8.82 o                         
   7   9   5          6.54         20.09        14.23 o                         
   8   9   5          2.11        -10.27        21.91 o                         
 -10  10   5          1.29         -9.61        11.31 o                         
  -9  10   5         14.17          0.68        15.75 o                         
  -8  10   5         37.48         33.93         8.68 o                         
  -7  10   5          0.90         -4.44         5.49 o                         
  -6  10   5          2.90         -4.61         4.61 o                         
  -5  10   5          0.01          7.07         4.45 o                         
  -4  10   5        328.73        366.16        14.73 o                         
  -3  10   5        118.25        142.89         8.93 o                         
  -2  10   5          5.07          7.45         3.90 o                         
  -1  10   5         87.31        106.53         8.06 o                         
   0  10   5        299.73        303.72        13.53 o                         
   1  10   5        175.64        202.69         8.44 o                         
   2  10   5         20.97         18.41         4.95 o                         
   3  10   5         10.97          3.37         4.74 o                         
   4  10   5         11.38          3.28         5.74 o                         
   5  10   5        206.19        169.90        15.63 o                         
   6  10   5         12.81          2.98         8.32 o                         
   7  10   5         19.25         15.75        14.80 o                         
 -10  11   5         29.41         10.27        18.49 o                         
  -9  11   5          1.09         13.01        18.49 o                         
  -8  11   5         25.91         34.11         8.85 o                         
  -7  11   5         40.91         39.88         8.04 o                         
  -6  11   5        179.17        187.48        13.54 o                         
  -5  11   5         13.05          9.21         4.89 o                         
  -4  11   5        329.53        358.75        14.44 o                         
  -3  11   5        559.24        579.37        20.15 o                         
  -2  11   5         43.07         36.85         6.82 o                         
  -1  11   5          4.32         11.22         7.97 o                         
   0  11   5        659.95        660.55        15.36 o                         
   1  11   5        224.12        234.44        11.09 o                         
   2  11   5         22.76         13.94         6.48 o                         
   3  11   5          1.69          1.36         4.56 o                         
   4  11   5          0.72          1.69         5.83 o                         
   5  11   5         26.72         18.76         6.60 o                         
   6  11   5         94.00         95.80        15.38 o                         
   7  11   5         17.95         23.23        15.47 o                         
 -10  12   5          0.24        -10.27        17.12 o                         
  -9  12   5         26.36         23.28        19.86 o                         
  -8  12   5        157.08        157.14        17.00 o                         
  -7  12   5        238.25        264.56        17.20 o                         
  -6  12   5         19.00         18.89         6.49 o                         
  -5  12   5         38.53         46.50         7.32 o                         
  -4  12   5        100.82         85.49        12.23 o                         
  -3  12   5        121.41        121.46        13.98 o                         
  -2  12   5         11.29          7.71         5.31 o                         
  -1  12   5         12.71         14.29         5.61 o                         
   0  12   5        252.11        280.23        13.37 o                         
   1  12   5        104.65        112.07         8.58 o                         
   2  12   5          1.93          3.37         4.06 o                         
   3  12   5         35.79         19.57         6.09 o                         
   4  12   5        158.89        156.02        12.84 o                         
   5  12   5         31.97         20.48         7.26 o                         
   6  12   5         15.23         -2.89        10.11 o                         
   7  12   5          1.19        -12.28        12.28 o                         
 -10  13   5          0.10         -4.11        17.12 o                         
  -9  13   5          9.07          4.11        18.49 o                         
  -8  13   5         88.56         72.71        15.40 o                         
  -7  13   5        315.88        305.94        18.49 o                         
  -6  13   5        270.98        272.86        16.21 o                         
  -5  13   5        253.29        267.71        15.20 o                         
  -4  13   5          9.96          2.96         4.79 o                         
  -3  13   5          8.63          0.38         5.31 o                         
  -2  13   5         46.11         45.75         7.89 o                         
  -1  13   5          2.91         -0.82         2.32 o                         
   0  13   5         22.09         25.14         5.30 o                         
   1  13   5         32.77         31.94         7.78 o                         
   2  13   5          8.78         10.15         5.07 o                         
   3  13   5         49.28         43.66         7.81 o                         
   4  13   5        113.08        105.82        11.02 o                         
   5  13   5         25.89         -0.93         6.09 o                         
   6  13   5          0.02          1.77        10.76 o                         
   7  13   5          0.40          0.48        14.04 o                         
  -9  14   5         34.88         15.75        19.86 o                         
  -8  14   5        174.87        190.34        32.18 o                         
  -7  14   5         88.38         83.09        11.11 o                         
  -6  14   5        165.71        192.66        14.67 o                         
  -5  14   5        121.82        157.57        16.73 o                         
  -4  14   5         26.07         17.64         6.18 o                         
  -3  14   5         50.81         55.34         7.71 o                         
  -2  14   5        216.79        239.12        20.65 o                         
  -1  14   5          1.14          0.83         3.59 o                         
   0  14   5        607.79        577.04        42.99 o                         
   1  14   5        105.77        103.89         9.70 o                         
   2  14   5          0.93         -0.28         5.03 o                         
   3  14   5          0.63         -1.32         5.74 o                         
   4  14   5         23.15         11.88         7.03 o                         
   5  14   5         81.40         72.69        14.98 o                         
   6  14   5          3.70          9.50        13.64 o                         
   7  14   5          1.54          8.22        22.59 o                         
  -9  15   5          8.30          0.00        17.12 o                         
  -8  15   5        261.97        290.31        39.71 o                         
  -7  15   5         29.19         26.15         9.45 o                         
  -6  15   5         75.31         70.48        10.06 o                         
  -5  15   5        224.12        211.38        14.71 o                         
  -4  15   5         18.27         19.41         6.47 o                         
  -3  15   5          8.79         10.23         6.54 o                         
  -2  15   5          1.13          0.06         6.28 o                         
  -1  15   5          1.36         -3.66         3.66 o                         
   0  15   5        173.61        164.58        13.34 o                         
   1  15   5         74.10         76.50        10.62 o                         
   2  15   5          1.57         -2.99         5.08 o                         
   3  15   5          8.78         15.45         6.92 o                         
   4  15   5          7.84          5.02         7.13 o                         
   5  15   5         31.97         18.25        11.16 o                         
   6  15   5          3.51         11.86        13.94 o                         
  -9  16   5         24.12        -17.12        17.12 o                         
  -8  16   5        214.00        199.25        35.60 o                         
  -7  16   5         89.44         13.32        29.44 o                         
  -6  16   5         11.43         -0.56         6.00 o                         
  -5  16   5         40.87         41.02         8.51 o                         
  -4  16   5        206.71        185.26        14.26 o                         
  -3  16   5        126.91        117.16        24.55 o                         
  -2  16   5         15.81          7.71         6.05 o                         
  -1  16   5         47.95         21.10        13.75 o                         
   0  16   5        321.15        361.21        16.92 o                         
   1  16   5        264.86        278.62        15.71 o                         
   2  16   5        263.45        262.81        18.95 o                         
   3  16   5         18.32          8.45         6.54 o                         
   4  16   5         28.09         11.80         7.88 o                         
   5  16   5          8.24          8.68        11.18 o                         
   6  16   5         20.96         12.40        13.79 o                         
  -9  17   5         33.66          7.53        21.23 o                         
  -8  17   5         38.80         77.37        27.39 o                         
  -7  17   5         79.20         82.85        25.33 o                         
  -6  17   5         21.15          7.31         7.26 o                         
  -5  17   5         24.94         12.96        10.18 o                         
  -4  17   5         59.81         77.39        13.39 o                         
  -3  17   5          0.66         -1.51         6.26 o                         
  -2  17   5         41.14         22.66        14.51 o                         
  -1  17   5         14.73          8.97         7.92 o                         
   0  17   5         19.73         16.39         6.46 o                         
   1  17   5        119.50        118.22        11.69 o                         
   2  17   5         33.60         32.50         7.50 o                         
   3  17   5          7.17         -1.92         6.28 o                         
   4  17   5         45.14         54.12        13.03 o                         
   5  17   5         73.60         69.89        18.60 o                         
   6  17   5          0.74         -0.55        14.99 o                         
  -8  18   5         26.84         26.02        21.23 o                         
  -7  18   5         45.48         45.19        21.23 o                         
  -6  18   5         20.44         31.70        12.96 o                         
  -5  18   5         27.79         26.08         9.14 o                         
  -4  18   5        166.27        157.87        18.97 o                         
  -3  18   5         15.58         25.79        10.71 o                         
  -2  18   5         95.86        103.62        14.15 o                         
  -1  18   5        296.63        327.67        22.66 o                         
   0  18   5        401.07        395.47        24.76 o                         
   1  18   5        428.90        466.71        21.69 o                         
   2  18   5         27.14         21.51         8.16 o                         
   3  18   5          0.22         -0.73         6.99 o                         
   4  18   5          1.17         18.47        11.45 o                         
   5  18   5         76.85         63.70        18.23 o                         
  -8  19   5         10.72         45.87        25.33 o                         
  -7  19   5         10.16          4.11        17.80 o                         
  -6  19   5         17.80         18.49        18.49 o                         
  -5  19   5         67.95         66.46        14.12 o                         
  -4  19   5         79.17         67.78        11.17 o                         
  -3  19   5          6.96          2.69         8.11 o                         
  -2  19   5        331.29        319.93        23.24 o                         
  -1  19   5         90.68        109.80        14.89 o                         
   0  19   5         52.30         49.30        12.05 o                         
   1  19   5        113.23        116.99        12.64 o                         
   2  19   5         23.50         23.01         8.63 o                         
   3  19   5          6.04          8.33        12.34 o                         
   4  19   5        117.43        112.16        19.06 o                         
   5  19   5          7.57          3.30        13.79 o                         
  -7  20   5          0.87          7.53        20.54 o                         
  -6  20   5          2.00          6.85        18.49 o                         
  -5  20   5         10.48          5.29        10.52 o                         
  -4  20   5          5.75         14.21        11.42 o                         
  -3  20   5         83.21         76.94        22.01 o                         
  -2  20   5         17.89         25.94        10.61 o                         
  -1  20   5         77.77         98.20        16.85 o                         
   0  20   5        228.93        217.27        20.73 o                         
   1  20   5        116.12        133.13        17.50 o                         
   2  20   5          0.00          6.16        12.17 o                         
   3  20   5          7.42          6.38        14.72 o                         
   4  20   5          7.58         -2.57        12.96 o                         
   5  20   5          9.33        -17.80        21.23 o                         
  -7  21   5          1.56         -6.85        18.49 o                         
  -6  21   5         12.48         33.55        21.91 o                         
  -5  21   5          0.23         10.96        17.80 o                         
  -4  21   5        140.99        145.46        21.54 o                         
  -3  21   5         69.22         85.03        16.01 o                         
  -2  21   5        211.28        224.17        20.79 o                         
  -1  21   5        544.43        553.27        31.26 o                         
   0  21   5         48.04         37.25        12.38 o                         
   1  21   5         16.73         12.09        18.14 o                         
   2  21   5         19.65         21.34        14.28 o                         
   3  21   5         31.19         37.66        24.65 o                         
   4  21   5         11.18         43.14        23.96 o                         
  -6  22   5         20.39         10.96        19.17 o                         
  -5  22   5          9.23         10.27        21.23 o                         
  -4  22   5         50.58         89.01        26.02 o                         
  -3  22   5          0.00         10.31        11.35 o                         
  -2  22   5         13.75         12.67        12.56 o                         
  -1  22   5          8.81         13.85        14.38 o                         
   0  22   5        315.45        385.02        34.41 o                         
   1  22   5         21.23          3.73        14.38 o                         
   2  22   5         27.84         19.17        19.86 o                         
   3  22   5         10.72         16.43        19.86 o                         
  -6  23   5          0.65         10.96        20.54 o                         
  -5  23   5          0.71         19.86        20.54 o                         
  -4  23   5         23.07         -8.22        19.17 o                         
  -3  23   5         40.31         39.03        23.28 o                         
  -2  23   5        166.22        215.50        28.26 o                         
  -1  23   5          5.13         19.00        15.41 o                         
   0  23   5        389.90        370.34        36.26 o                         
   1  23   5        206.23        270.45        43.82 o                         
   2  23   5          1.37        -15.75        15.75 o                         
   3  23   5          4.50          0.00        18.49 o                         
  -5  24   5         35.30         46.56        25.33 o                         
  -4  24   5         15.59          8.90        18.49 o                         
  -3  24   5          0.32          8.22        18.49 o                         
  -2  24   5          5.88          5.48        19.86 o                         
  -1  24   5        169.76        129.41        31.50 o                         
   0  24   5        110.21        147.21        34.23 o                         
   1  24   5         14.00         -7.53        18.49 o                         
   2  24   5          2.68         17.80        22.59 o                         
  -4  25   5          6.38        -10.27        18.49 o                         
  -3  25   5         25.54         47.24        23.96 o                         
  -2  25   5         63.37         56.83        24.65 o                         
  -1  25   5         48.52         34.92        25.33 o                         
   0  25   5        143.91         99.96        30.81 o                         
   1  25   5         72.99         71.89        28.76 o                         
  -2  26   5          2.87        -18.49        18.49 o                         
  -1  26   5         22.74         23.28        23.96 o                         
 -11   0   6          2.31         -1.37        16.43 o                         
 -10   0   6         53.52         90.38        25.33 o                         
  -9   0   6          4.72         -0.93         6.60 o                         
  -8   0   6        188.66        242.49        28.07 o                         
  -7   0   6       2254.45       2175.23        59.79 o                         
  -6   0   6        891.18        792.19        40.40 o                         
  -5   0   6         69.91         80.79        12.32 o                         
  -4   0   6        287.31        277.98        15.75 o                         
  -3   0   6        350.01        383.43        55.46 o                         
  -2   0   6        118.30        102.02        28.07 o                         
  -1   0   6         54.51         70.69         6.29 o                         
   0   0   6       2559.42       2611.09        59.55 o                         
   1   0   6       1289.27       1252.25        37.52 o                         
   2   0   6        399.68        481.73        16.79 o                         
   3   0   6        991.96       1035.37        29.95 o                         
   4   0   6        733.22        780.92        34.14 o                         
   5   0   6        152.53        126.44        15.01 o                         
   6   0   6          0.01          2.05        15.75 o                         
   7   0   6          0.00          5.48        17.80 o                         
 -11   1   6          0.04         -7.76        11.80 o                         
 -10   1   6          4.67          1.71        11.14 o                         
  -9   1   6          0.97         -0.76         4.44 o                         
  -8   1   6        354.80        384.86        18.57 o                         
  -7   1   6        557.70        587.88        19.60 o                         
  -6   1   6        340.79        320.97        14.89 o                         
  -5   1   6         35.27         44.80         7.01 o                         
  -4   1   6         28.19         26.50        10.61 o                         
  -3   1   6         61.25         43.82         6.16 o                         
  -2   1   6          0.07          3.08         2.42 o                         
  -1   1   6        234.18        202.54         6.96 o                         
   0   1   6        171.82        203.73         9.14 o                         
   1   1   6         11.27          4.79         4.15 o                         
   2   1   6         90.79        108.99         7.47 o                         
   3   1   6        547.05        571.62        15.37 o                         
   4   1   6       1233.06       1237.43        25.92 o                         
   5   1   6         19.39         18.40         6.63 o                         
   6   1   6         50.88         58.92        17.80 o                         
   7   1   6          0.29         -8.52        12.32 o                         
 -11   2   6          6.53         11.37        13.25 o                         
 -10   2   6         11.45         11.96        11.85 o                         
  -9   2   6          7.18          0.67         6.23 o                         
  -8   2   6         80.31         93.46        10.58 o                         
  -7   2   6        482.25        489.74        23.77 o                         
  -6   2   6        345.05        295.48        14.60 o                         
  -5   2   6         20.11         10.74         5.86 o                         
  -4   2   6        150.63        160.95        20.54 o                         
  -3   2   6          4.05          0.68         4.11 o                         
  -2   2   6         56.84         66.48         6.29 o                         
  -1   2   6        334.50        274.58         8.19 o                         
   0   2   6        308.48        342.67        11.33 o                         
   1   2   6        428.56        430.79        16.70 o                         
   2   2   6         51.47         57.55         4.13 o                         
   3   2   6        176.94        189.95        10.01 o                         
   4   2   6         50.36         56.47         8.00 o                         
   5   2   6        157.56        161.17        11.56 o                         
   6   2   6          0.12          6.85        11.14 o                         
   7   2   6         22.45         33.53        15.68 o                         
 -11   3   6          2.04          9.06        12.82 o                         
 -10   3   6          3.11         16.29        11.59 o                         
  -9   3   6         41.68         36.78         8.82 o                         
  -8   3   6          9.87          7.66         5.01 o                         
  -7   3   6        328.53        346.42        23.08 o                         
  -6   3   6        169.00        196.65        12.66 o                         
  -5   3   6         72.47         73.54         7.20 o                         
  -4   3   6        224.25        230.03        11.01 o                         
  -3   3   6          7.72          9.59         5.48 o                         
  -2   3   6        879.46        924.70        25.66 o                         
  -1   3   6          7.34          8.43         4.58 o                         
   0   3   6        906.21        911.08        19.95 o                         
   1   3   6        446.57        485.88        15.36 o                         
   2   3   6          2.11          3.34         2.50 o                         
   3   3   6        320.44        336.20        12.51 o                         
   4   3   6        102.45        133.26         9.67 o                         
   5   3   6        432.37        410.84        17.33 o                         
   6   3   6          2.65          0.98        11.10 o                         
   7   3   6         20.64          6.14        13.05 o                         
 -10   4   6          1.08        -10.13        10.13 o                         
  -9   4   6          4.91          2.68         7.13 o                         
  -8   4   6          0.75          4.10         4.90 o                         
  -7   4   6        123.69        143.71        12.86 o                         
  -6   4   6         66.84         59.49         7.95 o                         
  -5   4   6        169.20        174.07        11.58 o                         
  -4   4   6         21.07         17.50         3.81 o                         
  -3   4   6        178.38        180.07        17.12 o                         
  -2   4   6         13.05         18.40         5.55 o                         
  -1   4   6        591.78        606.72        13.90 o                         
   0   4   6        402.50        485.42        13.99 o                         
   1   4   6        240.02        269.69        11.90 o                         
   2   4   6         13.33         11.43         2.73 o                         
   3   4   6        316.49        300.54        12.05 o                         
   4   4   6       1251.69       1269.75        28.83 o                         
   5   4   6        138.81        158.09        11.42 o                         
   6   4   6          6.42          5.05        14.38 o                         
   7   4   6          0.52          9.28        18.83 o                         
 -10   5   6          1.47        -10.04        10.69 o                         
  -9   5   6          0.58          3.50         8.48 o                         
  -8   5   6         11.67         21.57         6.82 o                         
  -7   5   6         29.88         37.74         7.99 o                         
  -6   5   6         33.46         30.21         6.63 o                         
  -5   5   6         14.36         16.44         5.11 o                         
  -4   5   6        155.30        156.78         8.48 o                         
  -3   5   6          9.14         14.63         6.16 o                         
  -2   5   6         19.79         24.32         4.13 o                         
  -1   5   6        318.29        334.23        10.58 o                         
   0   5   6          5.26         16.21         5.67 o                         
   1   5   6         85.35         89.70         5.29 o                         
   2   5   6         80.64         99.53         5.25 o                         
   3   5   6          1.88          4.11         4.18 o                         
   4   5   6        763.78        745.64        20.06 o                         
   5   5   6        207.58        221.44        14.81 o                         
   6   5   6          0.43          5.04        11.59 o                         
   7   5   6          7.11         -2.45        13.25 o                         
 -10   6   6          1.54        -10.62        10.62 o                         
  -9   6   6          5.40         -8.65        14.04 o                         
  -8   6   6         27.23         27.57         6.73 o                         
  -7   6   6          4.33          4.53         4.26 o                         
  -6   6   6          4.54          6.09         5.23 o                         
  -5   6   6          0.09         -4.07         4.07 o                         
  -4   6   6        151.68        154.10         9.14 o                         
  -3   6   6         10.49         11.06         4.79 o                         
  -2   6   6        461.72        517.18        18.42 o                         
  -1   6   6          9.82         17.58         5.76 o                         
   0   6   6          4.71          2.87         4.43 o                         
   1   6   6         47.89         50.82         6.00 o                         
   2   6   6         27.29         28.33         4.48 o                         
   3   6   6        359.94        335.53        13.93 o                         
   4   6   6        150.64        205.90        19.33 o                         
   5   6   6         75.98         77.13        10.78 o                         
   6   6   6          0.17         14.07        12.34 o                         
   7   6   6          0.22         -8.42        13.05 o                         
 -10   7   6          0.16         -3.69        11.37 o                         
  -9   7   6          3.69        -10.96        13.01 o                         
  -8   7   6         13.87          8.62         5.87 o                         
  -7   7   6          3.00          4.18         4.74 o                         
  -6   7   6          8.60          1.60         5.14 o                         
  -5   7   6        100.86        127.63        24.60 o                         
  -4   7   6        184.45        194.23        10.90 o                         
  -3   7   6         19.89         17.29         5.57 o                         
  -2   7   6        375.64        372.94        17.11 o                         
  -1   7   6        216.31        213.33        12.16 o                         
   0   7   6          2.58          1.95         2.44 o                         
   1   7   6          8.98          4.87         5.16 o                         
   2   7   6         98.80        105.99        10.97 o                         
   3   7   6         14.70         21.56         5.84 o                         
   4   7   6        530.61        516.34        18.93 o                         
   5   7   6        212.33        213.37        22.61 o                         
   6   7   6          0.95         -0.92        12.32 o                         
   7   7   6          3.87          2.47        13.32 o                         
 -10   8   6          2.57        -10.27        11.62 o                         
  -9   8   6          6.68          8.22        17.12 o                         
  -8   8   6          4.87          1.45         6.17 o                         
  -7   8   6          2.72         -0.79         5.24 o                         
  -6   8   6        101.98         89.93        10.15 o                         
  -5   8   6          4.76          7.13         5.26 o                         
  -4   8   6        141.41        125.33         9.63 o                         
  -3   8   6        180.19        173.10        13.29 o                         
  -2   8   6        509.08        515.65        21.35 o                         
  -1   8   6          0.01         14.51         6.42 o                         
   0   8   6         16.48         20.26         3.84 o                         
   1   8   6        337.81        340.73        14.44 o                         
   2   8   6        193.71        212.38        10.09 o                         
   3   8   6         36.45         42.08         6.70 o                         
   4   8   6        229.64        259.04        14.66 o                         
   5   8   6         36.70         16.77        15.90 o                         
   6   8   6          0.90        -10.61        11.62 o                         
   7   8   6          0.06        -12.05        12.56 o                         
 -10   9   6          0.06         10.15        13.31 o                         
  -9   9   6          9.56        -12.32        14.38 o                         
  -8   9   6         31.53         31.74         8.92 o                         
  -7   9   6         14.63         12.71         6.04 o                         
  -6   9   6         45.70         44.70         8.75 o                         
  -5   9   6         36.29         28.74         4.93 o                         
  -4   9   6        234.82        245.07        13.40 o                         
  -3   9   6        119.89        134.40        12.50 o                         
  -2   9   6        129.35        120.58        12.07 o                         
  -1   9   6        233.18        264.54         8.72 o                         
   0   9   6         98.01        112.51         8.46 o                         
   1   9   6         32.57         31.50         6.08 o                         
   2   9   6         29.90         26.14         5.15 o                         
   3   9   6         95.86        110.64         9.96 o                         
   4   9   6         23.18         19.52         6.78 o                         
   5   9   6        308.45        207.60        48.54 o                         
   6   9   6          0.83         -9.18        12.28 o                         
   7   9   6          2.82        -17.80        17.80 o                         
 -10  10   6         10.35          4.11        17.80 o                         
  -9  10   6         10.49         17.12        17.80 o                         
  -8  10   6         18.91         22.28        10.96 o                         
  -7  10   6          0.46          0.37         5.35 o                         
  -6  10   6          2.89          8.91         5.07 o                         
  -5  10   6        189.19        174.00        11.37 o                         
  -4  10   6         90.16        109.83        10.57 o                         
  -3  10   6          6.99          6.51         3.42 o                         
  -2  10   6         92.97         98.97         8.00 o                         
  -1  10   6        234.58        247.53        17.67 o                         
   0  10   6         31.85         34.31         6.02 o                         
   1  10   6          3.80         -4.07         4.07 o                         
   2  10   6         38.79         53.81         6.36 o                         
   3  10   6          1.97         -3.14         4.77 o                         
   4  10   6         13.07          3.81         5.99 o                         
   5  10   6          4.19         -2.26        10.40 o                         
   6  10   6          1.87          4.12        13.35 o                         
 -10  11   6         19.39         39.03        23.96 o                         
  -9  11   6         21.08         10.27        17.80 o                         
  -8  11   6          7.50         -8.90        15.06 o                         
  -7  11   6          1.83         -1.63         5.72 o                         
  -6  11   6         46.72         52.26         7.59 o                         
  -5  11   6         23.38         24.77         5.78 o                         
  -4  11   6         40.68         45.94         7.81 o                         
  -3  11   6         33.39         37.47         9.64 o                         
  -2  11   6          1.62          2.94         4.12 o                         
  -1  11   6          0.85         -0.95         4.33 o                         
   0  11   6         29.20         41.75         6.73 o                         
   1  11   6         34.71         45.63         7.49 o                         
   2  11   6         39.35         41.30         6.35 o                         
   3  11   6          6.67          3.35         5.63 o                         
   4  11   6        251.33        258.19        18.73 o                         
   5  11   6          2.38         -1.37        12.10 o                         
   6  11   6         10.74         15.47        15.11 o                         
  -9  12   6        111.50         99.28        28.76 o                         
  -8  12   6         13.33         -1.37        15.06 o                         
  -7  12   6          3.07          6.30         6.59 o                         
  -6  12   6         43.17         52.59         8.03 o                         
  -5  12   6         26.08         22.28         5.77 o                         
  -4  12   6         20.73         10.21         4.73 o                         
  -3  12   6          0.25         -1.33         4.56 o                         
  -2  12   6        239.94        226.78        13.50 o                         
  -1  12   6          3.24         -1.49         4.73 o                         
   0  12   6          2.71          5.60         4.98 o                         
   1  12   6         83.03         78.43        12.17 o                         
   2  12   6         32.77         29.45         6.24 o                         
   3  12   6         13.36         14.82         6.32 o                         
   4  12   6          5.27         -3.45         7.54 o                         
   5  12   6         66.44         48.66        20.54 o                         
   6  12   6         17.08         18.36        14.23 o                         
  -9  13   6          8.81         10.27        19.86 o                         
  -8  13   6         19.69         57.51        21.91 o                         
  -7  13   6          8.06          8.14         7.54 o                         
  -6  13   6         99.04        114.96        12.85 o                         
  -5  13   6         29.99         27.64         6.77 o                         
  -4  13   6          0.47          2.05         4.56 o                         
  -3  13   6         13.84         15.24         5.94 o                         
  -2  13   6         85.33         83.45        13.54 o                         
  -1  13   6          0.03          2.07         5.50 o                         
   0  13   6        196.16        234.55        24.01 o                         
   1  13   6        406.31        421.49        17.23 o                         
   2  13   6         35.57         30.32         6.41 o                         
   3  13   6          2.35         -3.71         5.53 o                         
   4  13   6         47.38         22.07        11.68 o                         
   5  13   6          0.01          9.57        12.66 o                         
   6  13   6          7.64         12.79        13.64 o                         
  -9  14   6         42.58         44.50        24.65 o                         
  -8  14   6         74.47         74.63        23.96 o                         
  -7  14   6          3.89          6.85        14.38 o                         
  -6  14   6         28.04         27.37         7.67 o                         
  -5  14   6         53.10         51.06         9.69 o                         
  -4  14   6          2.50         -1.40         5.05 o                         
  -3  14   6          0.34          4.84         5.63 o                         
  -2  14   6          0.06         -0.82         5.31 o                         
  -1  14   6         48.33         41.09         8.65 o                         
   0  14   6        754.22        790.56        28.66 o                         
   1  14   6         54.40         48.16         6.34 o                         
   2  14   6          6.13          4.66         5.31 o                         
   3  14   6          1.13          2.04         6.00 o                         
   4  14   6          0.94          6.31        23.62 o                         
   5  14   6         11.89         19.57        19.17 o                         
   6  14   6          0.98        -13.69        19.86 o                         
  -9  15   6          0.08         23.28        21.91 o                         
  -8  15   6          9.58         15.06        19.17 o                         
  -7  15   6          8.72         30.13        18.49 o                         
  -6  15   6          0.57          5.28         7.26 o                         
  -5  15   6          2.31          2.47         5.83 o                         
  -4  15   6          0.33         -2.40         5.42 o                         
  -3  15   6         18.43         18.55         7.54 o                         
  -2  15   6         35.04         43.72         8.96 o                         
  -1  15   6          0.06         -6.08         6.08 o                         
   0  15   6        851.97        883.23        35.51 o                         
   1  15   6        113.87        108.56         9.07 o                         
   2  15   6          0.01          1.48         5.19 o                         
   3  15   6          0.53          5.63         8.26 o                         
   4  15   6        129.85        100.49        19.78 o                         
   5  15   6          1.64         -4.01        12.34 o                         
  -8  16   6          8.67         23.96        20.54 o                         
  -7  16   6         62.64         35.60        19.86 o                         
  -6  16   6         93.70         82.16        23.28 o                         
  -5  16   6          5.64         10.88         7.23 o                         
  -4  16   6          0.88         -5.51         5.51 o                         
  -3  16   6         18.12         11.43         7.84 o                         
  -2  16   6         13.32         14.18         7.38 o                         
  -1  16   6        319.36        294.08        20.21 o                         
   0  16   6         20.54         32.22         8.12 o                         
   1  16   6        211.89        244.37        14.21 o                         
   2  16   6        133.39        129.95        15.85 o                         
   3  16   6         68.65         33.77        14.99 o                         
   4  16   6         47.80         21.47        13.15 o                         
   5  16   6         14.70         13.13        13.53 o                         
  -8  17   6         73.52         77.37        27.39 o                         
  -7  17   6         13.37         10.96        19.17 o                         
  -6  17   6          5.01        -13.69        14.38 o                         
  -5  17   6          5.89         -3.76         7.60 o                         
  -4  17   6         70.42         70.48        10.48 o                         
  -3  17   6          0.68          1.00         6.69 o                         
  -2  17   6          3.33          8.11         7.15 o                         
  -1  17   6        414.20        395.33        23.76 o                         
   0  17   6          4.70         19.45         6.20 o                         
   1  17   6        230.88        238.84        15.16 o                         
   2  17   6         67.22         25.33        18.40 o                         
   3  17   6        288.57        321.87        59.23 o                         
   4  17   6          5.12          7.49        11.78 o                         
   5  17   6         36.62         54.78        28.76 o                         
  -8  18   6         27.71         28.76        23.28 o                         
  -7  18   6          9.96        -15.75        15.75 o                         
  -6  18   6          0.56         -2.05        16.43 o                         
  -5  18   6          0.37          4.11        17.80 o                         
  -4  18   6         40.56         31.55        10.32 o                         
  -3  18   6         24.79         16.29        11.59 o                         
  -2  18   6        158.38        195.41        17.68 o                         
  -1  18   6        231.57        251.76        13.23 o                         
   0  18   6        483.77        497.55        20.32 o                         
   1  18   6         41.30         41.16        22.90 o                         
   2  18   6        132.76        165.01        30.81 o                         
   3  18   6         79.66         95.41        20.27 o                         
   4  18   6         40.68         42.84        16.92 o                         
  -7  19   6          7.45        -13.69        19.17 o                         
  -6  19   6         43.62         22.59        21.91 o                         
  -5  19   6         55.12         41.77        21.91 o                         
  -4  19   6         50.06         47.93        21.91 o                         
  -3  19   6        227.81        205.52        22.26 o                         
  -2  19   6         39.52         45.15         7.39 o                         
  -1  19   6          2.22          7.56         5.99 o                         
   0  19   6         36.63         37.24        10.08 o                         
   1  19   6          2.18          8.90        13.69 o                         
   2  19   6          5.13         26.70        18.49 o                         
   3  19   6          4.94          4.08        12.77 o                         
   4  19   6         55.64         45.53        17.43 o                         
  -7  20   6          3.88         18.49        21.91 o                         
  -6  20   6          0.13        -16.43        16.43 o                         
  -5  20   6          2.91         -1.37        18.49 o                         
  -4  20   6          0.01         -2.74        18.49 o                         
  -3  20   6        191.83        172.54        31.50 o                         
  -2  20   6        266.18        348.05        24.57 o                         
  -1  20   6         89.53        149.95        29.44 o                         
   0  20   6         92.48         62.31        22.59 o                         
   1  20   6          2.72          1.37        15.75 o                         
   2  20   6          9.89         17.80        19.17 o                         
   3  20   6         10.21         -3.42        16.43 o                         
  -6  21   6          0.24        -17.12        17.12 o                         
  -5  21   6        101.82         65.73        26.02 o                         
  -4  21   6        115.72         80.11        26.02 o                         
  -3  21   6         10.04         26.02        20.54 o                         
  -2  21   6         22.05          8.22        17.12 o                         
  -1  21   6         83.62        104.07        26.02 o                         
   0  21   6         33.20         39.03        21.23 o                         
   1  21   6          2.57          8.22        17.12 o                         
   2  21   6          0.25        -12.32        15.75 o                         
   3  21   6          3.36          0.00        17.12 o                         
  -5  22   6          4.16         19.17        20.54 o                         
  -4  22   6         70.61         26.02        22.59 o                         
  -3  22   6         31.02         26.02        21.23 o                         
  -2  22   6         41.64          1.37        17.12 o                         
  -1  22   6         55.29         70.52        24.65 o                         
   0  22   6         15.71          6.16        17.80 o                         
   1  22   6          0.93         -2.05        17.12 o                         
   2  22   6         20.88         24.65        19.86 o                         
  -4  23   6         53.20         62.31        26.02 o                         
  -3  23   6          2.14         -0.68        18.49 o                         
  -2  23   6         20.50         31.50        21.91 o                         
  -1  23   6          0.44         15.75        20.54 o                         
   0  23   6         18.23         15.06        21.23 o                         
   1  23   6          0.33         19.86        19.86 o                         
  -3  24   6         43.97         14.38        21.23 o                         
  -2  24   6          2.96          7.53        18.49 o                         
  -1  24   6          1.36         -1.37        19.86 o                         
   0  24   6          1.13         15.06        21.23 o                         
 -10   1   7         71.08         59.07        16.77 o                         
  -9   1   7        109.26         94.07        15.95 o                         
  -8   1   7         30.16         28.88         7.18 o                         
  -7   1   7        130.09        156.01        12.65 o                         
  -6   1   7          8.37         21.38         8.03 o                         
  -5   1   7         38.11         32.13         6.04 o                         
  -4   1   7        155.83        144.60         7.89 o                         
  -3   1   7        105.15        100.40        12.32 o                         
  -2   1   7          2.90         -1.15         2.61 o                         
  -1   1   7         14.48         12.19         4.29 o                         
   0   1   7          5.14          4.62         3.88 o                         
   1   1   7         89.10         91.87         8.29 o                         
   2   1   7          9.14          9.92         5.54 o                         
   3   1   7          4.34          4.38         4.06 o                         
   4   1   7          0.10          5.95         6.41 o                         
   5   1   7        135.22        121.03        19.57 o                         
   6   1   7         14.78         28.41        15.01 o                         
 -10   2   7          0.27         21.53        12.07 o                         
  -9   2   7         13.97         22.09        10.89 o                         
  -8   2   7         34.83         32.77         8.40 o                         
  -7   2   7         18.47         23.48         7.05 o                         
  -6   2   7         27.58         23.54         6.16 o                         
  -5   2   7         22.10         16.67         5.55 o                         
  -4   2   7         91.23        102.55        13.69 o                         
  -3   2   7         10.05         13.69         6.16 o                         
  -2   2   7          7.93          5.82         7.19 o                         
  -1   2   7          7.50          0.75         3.85 o                         
   0   2   7         35.01         35.82         5.30 o                         
   1   2   7        158.32        175.90        10.85 o                         
   2   2   7        111.20        122.04        10.51 o                         
   3   2   7        492.97        514.48        15.04 o                         
   4   2   7         31.48         45.94        12.27 o                         
   5   2   7          3.83         -9.65         9.65 o                         
   6   2   7          2.34         -3.11        13.25 o                         
 -10   3   7         33.95         17.97        15.06 o                         
  -9   3   7         86.20         87.66        15.49 o                         
  -8   3   7         11.45         15.06        11.94 o                         
  -7   3   7         22.21         12.75         7.16 o                         
  -6   3   7          2.01         -0.04         4.87 o                         
  -5   3   7        114.97        113.91         8.16 o                         
  -4   3   7         61.42         61.62        10.96 o                         
  -3   3   7         69.90         65.73        10.96 o                         
  -2   3   7        183.60        193.36        12.82 o                         
  -1   3   7        308.86        327.05        10.41 o                         
   0   3   7          0.25          1.26         3.54 o                         
   1   3   7        130.92        148.84        10.46 o                         
   2   3   7        175.53        187.96        12.63 o                         
   3   3   7         20.22         20.91         5.00 o                         
   4   3   7         73.42         72.53        10.10 o                         
   5   3   7          9.96         -2.74        16.09 o                         
   6   3   7          6.39          1.01        12.34 o                         
 -10   4   7          0.00         -9.65         9.65 o                         
  -9   4   7         20.96         18.90        10.89 o                         
  -8   4   7         23.46         17.90         8.58 o                         
  -7   4   7         61.86         55.27         8.82 o                         
  -6   4   7        203.26        200.27        12.63 o                         
  -5   4   7        229.78        230.60        11.31 o                         
  -4   4   7         29.66         30.04         5.07 o                         
  -3   4   7        286.08        284.15        20.54 o                         
  -2   4   7         54.64         55.45         8.56 o                         
  -1   4   7          4.18          5.96         3.53 o                         
   0   4   7          8.42          8.07         3.90 o                         
   1   4   7         94.57         90.21         8.82 o                         
   2   4   7        523.05        562.76        15.12 o                         
   3   4   7          9.29          7.84         4.39 o                         
   4   4   7        219.84        262.78        40.15 o                         
   5   4   7         10.17          9.81        12.56 o                         
   6   4   7         35.94         52.01        16.57 o                         
 -10   5   7          1.35         -4.82        11.85 o                         
  -9   5   7          0.04         14.46        10.33 o                         
  -8   5   7         27.84         42.88        14.72 o                         
  -7   5   7          1.01         -3.09         5.20 o                         
  -6   5   7        191.41        169.96        12.32 o                         
  -5   5   7        323.04        320.78        13.40 o                         
  -4   5   7         30.23         33.26         4.47 o                         
  -3   5   7         56.45         40.40        10.96 o                         
  -2   5   7         31.05         33.26         8.16 o                         
  -1   5   7         31.55         32.14         4.71 o                         
   0   5   7        116.91        120.15        10.38 o                         
   1   5   7          5.88         -0.34         4.21 o                         
   2   5   7          0.84          5.37         6.01 o                         
   3   5   7         90.70         85.65         7.00 o                         
   4   5   7         14.67          1.63         9.65 o                         
   5   5   7          2.88         -5.92        10.40 o                         
   6   5   7          7.77         -5.23        12.77 o                         
 -10   6   7          0.30         -6.50        13.35 o                         
  -9   6   7          3.32         15.06        15.75 o                         
  -8   6   7         11.76          8.94        12.32 o                         
  -7   6   7         40.96         41.76         8.52 o                         
  -6   6   7        411.12        398.67        17.47 o                         
  -5   6   7        666.84        724.91        21.15 o                         
  -4   6   7         77.96         95.38         7.47 o                         
  -3   6   7         70.96         68.13         7.35 o                         
  -2   6   7        200.68        196.41        10.54 o                         
  -1   6   7         16.01          9.19         5.02 o                         
   0   6   7         18.12         11.85         5.64 o                         
   1   6   7          1.27          1.27         5.63 o                         
   2   6   7        238.30        255.78        13.51 o                         
   3   6   7        216.80        204.26        10.39 o                         
   4   6   7        119.26        110.06        18.11 o                         
   5   6   7          2.54         -9.68         9.68 o                         
   6   6   7          1.02         -3.08        12.10 o                         
 -10   7   7          4.19         11.18        11.85 o                         
  -9   7   7          9.67         -2.05        13.69 o                         
  -8   7   7         15.95          4.79        13.01 o                         
  -7   7   7          0.26          8.34         6.64 o                         
  -6   7   7        331.23        355.68        17.34 o                         
  -5   7   7        199.92        243.58        13.64 o                         
  -4   7   7         44.87         47.74        15.06 o                         
  -3   7   7        309.83        310.01        15.71 o                         
  -2   7   7        246.26        239.98        14.43 o                         
  -1   7   7         12.64         16.29         5.38 o                         
   0   7   7         21.65         28.08         6.93 o                         
   1   7   7          1.17         -1.71         5.33 o                         
   2   7   7         21.56         19.02         6.52 o                         
   3   7   7          0.51         -3.52         6.05 o                         
   4   7   7          5.34         -2.96         9.85 o                         
   5   7   7          3.75          5.88        11.59 o                         
   6   7   7         14.11         21.60        27.05 o                         
  -9   8   7          2.18         -6.85        13.69 o                         
  -8   8   7         17.62         17.12        15.06 o                         
  -7   8   7         23.00         14.41         7.49 o                         
  -6   8   7        217.25        189.83        13.91 o                         
  -5   8   7        976.55        968.54        26.93 o                         
  -4   8   7        221.28        200.51        15.13 o                         
  -3   8   7        122.11        134.25        12.28 o                         
  -2   8   7         58.85         62.28        18.14 o                         
  -1   8   7          9.34          7.55         4.90 o                         
   0   8   7         12.04          4.18         5.62 o                         
   1   8   7         24.92         19.82         5.73 o                         
   2   8   7          0.25         -4.29         5.24 o                         
   3   8   7          1.80          3.34         5.25 o                         
   4   8   7         92.31         82.35        17.80 o                         
   5   8   7         11.68         -5.72        10.85 o                         
  -9   9   7          6.10         -9.59        13.69 o                         
  -8   9   7          3.12         19.86        15.75 o                         
  -7   9   7          7.01         17.58        11.89 o                         
  -6   9   7         72.04         81.65        10.32 o                         
  -5   9   7         66.96         62.92         8.66 o                         
  -4   9   7         14.67          8.24         6.71 o                         
  -3   9   7        118.84        118.90        12.50 o                         
  -2   9   7         28.61         27.25         7.40 o                         
  -1   9   7         13.84          7.47         5.79 o                         
   0   9   7         85.50         90.50        10.67 o                         
   1   9   7         18.69          7.39         5.38 o                         
   2   9   7          7.52          4.13         5.99 o                         
   3   9   7         35.78         20.78         6.50 o                         
   4   9   7          0.14         -8.31         9.86 o                         
   5   9   7         28.79         34.75        15.40 o                         
  -9  10   7          3.20          7.53        15.75 o                         
  -8  10   7         46.74         69.84        21.23 o                         
  -7  10   7         57.17         55.52        20.54 o                         
  -6  10   7         66.72         48.64         9.35 o                         
  -5  10   7        120.46        105.13        12.84 o                         
  -4  10   7          5.28          0.73         6.91 o                         
  -3  10   7         29.88         29.84         8.95 o                         
  -2  10   7         12.33          3.69         6.07 o                         
  -1  10   7         10.21          8.52         5.69 o                         
   0  10   7         20.35          7.00         5.88 o                         
   1  10   7          0.66         -1.24         4.88 o                         
   2  10   7         20.55          6.95         6.66 o                         
   3  10   7        141.02        167.76        20.82 o                         
   4  10   7         53.46         59.96        21.91 o                         
   5  10   7          2.74          0.31        12.34 o                         
  -9  11   7          4.75        -13.01        13.01 o                         
  -8  11   7         23.73          8.22        16.43 o                         
  -7  11   7          0.03          3.77         9.68 o                         
  -6  11   7          4.34         11.87         8.50 o                         
  -5  11   7         20.05         18.19         8.16 o                         
  -4  11   7          7.82          5.79         7.40 o                         
  -3  11   7          3.27          0.47         7.01 o                         
  -2  11   7         73.45         58.52        10.69 o                         
  -1  11   7        161.07        153.45        16.62 o                         
   0  11   7         82.11         91.66         8.60 o                         
   1  11   7         35.99         39.26         8.17 o                         
   2  11   7         65.22         60.04         9.90 o                         
   3  11   7         68.80         65.34        10.93 o                         
   4  11   7        102.59         87.98        18.64 o                         
   5  11   7          0.01          4.05        14.04 o                         
  -9  12   7        196.69        210.88        34.92 o                         
  -8  12   7         41.48         62.31        21.91 o                         
  -7  12   7         19.83         13.69        14.38 o                         
  -6  12   7         61.18         83.13         8.57 o                         
  -5  12   7         48.94         38.53        12.31 o                         
  -4  12   7         11.34          3.60         8.06 o                         
  -3  12   7         77.74         85.05        13.31 o                         
  -2  12   7         15.74         29.17         9.54 o                         
  -1  12   7         88.03         98.81         9.10 o                         
   0  12   7        191.93        191.97        12.89 o                         
   1  12   7         19.19         19.40         6.89 o                         
   2  12   7          0.58         -1.08         7.86 o                         
   3  12   7         33.10         39.78        13.82 o                         
   4  12   7          6.36         -6.69        10.69 o                         
   5  12   7          0.16          3.77        12.59 o                         
  -8  13   7          0.67         19.17        17.12 o                         
  -7  13   7          9.81          6.16        14.38 o                         
  -6  13   7          5.50          6.03         6.43 o                         
  -5  13   7          0.29          0.83         4.79 o                         
  -4  13   7          1.40          0.89         5.03 o                         
  -3  13   7         16.98          9.04         7.23 o                         
  -2  13   7          5.16          3.98         4.96 o                         
  -1  13   7        340.68        366.21        17.54 o                         
   0  13   7        218.51        239.23        14.58 o                         
   1  13   7         88.76         70.19         9.95 o                         
   2  13   7        164.29        154.60        20.27 o                         
   3  13   7         18.59         18.24        12.56 o                         
   4  13   7          0.94         -1.03        11.19 o                         
  -8  14   7         95.54        138.31        28.76 o                         
  -7  14   7         49.25         51.35        19.86 o                         
  -6  14   7         22.91         17.80        16.43 o                         
  -5  14   7          0.04          1.67         5.81 o                         
  -4  14   7         32.59         36.83         7.46 o                         
  -3  14   7         20.65         31.12         7.28 o                         
  -2  14   7         36.59         33.53         7.83 o                         
  -1  14   7         42.22         43.68         8.54 o                         
   0  14   7         91.95         98.49        11.95 o                         
   1  14   7         35.33         25.77         9.52 o                         
   2  14   7          5.37         14.36        10.62 o                         
   3  14   7          0.84         13.48        13.69 o                         
   4  14   7          0.36         -0.70        11.80 o                         
  -8  15   7         12.88         20.54        19.17 o                         
  -7  15   7          0.12        -13.01        13.01 o                         
  -6  15   7          0.19         -8.90        13.01 o                         
  -5  15   7          0.83          3.24         7.93 o                         
  -4  15   7         18.40          6.12        14.72 o                         
  -3  15   7         15.76         15.60         6.96 o                         
  -2  15   7        396.86        410.59        20.10 o                         
  -1  15   7          0.21          9.82         7.04 o                         
   0  15   7        264.90        277.06        35.60 o                         
   1  15   7          4.59         -5.72         8.49 o                         
   2  15   7          6.20         12.76        11.19 o                         
   3  15   7         26.73         17.28        12.48 o                         
   4  15   7          0.67          2.40        12.10 o                         
  -7  16   7          0.13         -3.42        15.06 o                         
  -6  16   7          1.00         -4.11        14.38 o                         
  -5  16   7          0.82          8.22        15.06 o                         
  -4  16   7          5.07         18.49        15.06 o                         
  -3  16   7         26.99         26.51        10.27 o                         
  -2  16   7          1.61          7.59         7.89 o                         
  -1  16   7          1.02          7.87         8.71 o                         
   0  16   7        221.13        195.14        28.07 o                         
   1  16   7          6.21         15.06        14.38 o                         
   2  16   7         10.12          2.46        13.35 o                         
   3  16   7         25.86         34.58        14.52 o                         
  -7  17   7          7.19         -4.79        16.43 o                         
  -6  17   7         33.05         24.65        19.17 o                         
  -5  17   7         20.38         14.38        16.43 o                         
  -4  17   7          5.30         19.86        17.12 o                         
  -3  17   7         54.39         43.14        18.49 o                         
  -2  17   7        153.56        211.57        30.81 o                         
  -1  17   7        251.05        305.37        36.97 o                         
   0  17   7         22.68         16.43        13.69 o                         
   1  17   7         12.74         -6.16        11.64 o                         
   2  17   7         43.55         37.61        14.64 o                         
   3  17   7          5.39         10.25        13.45 o                         
  -7  18   7          0.24        -12.32        16.43 o                         
  -6  18   7         27.26         43.14        21.91 o                         
  -5  18   7         29.05         21.91        18.49 o                         
  -4  18   7        116.63         85.59        23.96 o                         
  -3  18   7         26.58         19.17        17.12 o                         
  -2  18   7         31.36         17.80        17.12 o                         
  -1  18   7          0.14         34.23        17.12 o                         
   0  18   7         23.03         -4.11        11.64 o                         
   1  18   7          9.98        -13.01        13.01 o                         
   2  18   7         59.66         43.14        19.86 o                         
   3  18   7          7.73         -8.90        17.12 o                         
  -6  19   7         44.56         19.86        19.86 o                         
  -5  19   7          6.87          1.37        17.12 o                         
  -4  19   7          5.35          2.05        16.43 o                         
  -3  19   7         31.01         38.34        19.86 o                         
  -2  19   7         99.22         49.30        20.54 o                         
  -1  19   7         20.54         25.33        15.75 o                         
   0  19   7          3.07        -10.96        10.96 o                         
   1  19   7         15.95          6.16        14.38 o                         
   2  19   7          1.27        -13.69        13.69 o                         
  -5  20   7          0.70         13.69        19.17 o                         
  -4  20   7        166.64        166.38        31.50 o                         
  -3  20   7         84.20        156.79        30.13 o                         
  -2  20   7          1.52          3.42        15.06 o                         
  -1  20   7          8.70         32.18        18.49 o                         
   0  20   7          0.72         -2.74        13.69 o                         
   1  20   7          9.00          6.85        17.80 o                         
  -4  21   7         54.96         67.10        23.96 o                         
  -3  21   7          2.01          2.05        16.43 o                         
  -2  21   7         15.98         20.54        17.12 o                         
  -1  21   7         37.70         60.25        21.91 o                         
   0  21   7          4.31         -8.22        13.69 o                         
  -3  22   7         59.86         34.92        21.91 o                         
  -2  22   7          8.17         -2.05        17.12 o                         
  -1  22   7          4.66         12.32        17.12 o                         
  -9   0   8        297.06        275.93        34.23 o                         
  -8   0   8         74.16         67.10        17.80 o                         
  -7   0   8          0.13          3.59         6.73 o                         
  -6   0   8         66.32         66.42        13.69 o                         
  -5   0   8         10.46          8.90         6.85 o                         
  -4   0   8          1.74          3.42         4.79 o                         
  -3   0   8          9.16         -2.74         6.85 o                         
  -2   0   8        833.55        881.96        24.93 o                         
  -1   0   8        322.89        308.46        15.98 o                         
   0   0   8          0.43          1.37         6.29 o                         
   1   0   8          2.13         18.03         8.55 o                         
   2   0   8        143.78        155.73        17.63 o                         
   3   0   8         26.13         37.66        15.75 o                         
   4   0   8          4.80         10.96        16.43 o                         
   5   0   8          2.67         -0.68        16.43 o                         
  -9   1   8         23.26         23.13        11.37 o                         
  -8   1   8         17.16         27.05         9.68 o                         
  -7   1   8         15.10         13.21         6.42 o                         
  -6   1   8          0.57         -4.92         4.92 o                         
  -5   1   8         21.00         18.36         5.26 o                         
  -4   1   8         81.54         89.69        10.96 o                         
  -3   1   8         71.40         83.91         8.90 o                         
  -2   1   8         86.84         92.57         5.92 o                         
  -1   1   8         55.70         58.78         6.09 o                         
   0   1   8         41.79         44.08         6.31 o                         
   1   1   8        463.08        509.63        19.17 o                         
   2   1   8        202.21        250.43        15.54 o                         
   3   1   8          9.25         17.75        10.40 o                         
   4   1   8          2.49          9.21        11.37 o                         
   5   1   8          0.02          1.30        12.56 o                         
  -9   2   8        216.38        162.31        20.33 o                         
  -8   2   8         97.15         94.25        20.54 o                         
  -7   2   8          0.05          5.03         6.18 o                         
  -6   2   8          0.71         -1.04         8.31 o                         
  -5   2   8          0.63         -4.09         4.09 o                         
  -4   2   8         11.26         10.27         6.16 o                         
  -3   2   8          2.37         16.09         4.84 o                         
  -2   2   8        114.73        121.90         6.61 o                         
  -1   2   8        484.65        492.31        14.33 o                         
   0   2   8          5.67          6.51         4.77 o                         
   1   2   8         61.51         69.36         8.79 o                         
   2   2   8         34.63         40.24         8.16 o                         
   3   2   8          2.84         14.66         9.71 o                         
   4   2   8         15.29         18.81        12.28 o                         
   5   2   8         17.74          4.79        19.17 o                         
  -9   3   8          0.06         -9.92         9.92 o                         
  -8   3   8          0.13        -10.27        10.27 o                         
  -7   3   8          3.72          4.07         6.16 o                         
  -6   3   8        131.79        120.79        13.65 o                         
  -5   3   8        180.88        188.43        10.94 o                         
  -4   3   8         79.00        106.13        14.38 o                         
  -3   3   8        248.29        241.70        19.86 o                         
  -2   3   8         30.12         33.26         4.46 o                         
  -1   3   8          3.27          5.64         3.93 o                         
   0   3   8          4.03         -1.48         4.43 o                         
   1   3   8        317.13        356.82        19.67 o                         
   2   3   8         54.40         67.05         9.67 o                         
   3   3   8         65.33         73.50        15.01 o                         
   4   3   8         12.53         14.97        10.82 o                         
   5   3   8          0.17         -4.79        17.12 o                         
  -9   4   8         70.41         68.00        16.43 o                         
  -8   4   8         17.75         29.44        15.06 o                         
  -7   4   8         66.15         75.28        13.40 o                         
  -6   4   8         13.48         19.08         6.13 o                         
  -5   4   8         14.09         11.49         6.42 o                         
  -4   4   8          8.22         23.28         9.59 o                         
  -3   4   8         35.63         34.92        10.27 o                         
  -2   4   8          0.41         -1.14         3.06 o                         
  -1   4   8         77.83         75.29         6.91 o                         
   0   4   8         14.20         15.80         5.93 o                         
   1   4   8         22.98         18.11         9.69 o                         
   2   4   8        193.64        187.12        16.17 o                         
   3   4   8         72.13         73.76        25.33 o                         
   4   4   8         12.31         18.05        11.19 o                         
   5   4   8          8.23          6.16        18.49 o                         
  -9   5   8          1.04         16.43        15.06 o                         
  -8   5   8         12.17         18.49        13.69 o                         
  -7   5   8         94.53         89.44        10.72 o                         
  -6   5   8        537.92        545.50        19.07 o                         
  -5   5   8         39.59         32.75         5.61 o                         
  -4   5   8         30.90         20.54        10.96 o                         
  -3   5   8         96.41         71.21        14.38 o                         
  -2   5   8         18.44         20.24         5.12 o                         
  -1   5   8         16.63         12.26         5.54 o                         
   0   5   8         36.78         31.70         6.12 o                         
   1   5   8        324.21        317.16        18.18 o                         
   2   5   8        241.82        242.87        19.86 o                         
   3   5   8        223.46        255.87        76.69 o                         
   4   5   8          4.93         -1.46        10.89 o                         
  -9   6   8          4.08         -8.90        13.69 o                         
  -8   6   8          0.00         -8.90        11.64 o                         
  -7   6   8          9.71         14.61         8.46 o                         
  -6   6   8          8.83         23.54         6.42 o                         
  -5   6   8         70.38         78.13         8.89 o                         
  -4   6   8         68.07         53.29         7.21 o                         
  -3   6   8         63.54         69.25        10.27 o                         
  -2   6   8          2.75          5.70         4.79 o                         
  -1   6   8         14.89          6.89         5.54 o                         
   0   6   8          3.18          3.33         5.94 o                         
   1   6   8         34.94         24.10         8.25 o                         
   2   6   8         28.36         47.24        12.59 o                         
   3   6   8         96.42         56.77        13.64 o                         
   4   6   8         17.26         20.89        13.31 o                         
  -9   7   8          3.17         13.01        15.75 o                         
  -8   7   8          3.91         -2.05        11.64 o                         
  -7   7   8         45.76         41.05        10.13 o                         
  -6   7   8        375.76        439.69        18.37 o                         
  -5   7   8        155.29        159.84        10.71 o                         
  -4   7   8        101.89         86.17         9.85 o                         
  -3   7   8         23.37         24.15         9.59 o                         
  -2   7   8         16.51         14.26         4.97 o                         
  -1   7   8         57.62         49.33         7.70 o                         
   0   7   8         12.15         16.99         7.11 o                         
   1   7   8         38.83         40.66        16.72 o                         
   2   7   8         31.24          5.24         9.65 o                         
   3   7   8        190.00        179.43        21.54 o                         
   4   7   8          2.16        -10.69        10.69 o                         
  -9   8   8          3.52         -5.48        15.06 o                         
  -8   8   8          0.13         10.96        13.01 o                         
  -7   8   8         11.12          8.48         8.95 o                         
  -6   8   8         19.53         17.91         7.14 o                         
  -5   8   8         40.05         54.88         7.60 o                         
  -4   8   8         48.07         47.69         8.60 o                         
  -3   8   8          3.67          6.71         5.70 o                         
  -2   8   8          1.01         -2.05         5.28 o                         
  -1   8   8         32.13         28.85         6.89 o                         
   0   8   8         51.55         42.06         8.72 o                         
   1   8   8          3.44          4.94         8.67 o                         
   2   8   8        304.10        258.84        28.41 o                         
   3   8   8          6.69         20.47        11.80 o                         
   4   8   8          8.55         19.98        17.12 o                         
  -8   9   8         21.75         22.59        15.06 o                         
  -7   9   8         44.86         28.07        15.06 o                         
  -6   9   8        162.42        186.81        16.44 o                         
  -5   9   8        110.94        108.28        10.43 o                         
  -4   9   8         16.44         14.44         7.70 o                         
  -3   9   8         50.14         31.91        13.35 o                         
  -2   9   8          6.64          2.20         7.87 o                         
  -1   9   8         31.41         27.40         7.28 o                         
   0   9   8          0.49         -3.59         5.69 o                         
   1   9   8         23.46          8.43         9.43 o                         
   2   9   8         21.80         13.52        10.20 o                         
   3   9   8        107.66        112.09        19.12 o                         
   4   9   8         17.15         10.42        13.31 o                         
  -8  10   8          4.00        -13.01        13.01 o                         
  -7  10   8          0.00         13.01        12.32 o                         
  -6  10   8          0.94          7.32         8.46 o                         
  -5  10   8         28.69         11.55         6.84 o                         
  -4  10   8          0.14          5.89         7.07 o                         
  -3  10   8         43.10         56.04        15.41 o                         
  -2  10   8          6.04          4.79         6.84 o                         
  -1  10   8         11.60         13.20         6.89 o                         
   0  10   8         13.26          3.29         7.62 o                         
   1  10   8          1.43          0.31         8.87 o                         
   2  10   8         16.72         -5.41         9.54 o                         
   3  10   8         10.57          2.62        11.10 o                         
   4  10   8          4.54          4.11        17.80 o                         
  -8  11   8          4.05         26.70        16.43 o                         
  -7  11   8          8.98         26.70        15.06 o                         
  -6  11   8         30.57         22.25         9.68 o                         
  -5  11   8          0.01         -6.78         6.78 o                         
  -4  11   8          0.87         -0.45         7.70 o                         
  -3  11   8         78.57         93.06        12.99 o                         
  -2  11   8        196.37        229.85        33.89 o                         
  -1  11   8        217.51        191.71        18.36 o                         
   0  11   8         14.18         10.74         8.38 o                         
   1  11   8          1.27          1.37         8.36 o                         
   2  11   8          7.99         -1.76        15.41 o                         
   3  11   8         12.38         -1.43        15.06 o                         
  -8  12   8          0.21         11.64        16.43 o                         
  -7  12   8          9.47         19.86        15.06 o                         
  -6  12   8          0.41         -5.48        11.64 o                         
  -5  12   8          4.31          8.56         8.23 o                         
  -4  12   8         34.31         28.07        13.01 o                         
  -3  12   8          3.37         16.43         9.36 o                         
  -2  12   8         24.28         22.17        10.01 o                         
  -1  12   8          6.39          9.59        10.96 o                         
   0  12   8         63.23         46.34        11.80 o                         
   1  12   8         24.00         27.69        16.77 o                         
   2  12   8         84.75         93.48        17.43 o                         
   3  12   8          2.72        -10.20        10.20 o                         
  -7  13   8          1.06        -11.64        11.64 o                         
  -6  13   8          7.36          6.85        13.01 o                         
  -5  13   8          0.67         -3.90         7.98 o                         
  -4  13   8          0.35         14.38        11.64 o                         
  -3  13   8         74.31         57.51        15.06 o                         
  -2  13   8        243.90        284.15        30.13 o                         
  -1  13   8        253.03        229.37        28.07 o                         
   0  13   8         29.63         25.72        11.01 o                         
   1  13   8          5.09         20.77        10.82 o                         
   2  13   8          2.60          2.74        11.14 o                         
   3  13   8          2.52          4.00        11.65 o                         
  -7  14   8          0.61         -2.05        15.06 o                         
  -6  14   8          0.40        -10.96        11.64 o                         
  -5  14   8          3.97         -2.05        13.01 o                         
  -4  14   8         45.92         47.93        16.43 o                         
  -3  14   8         41.10         35.60        14.38 o                         
  -2  14   8         46.18         58.20        17.12 o                         
  -1  14   8          2.48          0.00        10.27 o                         
   0  14   8          6.08          4.79        11.64 o                         
   1  14   8          6.69          7.44        10.82 o                         
   2  14   8          0.91          6.74        10.89 o                         
  -7  15   8          1.80        -15.06        15.06 o                         
  -6  15   8          0.70         13.69        16.43 o                         
  -5  15   8          0.52          0.68        13.69 o                         
  -4  15   8          1.48         -1.37        12.32 o                         
  -3  15   8          2.05          8.90        13.01 o                         
  -2  15   8         85.04         78.05        19.86 o                         
  -1  15   8         49.88         50.67        17.12 o                         
   0  15   8         14.43         30.13        15.75 o                         
   1  15   8          0.04         -1.51        12.67 o                         
   2  15   8         10.80          8.90        11.84 o                         
  -6  16   8         10.74         -6.85        14.38 o                         
  -5  16   8         27.28         21.91        16.43 o                         
  -4  16   8         14.13         21.23        15.75 o                         
  -3  16   8        135.19        150.63        26.02 o                         
  -2  16   8        126.15         86.27        20.54 o                         
  -1  16   8          0.71         -1.37        11.64 o                         
   0  16   8         83.09         60.25        19.17 o                         
   1  16   8        106.99         69.15        21.23 o                         
  -5  17   8          0.09          0.00        15.75 o                         
  -4  17   8          3.00          6.16        13.69 o                         
  -3  17   8         14.30         33.55        16.43 o                         
  -2  17   8          2.66         31.50        15.75 o                         
  -1  17   8          2.11         -4.11        11.64 o                         
   0  17   8         18.27          3.42        12.32 o                         
   1  17   8          6.45         -6.85        12.32 o                         
  -5  18   8          4.94          5.48        17.12 o                         
  -4  18   8         16.27         26.02        19.86 o                         
  -3  18   8        106.96        118.45        25.33 o                         
  -2  18   8         11.98         10.27        15.06 o                         
  -1  18   8          2.63          2.05        13.01 o                         
   0  18   8         53.07         22.59        17.12 o                         
  -3  19   8         28.44         55.46        19.86 o                         
  -2  19   8         31.33         27.39        18.49 o                         
  -1  19   8          8.60          6.16        15.06 o                         
  -8   1   9          0.16          5.82         8.23 o                         
  -7   1   9          4.46         -3.78         5.86 o                         
  -6   1   9          1.43         -2.72         5.33 o                         
  -5   1   9          0.04         -3.61         3.61 o                         
  -4   1   9          0.01         -5.48         6.16 o                         
  -3   1   9         31.33         35.54         9.24 o                         
  -2   1   9        188.12        201.18        13.05 o                         
  -1   1   9          0.21          4.53         5.26 o                         
   0   1   9          1.65          0.39         5.18 o                         
   1   1   9         39.37         51.35        11.37 o                         
   2   1   9         13.70         31.20        11.10 o                         
   3   1   9         39.51         73.05        15.73 o                         
  -8   2   9          0.41         -0.31         8.38 o                         
  -7   2   9          1.85         -0.45         7.01 o                         
  -6   2   9         17.68         10.11         7.06 o                         
  -5   2   9         31.43         35.60         9.59 o                         
  -4   2   9         24.66         24.65         9.59 o                         
  -3   2   9         18.21         15.90        11.64 o                         
  -2   2   9         25.61         29.36         5.51 o                         
  -1   2   9         37.93         46.76         7.41 o                         
   0   2   9        278.96        314.23        17.20 o                         
   1   2   9         33.10         15.06         9.20 o                         
   2   2   9          8.38         24.65        11.14 o                         
   3   2   9          9.36          0.87        10.96 o                         
  -8   3   9          6.91          9.59        12.32 o                         
  -7   3   9          0.01         -6.85         6.85 o                         
  -6   3   9          0.84         -1.90         4.71 o                         
  -5   3   9         10.84         10.96         8.90 o                         
  -4   3   9          7.55          2.05         8.22 o                         
  -3   3   9         63.50         48.61        13.01 o                         
  -2   3   9         12.41         12.02         4.52 o                         
  -1   3   9         48.29         60.01         7.04 o                         
   0   3   9         12.65          7.49         5.88 o                         
   1   3   9          2.11         -1.19         8.46 o                         
   2   3   9         15.43         28.80        11.01 o                         
   3   3   9          1.71         10.04        10.89 o                         
  -8   4   9          0.50         -7.53        10.27 o                         
  -7   4   9          0.11         -3.38         8.22 o                         
  -6   4   9          8.62          8.73         5.69 o                         
  -5   4   9         32.88         24.65        10.96 o                         
  -4   4   9         39.71         54.09        13.69 o                         
  -3   4   9          5.43          0.00         9.59 o                         
  -2   4   9          0.59          4.22         3.94 o                         
  -1   4   9        164.22        204.63        11.34 o                         
   0   4   9         86.92         79.21        12.32 o                         
   1   4   9         47.96         18.53        20.20 o                         
   2   4   9        216.81        220.64        30.13 o                         
   3   4   9        104.41        133.02        20.32 o                         
  -8   5   9          5.87         11.64        13.01 o                         
  -7   5   9          4.60         -7.59         7.89 o                         
  -6   5   9          6.17          4.40         5.61 o                         
  -5   5   9          9.68         17.44         4.43 o                         
  -4   5   9         22.95         19.17        11.64 o                         
  -3   5   9          3.37          5.48        10.27 o                         
  -2   5   9          4.78          1.92         5.12 o                         
  -1   5   9          0.03         -5.44         5.44 o                         
   0   5   9         83.80        104.50        14.23 o                         
   1   5   9          2.91         -2.05         9.59 o                         
   2   5   9         18.86         17.71        30.47 o                         
   3   5   9         18.74          6.16        17.12 o                         
  -8   6   9          0.00         10.27        13.01 o                         
  -7   6   9         13.52         26.02        13.01 o                         
  -6   6   9          0.47         17.26         7.01 o                         
  -5   6   9          4.50          8.38         6.82 o                         
  -4   6   9         15.51         14.38        10.96 o                         
  -3   6   9          2.66         -1.37        10.27 o                         
  -2   6   9         39.48         52.09         8.40 o                         
  -1   6   9         22.47         11.95        10.26 o                         
   0   6   9         42.48         36.76        13.01 o                         
   1   6   9        172.45        162.52        23.96 o                         
   2   6   9        246.17        217.95        22.99 o                         
  -7   7   9         51.39         47.24        15.06 o                         
  -6   7   9          0.44         11.71        13.35 o                         
  -5   7   9         75.98         77.36        10.17 o                         
  -4   7   9         30.02         26.88         6.95 o                         
  -3   7   9          1.84         -3.59         5.28 o                         
  -2   7   9          0.13          0.36         6.21 o                         
  -1   7   9          0.16         -0.96        11.30 o                         
   0   7   9         14.62          7.29         9.36 o                         
   1   7   9         45.35         32.40        14.04 o                         
   2   7   9         19.02         21.54        11.99 o                         
  -7   8   9         14.69          6.16        12.32 o                         
  -6   8   9          2.23          3.29         7.21 o                         
  -5   8   9          3.94          1.71         5.81 o                         
  -4   8   9          0.91          0.77         6.60 o                         
  -3   8   9          6.66          0.44         5.99 o                         
  -2   8   9         33.63         27.39         9.59 o                         
  -1   8   9         54.58         52.84        10.64 o                         
   0   8   9         10.48          4.79        19.51 o                         
   1   8   9         45.75         27.03        11.99 o                         
   2   8   9        255.98        250.00        40.05 o                         
  -7   9   9         54.52         63.68        17.80 o                         
  -6   9   9        110.30        100.50        14.38 o                         
  -5   9   9         21.24         11.59         7.21 o                         
  -4   9   9          0.49         -2.05         8.22 o                         
  -3   9   9          4.79         20.54         8.90 o                         
  -2   9   9         76.36         60.25        13.69 o                         
  -1   9   9         67.81         69.72        18.49 o                         
   0   9   9          6.69         -2.89         8.55 o                         
   1   9   9         15.93          9.62        10.85 o                         
   2   9   9         48.47         42.10        14.99 o                         
  -7  10   9         13.16         17.80        15.06 o                         
  -6  10   9         13.04          7.53        12.32 o                         
  -5  10   9          2.37         -1.37         9.93 o                         
  -4  10   9          1.79         13.69        10.27 o                         
  -3  10   9         11.26         13.01         8.90 o                         
  -2  10   9        111.38         87.64        16.43 o                         
  -1  10   9         59.50         73.77        22.59 o                         
   0  10   9          1.09         -3.65        17.80 o                         
   1  10   9          0.01         -8.36         8.36 o                         
   2  10   9        142.90        162.27        33.55 o                         
  -6  11   9          3.41        -10.96        10.96 o                         
  -5  11   9         23.16         31.48        14.04 o                         
  -4  11   9          1.49         -6.85         8.90 o                         
  -3  11   9          0.00          4.79         8.90 o                         
  -2  11   9        189.41        195.14        23.28 o                         
  -1  11   9         31.97         17.80        12.32 o                         
   0  11   9         43.02         41.74        12.28 o                         
   1  11   9         18.36          5.42        15.06 o                         
  -6  12   9         11.49         10.27        13.69 o                         
  -5  12   9          4.09          0.00        11.64 o                         
  -4  12   9          6.74          8.90        11.64 o                         
  -3  12   9         14.64         19.86        11.64 o                         
  -2  12   9        175.39        147.89        21.23 o                         
  -1  12   9         44.25         46.56        15.06 o                         
   0  12   9         48.70         46.66        17.80 o                         
   1  12   9          0.04         -2.01        10.82 o                         
  -5  13   9          2.90         19.86        13.01 o                         
  -4  13   9         24.75         31.50        13.69 o                         
  -3  13   9        115.69        125.30        20.54 o                         
  -2  13   9         69.25         74.63        17.12 o                         
  -1  13   9        113.32         78.05        19.17 o                         
   0  13   9         13.40         30.67        12.56 o                         
  -5  14   9          4.00         12.32        13.69 o                         
  -4  14   9         10.80         24.65        14.38 o                         
  -3  14   9          3.00         19.86        12.32 o                         
  -2  14   9         64.44         58.20        16.43 o                         
  -1  14   9         18.89          0.00        13.01 o                         
  -4  15   9         72.90         40.40        16.43 o                         
  -3  15   9          1.16         28.76        14.38 o                         
  -2  15   9        127.77         97.23        20.54 o                         
  -6   0  10         22.77          5.48         8.22 o                         
  -5   0  10          4.17         15.06         8.22 o                         
  -3   0  10          8.45          6.64         5.55 o                         
  -2   0  10         18.87         31.87         8.46 o                         
  -1   0  10        123.72        194.45        24.65 o                         
   0   0  10         33.40         21.91        15.06 o                         
  -6   1  10          7.50          1.72         5.25 o                         
  -5   1  10         17.48         27.39         9.59 o                         
  -4   1  10         22.17          6.16         8.90 o                         
  -3   1  10          0.13         -7.38         9.14 o                         
  -2   1  10         36.21         41.96         6.33 o                         
  -1   1  10         26.01         30.02         9.65 o                         
   0   1  10          5.29         11.30         9.20 o                         
  -6   2  10          5.64         -0.25        10.27 o                         
  -5   2  10         15.59         27.39        10.27 o                         
  -4   2  10          7.18          7.53         9.59 o                         
  -3   2  10         41.64         41.08        11.64 o                         
  -2   2  10         41.84         46.82         7.73 o                         
  -1   2  10         62.71         75.71        27.05 o                         
   0   2  10         28.16         -5.48        12.32 o                         
  -6   3  10         11.36          2.77         5.55 o                         
  -5   3  10         13.31         10.27        10.96 o                         
  -4   3  10          3.81         12.32         9.59 o                         
  -3   3  10          7.06         19.86        10.27 o                         
  -2   3  10          7.72         17.26        11.33 o                         
  -1   3  10         49.38         53.30        11.19 o                         
   0   3  10         36.41         53.71        17.80 o                         
  -6   4  10         33.54         27.14         6.73 o                         
  -4   4  10         43.58         47.93        15.75 o                         
  -3   4  10         14.99          6.85        15.06 o                         
  -2   4  10          1.78          8.90        10.27 o                         
  -1   4  10         72.59         83.14        13.29 o                         
   0   4  10          9.86          6.96         9.71 o                         
  -2   5  10         36.68         55.47         9.74 o                         
  -1   5  10         64.19         56.40        11.35 o                         
   0   5  10         26.81         36.75        11.80 o                         
  -2   6  10         22.35         21.21         8.60 o                         
  -1   6  10         10.01         16.40         9.93 o                         
   0   6  10          2.23        -14.38        14.38 o                         
  -5   7  10          2.37          7.53         7.53 o                         
  -3   7  10          2.58          6.85         7.53 o                         
  -2   7  10          3.15         -8.22         8.22 o                         
  -1   7  10         52.68         45.53        21.57 o                         
  -5   8  10          2.92         -0.68         8.22 o                         
  -4   8  10          4.92          4.79         6.16 o                         
  -3   8  10          0.00         -2.05         7.53 o                         
  -2   8  10          7.38          5.48         9.59 o                         
  -1   8  10          0.28         21.23        16.43 o                         
  -3   9  10          3.44         -4.79         8.22 o                         
                                                                                
